# Supplementary material for: Widespread occurrence of chitinase-encoding genes suggests the Endozoicomonadaceae family as a key player in chitin processing in the marine benthos
Source: ISME Commun. 2023 Oct 14;3:109. doi: 10.1038/s43705-023-00316-7 (PMC10576748; doi:10.1038/s43705-023-00316-7)
Supplement: Supplementary file 2 — Supplementary TableS1. [file 43705_2023_316_MOESM2_ESM.xlsx]

## Sheet: Table S1
Table S1. Genome assembly accession numbers, general genomic features, and annotation (using three annotation schemes: RASTtk, COG, Pfam) of chitin-degradation related genes (as shown in Fig. 1) present in the Endozoicomonadaceae family.
Endozoicomonadaceae Organism	Genome Assembly Accession Number	Type of Genome	Origin	Nº of contigs	Genome Size (bp)	N50 value (bp)	GC-Content (%)	Complete-ness (%)	Contami-nation (%)	Endochitinases (EC 3.2.1.14) (RAST-tk annotation)	Endochitinases 3 COG entries (COG annotation)1	Endochitinases domains 4 Pfam entries (Pfam annotation)2		Chitin Binding Proteins (RAST-tk annotation)	Carbohydrate Binding Proteins COG3397 (COG annotation)1	Carbohydrate Binding Protein domains 5 Pfam entries (Pfam annotation)2		Polysaccharide Deacetylases (RAST-tk annotation)	Polysaccharide Deacetylases 3 COG entries (COG annotation)1	Polysaccharide Deacetylases domains 2 Pfam entries (Pfam annotation)2		Exochitinases (EC 3.2.1.52) (RAST-tk annotation)	Exochitinases 3 COG entries (COG annotation)1	Exochitinase domains 4 Pfam entries (Pfam annotation)2
Endozoicomonas acroporae Acr-5	GCA_010994325	Isolate	coral Acropora spp.	295	6034674	58040	49.3	98.99	2.25	2	2	3		0	0	1		2	3	2		1	0	1
Endozoicomonas acroporae Acr-1	GCA_010994335	Isolate	coral Acropora spp.	299	6024033	56565	49.3	98.99	2.25	2	2	3		0	0	1		2	3	2		1	0	1
Endozoicomonas acroporae Acr-14	GCA_002864045	Isolate	coral Acropora spp.	309	6048850	48380	49.3	98.56	1.39	2	2	3		0	0	1		1	3	2		1	0	1
Endozoicomonas sp. G2 2	GCA_017744135	Isolate	coral Acropora hemprichii	33	3736827	287541	64.2	98.79	1.39	0	0	0		1	0	0		1	1	1		1	0	0
Endozoicomonas sp. G2 1	GCA_017744155	Isolate	coral Acropora cytherea	46	4125092	251800	42.5	99.21	0.22	0	0	0		0	0	0		1	3	3		1	0	0
Endozoicomonas atrinae WP70	GCA_001647025	Isolate	bivalve Atrina pectinata	980	6687418	21158	47.9	98.92	3.43	3	2	3		0	2	2		1	3	2		1	1	1
Endozoicomonas elysicola DSM22380 DOE	GCA_000373945	Isolate	sea slug Elysia ornata	31	5545668	406323	46.7	98.98	3.43	2	2	3		0	2	1		1	3	2		1	0	1
Endozoicomonas elysicola DSM22380	GCA_000710775	Isolate	sea slug Elysia ornata	2	5606375	481336	46.8	98.98	3.43	2	2	3		0	2	1		1	3	2		1	0	1
uncultured Endozoicomonas sp. cretensis	GCA_900299555	MAG	teleost fish Diplodus puntazzo	638	5876352	19370	46.8	98.61	5.11	2	2	3		0	2	0		1	2	2		1	0	1
Endozoicomonas S. pistillata A	RAST 6666666.127878	SAG	coral Stylophora pistillata	2214	3788925	8975	50	71.7	0	2	0	0		0	0	0		0	2	2		1	0	0
Endozoicomonas S. pistillata B	RAST 6666666.127879	SAG	coral Stylophora pistillata	1620	3535298	16832	50.6	74.4	2.01	3	0	0		0	0	0		0	0	0		0	0	1
Endozoicomonas P. verrucosa	RAST 305899.6	MAG	coral Pocillopora verrucosa	3343	5277290	2052	54	89.66	45.53	2	0	0		0	1	1		0	1	0		3	0	2
Endozoicomonas ascidiicola KASP37	GCA_001646955	Isolate	ascidian Ascidiella scabra	34	6512467	41353	46.6	100	0.9	1	0	0		0	0	0		1	3	2		0	0	1
Endozoicomonas ascidiicola AVMART05	GCA_001646945	Isolate	ascidianAscidiella spp.	36	6130497	43286	46.7	98.28	1.81	1	0	0		0	0	0		1	3	2		0	0	1
Endozoicomonas sp. ex Bugula neritina AB1	GCA_001729985	MAG	bryozoan Bugula neritina	272	4049356	20244	45.3	94.85	10.52	0	0	0		0	0	0		1	1	1		1	0	0
Endozoicomonas arenosclerae E-MC227	GCA_001562005	Isolate	seawater	2501	6216773	4718	47.2	83.13	4.51	3	1	1		0	1	0		1	5	3		2	0	0
Endozoicomonas arenosclerae ab112	GCA_001562015	Isolate	seawater	328	6453554	44889	47.7	99.14	1.96	2	2	5		0	2	1		1	5	3		1	0	0
Endozoicomonas numazuensis DSM25634	GCA_000722635	Isolate	marine sponge Haliclona sp.	31	6342227	124905	47	99.14	1.66	2	2	4		0	0	0		1	5	3		1	0	0
Endozoicomonas sp. OPT23	GCA_009653635	Isolate	marine sponge Ophlitaspongia papilla	30	4938102	737835	46.8	99.14	1.94	0	0	0		0	0	0		1	2	1		1	0	0
Endozoicomonas montiporae LMG24815	GCA_000722565	Isolate	coral Montipora aequituberculata	20	5602297	128213	48.5	98.99	1.72	3	2	3		0	0	1		1	3	2		1	2	0
Endozoicomonas montiporae CL-33	GCA_001583435	Isolate	coral Montipora aequituberculata	1	5430256	1612341	48.5	98.99	1.72	3	2	3		0	0	1		1	3	2		1	2	0
Endozoicomonadaceae sp. v2	IMG 2681813502	MAG	coral (Porites lutea ?)	1153	3325203	3386	48.3	78.73	4.24	0	0	0		0	0	0		0	0	0		1	0	0
Endozoicomonadaceae bacterium ACE	GCA_012267545	MAG	coral Porites lutea	1164	3336747	3364	48.2	78.73	4.24	0	0	0		0	0	0		0	0	0		1	0	0
Parendozoicomonas haliclonae	GCA_900174585	Isolate	marine sponge Haliclona sp.	69	5467208	458274	51.5	99.57	2.64	2	1	2		0	0	0		1	3	2		1	2	1
Parendozoicomonas Alg238-R29	GCA_947331445.1	Isolate	marine sponge Spongia officinalis	254	4779764	43150	47.6	99.57	1.34	1	0	0		0	0	0		1	2	2		0	0	0
Kistimonas sp. bin40	GCA_002238585	MAG	marine sponge Aplysina aerophoba	215	3782451	38525	57.3	80.63	0	3	2	3		0	0	1		0	0	0		1	0	0
Endozoicomonadaceae bacterium HKUST1	GCA_015163815	MAG	seawater and sediment from deep-sea hydrothermal vent field	143	1550129	15017	33.2	73.8	0	0	0	0		0	0	0		0	0	0		0	0	0
Endozoicomonadaceae bacterium HKUST2	GCA_015163765	MAG	seawater and sediment from deep-sea hydrothermal vent field	380	1627275	4631	35.8	23.57	0.97	0	0	0		0	0	0		0	0	0		0	0	0
Kistimonas asteriae KMD 001	GCA_018263925.1	Isolate	sea star Asterias amurensis	49	5014898	199845	51.4	99.57	1.08	0	0	0		0	1	1		1	2	2		1	0	0
Endozoicomonas sp. SM1973	GCA_013425485.1	Isolate	sediment	590	6824910	99819	40.4	99.78	0.76	3	4	5		1	1	15		2	2	3		2	2	3
Endozoicomonadaceae bacterium GTF-13	GCA_004028165.1	Isolate	tidal flat	7	3663152	2189692	59.8	99.99	1.98	0	0	0		0	0	0		1	5	5		1	0	0
uncl Endozoicomonadaceae uncl EG16H Bin3	GCA_929200205	MAG	octocoral Eunicella gazella	865	3850264	6733	29.57	72.24	0.97	1	1	1		1	1	0		0	1	0		0	0	0
Endozoicomonadaceae uncl EG15H Bin2	GCA_929200165	MAG	octocoral Eunicella gazella	362	3067712	18213	29.73	74.34	3.66	1	1	1		1	1	0		0	0	0		0	0	0
Endozoicomonadaceae uncl EG18H Bin1	GCA_929200355	MAG	octocoral Eunicella gazella	208	2630597	19816	29.65	70.31	1.56	1	1	1		1	1	0		0	0	0		0	0	0
Endozoicomonadaceae uncl EG15N Bin1	GCA_929200215	MAG	octocoral Eunicella gazella	256	2793009	17987	29.7202	72.97	1.08	1	1	1		1	1	0		0	0	0		0	0	0
Endozoicomonadaceae uncl EG18N Bin1	GCA_929200395	MAG	octocoral Eunicella gazella	228	2758027	18258	29.7247	74.48	1.08	1	1	1		1	1	0		0	0	0		0	0	0
Endozoicomonadaceae uncl EV01H Bin1	GCA_929200435	MAG	octocoral Eunicella verrucosa	223	2789335	20262	29.6774	73.4	1.08	1	1	1		1	1	0		0	0	0		0	0	0
Endozoicomonadaceae uncl EV02H Bin2	GCA_929200465	MAG	octocoral Eunicella verrucosa	220	2744184	21398	29.6181	73.55	1.08	1	1	1		1	1	0		0	0	0		0	0	0
Endozoicomonadaceae uncl EV03H Bin1	GCA_929200415	MAG	octocoral Eunicella verrucosa	226	2770803	20164	29.6448	73.13	1.08	1	1	1		1	1	0		0	0	0		0	0	0
Endozoicomonadaceae uncl LS06H Bin1	GCA_929200475	MAG	octocoral Leptogorgia sarmentosa	559	3183668	7799	29.6002	71.56	1.65	1	1	1		1	1	0		0	0	0		0	0	0
Endozoicomonadaceae uncl LS07H Bin2	GCA_929200515	MAG	octocoral Leptogorgia sarmentosa	497	3162298	9469	29.7166	72.97	0.75	1	1	1		1	1	0		0	1	0		0	0	0
Endozoicomonadaceae uncl LS08H Bin1	GCA_929200495	MAG	octocoral Leptogorgia sarmentosa	646	2393710	4188	30.1968	64.04	0.87	1	1	1		1	1	0		0	0	0		0	0	0
										57	41	58		13	25	28		26	73	53		29	9	16
1 More than one COG entry is assigned to this function. Details on the contributing COG entries (IDs) are shown in table S5.
2 More than one Pfam entry is assigned to this function. Details on the contributing Pfam entries (IDs) are shown in table S5.

## Sheet: Cópia de Supplementary table
Tree reference	Organism	COG anno	RAST-tk anno	Pfam anno	gene length (bp)	protein length (AA)	Frame	Start Codon?	Stop Codon?	SignalPep?	GH Domain?	Active Site?	Other Domains
>fig|6666666.910582.peg.88	Endozoicomonas acroporae Acr-5	Chitinase	EC 3.2.1.14 Chitinase	GH18	2262	754	1	Yes	Yes	Yes	GH18 Domain	Yes	DUF5011	DUF5011	-	-
>fig|6666666.910582.peg.89		Chitinase	EC 3.2.1.14 Chitinase	GH18	2616	872	1	Yes	Yes	Yes	GH18 Domain	Yes	ChitinaseA_N	PKD_4	REJ *	-
>fig|6666666.910570.peg.3263	Endozoicomonas acroporae Acr-1	Chitinase		GH18	2262	754	1	Yes	Yes	Yes	GH18 Domain	Yes	DUF5011	DUF5011	-	-
>fig|6666666.910570.peg.3262		Chitinase	EC 3.2.1.14 Chitinase	GH18	2616	872	1	Yes	Yes	Yes	GH18 Domain	Yes	ChitinaseA_N	PKD_4	REJ *	-
>fig|6666666.910584.peg.3023	Endozoicomonas acroporae Acr-14	Chitinase	EC 3.2.1.14 Chitinase	GH18	2262	754	1	Yes	Yes	Yes	GH18 Domain	Yes	DUF5011	DUF5011	-	-
>fig|6666666.910584.peg.3022		Chitinase	EC 3.2.1.14 Chitinase	GH18	2616	872	1	Yes	Yes	Yes	GH18 Domain	Yes	ChitinaseA_N	PKD_4	REJ *	-
>fig|6666666.910587.peg.3711	Endozoicomonas atrinae WP70	Chitodextrinase	EC 3.2.1.14 Chitodextrinase	GH18	3090	1030	1	Yes	Yes	Yes	GH18 Domain	Yes	ChiC	Big_7	Big_7	CBM_5_12_2
---------------		Chitinase	EC 3.2.1.14 Chitinase	GH18	747	249	1	No	Yes	Yes	GH18 Domain	Yes	-	-	-	-
>fig|6666666.910587.peg.1328		Chitinase	EC 3.2.1.14 Chitinase	-	1257	419	1	Yes	Yes	No	No	No	DUF5011	DUF5011	-	-
---------------	Endozoicomonas elysicola DSM22380 DOE	Chitodextrinase	EC 3.2.1.14 Chitodextrinase	GH18	2961	987	1	No	Yes	No	GH18 Domain	Yes	ChiC	Big _7	Big_7	CBM_5_12_2
---------------		Chitinase	EC 3.2.1.14 Chitinase	GH18	2217	739	1	Yes	Yes	Yes	GH18 Domain	Yes	DUF5011	DUF5011	-	-
---------------	Endozoicomonas elysicola DSM22380	Chitodextrinase	EC 3.2.1.14 Chitodextrinase	GH18	2961	987	1	No	Yes	No	GH18 Domain	Yes	ChiC	Big_7	Big_7	CBM_5_12_2
---------------		Chitinase	EC 3.2.1.14 Chitinase	GH18	2217	739	1	Yes	Yes	Yes	GH18 Domain	Yes	DUF5011	DUF5011	-	-
	uncultured Endozoicomonas sp. cretensis	Chitodextrinase	EC 3.2.1.14 Chitodextrinase	GH18	3048	1016	1	Yes	Yes	No	GH18 Domain	Yes	ChiC	Big_7	Big_7	CBM_5_12_2
		Chitinase	EC 3.2.1.14 Chitinase	GH18	2208	736	1	No	Yes	Yes	GH18 Domain	Yes	DUF5011	DUF5011	-	-
---------------	Endozoicomonas S. pistillata A	Chitinase	EC 3.2.1.14 Chitinase	-	570	190	1	No	Yes	-	No	-	-	-	-	-
---------------		Chitinase	EC 3.2.1.14 Chitinase	-	672	224	1	No	No	-	No	-	-	-	-	-
---------------	Endozoicomonas S. pistillata B	Chitinase	EC 3.2.1.14 Chitinase	-	273	91	1	No	Yes	No	No	No	DUF5011	-	-	-
---------------		Chitinase	EC 3.2.1.14 Chitinase	-	1131	377	1	No	Yes	No	No	No	DUF5011	DUF5011	DUF5011	DUF5011, DUF5011
---------------		Chitinase	EC 3.2.1.14 Chitinase	-	1767	589	1	No	Yes	No	No	No	He_PIG	-	-	-
---------------	Endozoicomonas P. verrucosa	Chitodextrinase	EC 3.2.1.14 Chitodextrinase	-	387	129	1	No	Yes	No	No	No	Big_7	-	-	-
---------------		Chitinase	EC 3.2.1.14 Chitinase	-	213	71	1	Yes	Yes	No	No	No	CBM_5_12	-	-	-
	Endozoicomonas ascidiicola KASP37	Chitinase	EC 3.2.1.14 Chitinase	GH6	2208	736	1	Yes	Yes	Yes	GH6 Domain	No	PKD_4	PKD_4	CBM_2	PKD *, PKD *
	Endozoicomonas ascidiicola AVMART05	Chitinase	EC 3.2.1.14 Chitinase	GH6	2208	736	1	Yes	Yes	Yes	GH6 Domain	No	PKD_4	PKD_4	CBM_2	PKD *, PKD *
---------------	Endozoicomonas arenosclerae E-MC227	Chitodextrinase	EC 3.2.1.14 Chitodextrinase	-	129	43	1	No	Yes	No	No	No	CBM_5_12_2	CBM_5_12 *	-	-
---------------		Chitodextrinase	EC 3.2.1.14 Chitodextrinase	GH18	2193	731	1	No	No	No	GH18 Domain	Yes	ChiC	-	-	-
---------------		Chitinase	EC 3.2.1.14 Chitinase	GH18	1362	454	1	No	Yes	No	GH18 Domain	Yes	-	-	-	-
>fig|6666666.910613.peg.3454	Endozoicomonas arenosclerae ab112	Chitodextrinase	EC 3.2.1.14 Chitodextrinase	GH18	3099	1033	1	Yes	Yes	Yes	GH18 Domain	Yes	ChiC	Big_7, Big_7	CBM_5_12_2	CBM_5_12
>fig|6666666.910613.peg.3696		Chitinase	EC 3.2.1.14 Chitinase	GH18	2175	725	1	Yes	Yes	Yes	GH18 Domain	Yes	ChitinaseA_N	ChitinaseA_N	-	-
---------------	Endozoicomonas numazuensis DSM25634	Chitinase	EC 3.2.1.14 Chitinase	GH18	1590	530	1	No	Yes	No	GH18 Domain	Yes	ChitinaseA_N	-	-	-
		Chitinase	EC 3.2.1.14 Chitinase	GH18	3054	1018	1	Yes	Yes	No	GH18 Domain	Yes	Big_7	Big_7	CBM_5_12_2	ChiC
>fig|6666666.910622.peg.4536	Endozoicomonas montiporae LMG24815	Chitinase	EC 3.2.1.14 Chitinase	GH18	543	181	1	Yes	Yes	No	GH18 Domain	No	-	-	-	-
---------------		Chitinase	EC 3.2.1.14 Chitinase	GH18	873	291	1	No	Yes	No	GH18 Domain	Yes	-	-	-	-
>fig|6666666.910622.peg.1816		Chitinase	EC 3.2.1.14 Chitinase	GH19	2439	813	1	Yes	Yes	Yes	GH19 Domain	Yes	-	-	-	-
>fig|6666666.910623.peg.5319	Endozoicomonas montiporae CL-33	Chitinase	EC 3.2.1.14 Chitinase	GH 18	543	181	1	Yes	Yes	No	GH18 Domain	No	-	-	-	-
---------------		Chitinase	EC 3.2.1.14 Chitinase	GH18	873	291	1	No	Yes	No	GH18 Domain	Yes	-	-	-	-
>fig|6666666.910623.peg.1659		Chitinase	EC 3.2.1.14 Chitinase	GH19	2439	813	1	Yes	Yes	Yes	GH19 Domain	Yes	-	-	-	-
>fig|6666666.910625.peg.4315	Parendozoicomonas haliclonae	Chitinase	EC 3.2.1.14 Chitinase	GH19	1704	568	1	Yes	Yes	Yes	GH19 Domain	Yes	-	-	-	-
>fig|6666666.910625.peg.4322		Chitinase	EC 3.2.1.14 Chitinase	GH18	2205	735	1	Yes	Yes	Yes	GH18 Domain	Yes	DUF5011	DUF5011	-	-
---------------	Parendozoicomonas sp. Alg238-R29	Chitinase	EC 3.2.1.14 Chitinase	-	573	191	1	Yes	Yes	-	No	-	-	-	-	-
---------------	Kistimonas sp. bin40	Chitinase	EC 3.2.1.14 Chitinase	GH18	1521	507	1	No	Yes	No	GH18 Domain	Yes	-	-	-	-
---------------		Chitinase	EC 3.2.1.14 Chitinase	GH18	2697	899	1	Yes	No	No	GH18 Domain	Yes	-	-	-	-
---------------		Chitinase	EC 3.2.1.14 Chitinase	GH18, GH19	3255	1085	1	Yes	Yes	Yes	GH18, GH19 Domains	Yes (on both GH18 and GH19 domains)	CBM_5_12	-	-	-
>fig|6666666.910641.peg.817	Endozoicomonas sp. SM1973	Chitinase	EC 3.2.1.14 Chitinase	GH19	1254	418	1	yes	yes	Yes	GH19 Domain	Yes	-	-	-	-
>fig|6666666.910641.peg.3714		Chitinase	EC 3.2.1.14 Chitinase	GH18	2634	878	1	yes	yes	No	GH18 Domain	Yes	-	-	-	-
>fig|6666666.910641.peg.4631		Chitinase	EC 3.2.1.14 Chitinase	GH18	3264	1088	1	yes	yes	Yes	GH18, GH18 Domains	Yes (on both GH18 Domains)	CBM_5_12	-	-	-
---------------	uncl Endozoicomonadaceae uncl EG16H Bin3	Chitinase	EC 3.2.1.14 Chitinase	GH18	1731	577	1	Yes	Yes	Yes	GH18 Domain	Yes	DUF5011	DUF5011	---	---
---------------	Endozoicomonadaceae uncl EG15H Bin2	Chitinase	EC 3.2.1.14 Chitinase	GH18	1572	524	1	Yes	Yes	Yes	GH18 Domain	Yes	---	----	----	----
---------------	Endozoicomonadaceae uncl EG18H Bin1	Chitinase	EC 3.2.1.14 Chitinase	GH18	1572	524	1	yes	Yes	Yes	GH18 Domain	Yes	---	---	---	---
---------------	Endozoicomonadaceae uncl EG15N Bin1	Chitinase	EC 3.2.1.14 Chitinase	GH18	1572	524	1	Yes	Yes	Yes	GH18 Domain	Yes	---	---	---	---
---------------	Endozoicomonadaceae uncl EG18N Bin1	Chitinase	EC 3.2.1.14 Chitinase	GH18	1572	524	1	Yes	Yes	Yes	GH18 Domain	Yes	---	---	---	---
---------------	Endozoicomonadaceae uncl EV01H Bin1	Chitinase	EC 3.2.1.14 Chitinase	GH18	1572	524	1	Yes	Yes	Yes	GH18 Domain	Yes	---	---	---	---
---------------	Endozoicomonadaceae uncl EV02H Bin2	Chitinase	EC 3.2.1.14 Chitinase	GH18	1572	524	1	Yes	Yes	Yes	GH18 Domain	Yes	---	---	---	---
---------------	Endozoicomonadaceae uncl EV03H Bin1	Chitinase	EC 3.2.1.14 Chitinase	GH18	1572	524	1	Yes	Yes	Yes	GH18 Domain	Yes	---	---	---	---
---------------	Endozoicomonadaceae uncl LS06H Bin1	Chitinase	EC 3.2.1.14 Chitinase	GH18	1731	577	1	Yes	Yes	Yes	GH18 Domain	Yes	DUF5011	DUF5011	---	---
---------------	Endozoicomonadaceae uncl LS07H Bin2	Chitinase	EC 3.2.1.14 Chitinase	GH18	1731	577	1	Yes	yes	Yes	GH18 Domain	Yes	DUF5011	DUF5011	---	---
---------------	Endozoicomonadaceae uncl LS08H Bin1	Chitinase	EC 3.2.1.14 Chitinase	GH18	1731	577	1	Yes	Yes	Yes	GH18 Domain	Yes	DUF5011	DUF5011	---	---
																	Other Domains	Description
																	CBM_5_12	Carbohydrate binding domain
																	CBM_5_12_2	Cellulose-binding domain
																	Big_7	Bacterial Ig domain
																	ChiC	Chitinase C
																	ChitinaseA_N	Chitinase A, N-terminal domain
																	He_PIG	Putative Ig domain
																	DUF5011	Domain of unknown function
																	PKD_4	PKD domain
																	REJ	REJ domain
																	*	Not a chosen Clan member - the match has not been chosen to represent the clan after Pfam post processing.
