# Supplementary material for: Widespread occurrence of chitinase-encoding genes suggests the Endozoicomonadaceae family as a key player in chitin processing in the marine benthos
Source: ISME Commun. 2023 Oct 14;3:109. doi: 10.1038/s43705-023-00316-7 (PMC10576748; doi:10.1038/s43705-023-00316-7)
Supplement: Supplementary file 3 — Supplementary TableS2. [file 43705_2023_316_MOESM3_ESM.xlsx]

## Sheet: Table S2
Table S2. Detailed information on the 57 endo-chitinases (EC 3.2.1.14) genes detected by RASTtk annotation on the Endozoicomonadaceae genomes.
Endozoicomonadaceae Organism	Genome Assembly Accession Number	RAST-tk annotation	Gene Length (bp)	Protein Length (aa)	Frame	Start Codon Present?	Stop Codon Present?	Signal Peptide Present?	Active Site Present?	Glycoside Hydrolase Domain?	Presence of Other Protein Domains
Endozoicomonas acroporae Acr-5	GCA 010994325	EC 3.2.1.14 Chitinase	2262	754	1	Yes	Yes	Yes	Yes	GH18 Domain	DUF5011	DUF5011	-	-
		EC 3.2.1.14 Chitinase	2616	872	1	Yes	Yes	Yes	Yes	GH18 Domain	ChitinaseA_N	PKD_4	REJ *	-
Endozoicomonas acroporae Acr-1	GCA 010994335	EC 3.2.1.14 Chitinase	2262	754	1	Yes	Yes	Yes	Yes	GH18 Domain	DUF5011	DUF5011	-	-		Other Domains	Description
		EC 3.2.1.14 Chitinase	2616	872	1	Yes	Yes	Yes	Yes	GH18 Domain	ChitinaseA_N	PKD_4	REJ *	-		CBM_5_12	Carbohydrate binding domain
Endozoicomonas acroporae Acr-14	GCA 002864045	EC 3.2.1.14 Chitinase	2262	754	1	Yes	Yes	Yes	Yes	GH18 Domain	DUF5011	DUF5011	-	-		CBM_5_12_2	Cellulose-binding domain
		EC 3.2.1.14 Chitinase	2616	872	1	Yes	Yes	Yes	Yes	GH18 Domain	ChitinaseA_N	PKD_4	REJ *	-		Big_7	Bacterial Ig domain
Endozoicomonas atrinae WP70	GCA 001647025	EC 3.2.1.14 Chitodextrinase	3090	1030	1	Yes	Yes	Yes	Yes	GH18 Domain	ChiC	Big_7	Big_7	CBM_5_12_2		ChiC	Chitinase C
		EC 3.2.1.14 Chitinase	747	249	1	No	Yes	Yes	Yes	GH18 Domain	-	-	-	-		ChitinaseA_N	Chitinase A, N-terminal domain
		EC 3.2.1.14 Chitinase	1257	419	1	Yes	Yes	No	No	No	DUF5011	DUF5011	-	-		He_PIG	Putative Ig domain
Endozoicomonas elysicola DSM22380 DOE	GCA 000373945	EC 3.2.1.14 Chitodextrinase	2961	987	1	No	Yes	No	Yes	GH18 Domain	ChiC	Big _7	Big_7	CBM_5_12_2		DUF5011	Domain of unknown function
		EC 3.2.1.14 Chitinase	2217	739	1	Yes	Yes	Yes	Yes	GH18 Domain	DUF5011	DUF5011	-	-		PKD_4	PKD domain
Endozoicomonas elysicola DSM22380	GCA 000710775	EC 3.2.1.14 Chitodextrinase	2961	987	1	No	Yes	No	Yes	GH18 Domain	ChiC	Big_7	Big_7	CBM_5_12_2		REJ	REJ domain
		EC 3.2.1.14 Chitinase	2217	739	1	Yes	Yes	Yes	Yes	GH18 Domain	DUF5011	DUF5011	-	-		*	Not a chosen Clan member - the match has not been chosen to represent the clan after Pfam post processing.
uncultured Endozoicomonas sp. cretensis	GCA 900299555	EC 3.2.1.14 Chitodextrinase	3048	1016	1	Yes	Yes	No	Yes	GH18 Domain	ChiC	Big_7	Big_7	CBM_5_12_2
		EC 3.2.1.14 Chitinase	2208	736	1	No	Yes	Yes	Yes	GH18 Domain	DUF5011	DUF5011	-	-
Endozoicomonas S. pistillata A	RAST 6666666.127879	EC 3.2.1.14 Chitinase	570	190	1	No	Yes	-	-	No	-	-	-	-
		EC 3.2.1.14 Chitinase	672	224	1	No	No	-	-	No	-	-	-	-
Endozoicomonas S. pistillata B	RAST 6666666.127879	EC 3.2.1.14 Chitinase	273	91	1	No	Yes	No	No	No	DUF5011	-	-	-
		EC 3.2.1.14 Chitinase	1131	377	1	No	Yes	No	No	No	DUF5011	DUF5011	DUF5011	DUF5011, DUF5011
		EC 3.2.1.14 Chitinase	1767	589	1	No	Yes	No	No	No	He_PIG	-	-	-
Endozoicomonas P. verrucosa	RAST 305899.6	EC 3.2.1.14 Chitodextrinase	387	129	1	No	Yes	No	No	No	Big_7	-	-	-
		EC 3.2.1.14 Chitinase	213	71	1	Yes	Yes	No	No	No	CBM_5_12	-	-	-
Endozoicomonas ascidiicola KASP37	GCA 001646955	EC 3.2.1.14 Chitinase	2208	736	1	Yes	Yes	Yes	No	GH6 Domain	PKD_4	PKD_4	CBM_2	PKD *, PKD *
Endozoicomonas ascidiicola AVMART05	GCA 001646945	EC 3.2.1.14 Chitinase	2208	736	1	Yes	Yes	Yes	No	GH6 Domain	PKD_4	PKD_4	CBM_2	PKD *, PKD *
Endozoicomonas arenosclerae E-MC227	GCA 001562005	EC 3.2.1.14 Chitodextrinase	129	43	1	No	Yes	No	No	No	CBM_5_12_2	CBM_5_12 *	-	-
		EC 3.2.1.14 Chitodextrinase	2193	731	1	No	No	No	Yes	GH18 Domain	ChiC	-	-	-
		EC 3.2.1.14 Chitinase	1362	454	1	No	Yes	No	Yes	GH18 Domain	-	-	-	-
Endozoicomonas arenosclerae ab112	GCA 001562015	EC 3.2.1.14 Chitodextrinase	3099	1033	1	Yes	Yes	Yes	Yes	GH18 Domain	ChiC	Big_7, Big_7	CBM_5_12_2	CBM_5_12
		EC 3.2.1.14 Chitinase	2175	725	1	Yes	Yes	Yes	Yes	GH18 Domain	ChitinaseA_N	ChitinaseA_N	-	-
Endozoicomonas numazuensis DSM25634	GCA 000722635	EC 3.2.1.14 Chitinase	1590	530	1	No	Yes	No	Yes	GH18 Domain	ChitinaseA_N	-	-	-
		EC 3.2.1.14 Chitinase	3054	1018	1	Yes	Yes	No	Yes	GH18 Domain	Big_7	Big_7	CBM_5_12_2	ChiC
Endozoicomonas montiporae LMG24815	GCA 000722565	EC 3.2.1.14 Chitinase	543	181	1	Yes	Yes	No	No	GH18 Domain	-	-	-	-
		EC 3.2.1.14 Chitinase	873	291	1	No	Yes	No	Yes	GH18 Domain	-	-	-	-
		EC 3.2.1.14 Chitinase	2439	813	1	Yes	Yes	Yes	Yes	GH19 Domain	-	-	-	-
Endozoicomonas montiporae CL-33	GCA 001583435	EC 3.2.1.14 Chitinase	543	181	1	Yes	Yes	No	No	GH18 Domain	-	-	-	-
		EC 3.2.1.14 Chitinase	873	291	1	No	Yes	No	Yes	GH18 Domain	-	-	-	-
		EC 3.2.1.14 Chitinase	2439	813	1	Yes	Yes	Yes	Yes	GH19 Domain	-	-	-	-
Parendozoicomonas haliclonae	GCA 900174585	EC 3.2.1.14 Chitinase	1704	568	1	Yes	Yes	Yes	Yes	GH19 Domain	-	-	-	-
		EC 3.2.1.14 Chitinase	2205	735	1	Yes	Yes	Yes	Yes	GH18 Domain	DUF5011	DUF5011	-	-
Parendozoicomonas sp. Alg238-R29	GCA_947331445.1	EC 3.2.1.14 Chitinase	573	191	1	Yes	Yes	-	-	No	-	-	-	-
Kistimonas sp. bin40	GCA 002238585	EC 3.2.1.14 Chitinase	1521	507	1	No	Yes	No	Yes	GH18 Domain	-	-	-	-
		EC 3.2.1.14 Chitinase	2697	899	1	Yes	No	No	Yes	GH18 Domain	-	-	-	-
		EC 3.2.1.14 Chitinase	3255	1085	1	Yes	Yes	Yes	Yes (on both GH18 and GH19 domains)	GH18, GH19 Domains	CBM_5_12	-	-	-
Endozoicomonas sp. SM1973	GCA_013425485.1	EC 3.2.1.14 Chitinase	1254	418	1	Yes	Yes	Yes	Yes	GH19 Domain	-	-	-	-
		EC 3.2.1.14 Chitinase	2634	878	1	Yes	Yes	No	Yes	GH18 Domain	-	-	-	-
		EC 3.2.1.14 Chitinase	3264	1088	1	Yes	Yes	Yes	Yes (on both GH18 Domains)	GH18, GH18 Domains	CBM_5_12	-	-	-
uncl Endozoicomonadaceae uncl EG16H Bin3	ERR1341873_bacbin.3.fa	EC 3.2.1.14 Chitinase	1731	577	1	Yes	Yes	Yes	Yes	GH18 Domain	DUF5011	DUF5011	---	---
Endozoicomonadaceae uncl EG15H Bin2	ERR1341871_bacbin.2.fa	EC 3.2.1.14 Chitinase	1572	524	1	Yes	Yes	Yes	Yes	GH18 Domain	---	----	----	----
Endozoicomonadaceae uncl EG18H Bin1	ERR1341875_bacbin.1.fa	EC 3.2.1.14 Chitinase	1572	524	1	Yes	Yes	Yes	Yes	GH18 Domain	---	---	---	---
Endozoicomonadaceae uncl EG15N Bin1	ERR1341872_bacbin.1.fa	EC 3.2.1.14 Chitinase	1572	524	1	Yes	Yes	Yes	Yes	GH18 Domain	---	---	---	---
Endozoicomonadaceae uncl EG18N Bin1	ERR1341876_bacbin.1.fa	EC 3.2.1.14 Chitinase	1572	524	1	Yes	Yes	Yes	Yes	GH18 Domain	---	---	---	---
Endozoicomonadaceae uncl EV01H Bin1	ERR1341877_bacbin.1.fa	EC 3.2.1.14 Chitinase	1572	524	1	Yes	Yes	Yes	Yes	GH18 Domain	---	---	---	---
Endozoicomonadaceae uncl EV02H Bin2	ERR1341878_bacbin.2.fa	EC 3.2.1.14 Chitinase	1572	524	1	Yes	Yes	Yes	Yes	GH18 Domain	---	---	---	---
Endozoicomonadaceae uncl EV03H Bin1	ERR1341879_bacbin.1.fa	EC 3.2.1.14 Chitinase	1572	524	1	Yes	Yes	Yes	Yes	GH18 Domain	---	---	---	---
Endozoicomonadaceae uncl LS06H Bin1	ERR1341881_bacbin.1.fa	EC 3.2.1.14 Chitinase	1731	577	1	Yes	Yes	Yes	Yes	GH18 Domain	DUF5011	DUF5011	---	---
Endozoicomonadaceae uncl LS07H Bin2	ERR1341882_bacbin.2.fa	EC 3.2.1.14 Chitinase	1731	577	1	Yes	Yes	Yes	Yes	GH18 Domain	DUF5011	DUF5011	---	---
Endozoicomonadaceae uncl LS08H Bin1	ERR1341883_bacbin.1.fa	EC 3.2.1.14 Chitinase	1731	577	1	Yes	Yes	Yes	Yes	GH18 Domain	DUF5011	DUF5011	---	---

## Sheet: Cópia de Supplementary table
Tree reference	Organism	COG anno	RAST-tk anno	Pfam anno	gene length (bp)	protein length (AA)	Frame	Start Codon?	Stop Codon?	SignalPep?	GH Domain?	Active Site?	Other Domains
>fig|6666666.910582.peg.88	Endozoicomonas acroporae Acr-5	Chitinase	EC 3.2.1.14 Chitinase	GH18	2262	754	1	Yes	Yes	Yes	GH18 Domain	Yes	DUF5011	DUF5011	-	-
>fig|6666666.910582.peg.89		Chitinase	EC 3.2.1.14 Chitinase	GH18	2616	872	1	Yes	Yes	Yes	GH18 Domain	Yes	ChitinaseA_N	PKD_4	REJ *	-
>fig|6666666.910570.peg.3263	Endozoicomonas acroporae Acr-1	Chitinase		GH18	2262	754	1	Yes	Yes	Yes	GH18 Domain	Yes	DUF5011	DUF5011	-	-
>fig|6666666.910570.peg.3262		Chitinase	EC 3.2.1.14 Chitinase	GH18	2616	872	1	Yes	Yes	Yes	GH18 Domain	Yes	ChitinaseA_N	PKD_4	REJ *	-
>fig|6666666.910584.peg.3023	Endozoicomonas acroporae Acr-14	Chitinase	EC 3.2.1.14 Chitinase	GH18	2262	754	1	Yes	Yes	Yes	GH18 Domain	Yes	DUF5011	DUF5011	-	-
>fig|6666666.910584.peg.3022		Chitinase	EC 3.2.1.14 Chitinase	GH18	2616	872	1	Yes	Yes	Yes	GH18 Domain	Yes	ChitinaseA_N	PKD_4	REJ *	-
>fig|6666666.910587.peg.3711	Endozoicomonas atrinae WP70	Chitodextrinase	EC 3.2.1.14 Chitodextrinase	GH18	3090	1030	1	Yes	Yes	Yes	GH18 Domain	Yes	ChiC	Big_7	Big_7	CBM_5_12_2
---------------		Chitinase	EC 3.2.1.14 Chitinase	GH18	747	249	1	No	Yes	Yes	GH18 Domain	Yes	-	-	-	-
>fig|6666666.910587.peg.1328		Chitinase	EC 3.2.1.14 Chitinase	-	1257	419	1	Yes	Yes	No	No	No	DUF5011	DUF5011	-	-
---------------	Endozoicomonas elysicola DSM22380 DOE	Chitodextrinase	EC 3.2.1.14 Chitodextrinase	GH18	2961	987	1	No	Yes	No	GH18 Domain	Yes	ChiC	Big _7	Big_7	CBM_5_12_2
---------------		Chitinase	EC 3.2.1.14 Chitinase	GH18	2217	739	1	Yes	Yes	Yes	GH18 Domain	Yes	DUF5011	DUF5011	-	-
---------------	Endozoicomonas elysicola DSM22380	Chitodextrinase	EC 3.2.1.14 Chitodextrinase	GH18	2961	987	1	No	Yes	No	GH18 Domain	Yes	ChiC	Big_7	Big_7	CBM_5_12_2
---------------		Chitinase	EC 3.2.1.14 Chitinase	GH18	2217	739	1	Yes	Yes	Yes	GH18 Domain	Yes	DUF5011	DUF5011	-	-
	uncultured Endozoicomonas sp. cretensis	Chitodextrinase	EC 3.2.1.14 Chitodextrinase	GH18	3048	1016	1	Yes	Yes	No	GH18 Domain	Yes	ChiC	Big_7	Big_7	CBM_5_12_2
		Chitinase	EC 3.2.1.14 Chitinase	GH18	2208	736	1	No	Yes	Yes	GH18 Domain	Yes	DUF5011	DUF5011	-	-
---------------	Endozoicomonas S. pistillata A	Chitinase	EC 3.2.1.14 Chitinase	-	570	190	1	No	Yes	-	No	-	-	-	-	-
---------------		Chitinase	EC 3.2.1.14 Chitinase	-	672	224	1	No	No	-	No	-	-	-	-	-
---------------	Endozoicomonas S. pistillata B	Chitinase	EC 3.2.1.14 Chitinase	-	273	91	1	No	Yes	No	No	No	DUF5011	-	-	-
---------------		Chitinase	EC 3.2.1.14 Chitinase	-	1131	377	1	No	Yes	No	No	No	DUF5011	DUF5011	DUF5011	DUF5011, DUF5011
---------------		Chitinase	EC 3.2.1.14 Chitinase	-	1767	589	1	No	Yes	No	No	No	He_PIG	-	-	-
---------------	Endozoicomonas P. verrucosa	Chitodextrinase	EC 3.2.1.14 Chitodextrinase	-	387	129	1	No	Yes	No	No	No	Big_7	-	-	-
---------------		Chitinase	EC 3.2.1.14 Chitinase	-	213	71	1	Yes	Yes	No	No	No	CBM_5_12	-	-	-
	Endozoicomonas ascidiicola KASP37	Chitinase	EC 3.2.1.14 Chitinase	GH6	2208	736	1	Yes	Yes	Yes	GH6 Domain	No	PKD_4	PKD_4	CBM_2	PKD *, PKD *
	Endozoicomonas ascidiicola AVMART05	Chitinase	EC 3.2.1.14 Chitinase	GH6	2208	736	1	Yes	Yes	Yes	GH6 Domain	No	PKD_4	PKD_4	CBM_2	PKD *, PKD *
---------------	Endozoicomonas arenosclerae E-MC227	Chitodextrinase	EC 3.2.1.14 Chitodextrinase	-	129	43	1	No	Yes	No	No	No	CBM_5_12_2	CBM_5_12 *	-	-
---------------		Chitodextrinase	EC 3.2.1.14 Chitodextrinase	GH18	2193	731	1	No	No	No	GH18 Domain	Yes	ChiC	-	-	-
---------------		Chitinase	EC 3.2.1.14 Chitinase	GH18	1362	454	1	No	Yes	No	GH18 Domain	Yes	-	-	-	-
>fig|6666666.910613.peg.3454	Endozoicomonas arenosclerae ab112	Chitodextrinase	EC 3.2.1.14 Chitodextrinase	GH18	3099	1033	1	Yes	Yes	Yes	GH18 Domain	Yes	ChiC	Big_7, Big_7	CBM_5_12_2	CBM_5_12
>fig|6666666.910613.peg.3696		Chitinase	EC 3.2.1.14 Chitinase	GH18	2175	725	1	Yes	Yes	Yes	GH18 Domain	Yes	ChitinaseA_N	ChitinaseA_N	-	-
---------------	Endozoicomonas numazuensis DSM25634	Chitinase	EC 3.2.1.14 Chitinase	GH18	1590	530	1	No	Yes	No	GH18 Domain	Yes	ChitinaseA_N	-	-	-
		Chitinase	EC 3.2.1.14 Chitinase	GH18	3054	1018	1	Yes	Yes	No	GH18 Domain	Yes	Big_7	Big_7	CBM_5_12_2	ChiC
>fig|6666666.910622.peg.4536	Endozoicomonas montiporae LMG24815	Chitinase	EC 3.2.1.14 Chitinase	GH18	543	181	1	Yes	Yes	No	GH18 Domain	No	-	-	-	-
---------------		Chitinase	EC 3.2.1.14 Chitinase	GH18	873	291	1	No	Yes	No	GH18 Domain	Yes	-	-	-	-
>fig|6666666.910622.peg.1816		Chitinase	EC 3.2.1.14 Chitinase	GH19	2439	813	1	Yes	Yes	Yes	GH19 Domain	Yes	-	-	-	-
>fig|6666666.910623.peg.5319	Endozoicomonas montiporae CL-33	Chitinase	EC 3.2.1.14 Chitinase	GH 18	543	181	1	Yes	Yes	No	GH18 Domain	No	-	-	-	-
---------------		Chitinase	EC 3.2.1.14 Chitinase	GH18	873	291	1	No	Yes	No	GH18 Domain	Yes	-	-	-	-
>fig|6666666.910623.peg.1659		Chitinase	EC 3.2.1.14 Chitinase	GH19	2439	813	1	Yes	Yes	Yes	GH19 Domain	Yes	-	-	-	-
>fig|6666666.910625.peg.4315	Parendozoicomonas haliclonae	Chitinase	EC 3.2.1.14 Chitinase	GH19	1704	568	1	Yes	Yes	Yes	GH19 Domain	Yes	-	-	-	-
>fig|6666666.910625.peg.4322		Chitinase	EC 3.2.1.14 Chitinase	GH18	2205	735	1	Yes	Yes	Yes	GH18 Domain	Yes	DUF5011	DUF5011	-	-
---------------	Parendozoicomonas sp. Alg238-R29	Chitinase	EC 3.2.1.14 Chitinase	-	573	191	1	Yes	Yes	-	No	-	-	-	-	-
---------------	Kistimonas sp. bin40	Chitinase	EC 3.2.1.14 Chitinase	GH18	1521	507	1	No	Yes	No	GH18 Domain	Yes	-	-	-	-
---------------		Chitinase	EC 3.2.1.14 Chitinase	GH18	2697	899	1	Yes	No	No	GH18 Domain	Yes	-	-	-	-
---------------		Chitinase	EC 3.2.1.14 Chitinase	GH18, GH19	3255	1085	1	Yes	Yes	Yes	GH18, GH19 Domains	Yes (on both GH18 and GH19 domains)	CBM_5_12	-	-	-
>fig|6666666.910641.peg.817	Endozoicomonas sp. SM1973	Chitinase	EC 3.2.1.14 Chitinase	GH19	1254	418	1	yes	yes	Yes	GH19 Domain	Yes	-	-	-	-
>fig|6666666.910641.peg.3714		Chitinase	EC 3.2.1.14 Chitinase	GH18	2634	878	1	yes	yes	No	GH18 Domain	Yes	-	-	-	-
>fig|6666666.910641.peg.4631		Chitinase	EC 3.2.1.14 Chitinase	GH18	3264	1088	1	yes	yes	Yes	GH18, GH18 Domains	Yes (on both GH18 Domains)	CBM_5_12	-	-	-
---------------	uncl Endozoicomonadaceae uncl EG16H Bin3	Chitinase	EC 3.2.1.14 Chitinase	GH18	1731	577	1	Yes	Yes	Yes	GH18 Domain	Yes	DUF5011	DUF5011	---	---
---------------	Endozoicomonadaceae uncl EG15H Bin2	Chitinase	EC 3.2.1.14 Chitinase	GH18	1572	524	1	Yes	Yes	Yes	GH18 Domain	Yes	---	----	----	----
---------------	Endozoicomonadaceae uncl EG18H Bin1	Chitinase	EC 3.2.1.14 Chitinase	GH18	1572	524	1	yes	Yes	Yes	GH18 Domain	Yes	---	---	---	---
---------------	Endozoicomonadaceae uncl EG15N Bin1	Chitinase	EC 3.2.1.14 Chitinase	GH18	1572	524	1	Yes	Yes	Yes	GH18 Domain	Yes	---	---	---	---
---------------	Endozoicomonadaceae uncl EG18N Bin1	Chitinase	EC 3.2.1.14 Chitinase	GH18	1572	524	1	Yes	Yes	Yes	GH18 Domain	Yes	---	---	---	---
---------------	Endozoicomonadaceae uncl EV01H Bin1	Chitinase	EC 3.2.1.14 Chitinase	GH18	1572	524	1	Yes	Yes	Yes	GH18 Domain	Yes	---	---	---	---
---------------	Endozoicomonadaceae uncl EV02H Bin2	Chitinase	EC 3.2.1.14 Chitinase	GH18	1572	524	1	Yes	Yes	Yes	GH18 Domain	Yes	---	---	---	---
---------------	Endozoicomonadaceae uncl EV03H Bin1	Chitinase	EC 3.2.1.14 Chitinase	GH18	1572	524	1	Yes	Yes	Yes	GH18 Domain	Yes	---	---	---	---
---------------	Endozoicomonadaceae uncl LS06H Bin1	Chitinase	EC 3.2.1.14 Chitinase	GH18	1731	577	1	Yes	Yes	Yes	GH18 Domain	Yes	DUF5011	DUF5011	---	---
---------------	Endozoicomonadaceae uncl LS07H Bin2	Chitinase	EC 3.2.1.14 Chitinase	GH18	1731	577	1	Yes	yes	Yes	GH18 Domain	Yes	DUF5011	DUF5011	---	---
---------------	Endozoicomonadaceae uncl LS08H Bin1	Chitinase	EC 3.2.1.14 Chitinase	GH18	1731	577	1	Yes	Yes	Yes	GH18 Domain	Yes	DUF5011	DUF5011	---	---
																	Other Domains	Description
																	CBM_5_12	Carbohydrate binding domain
																	CBM_5_12_2	Cellulose-binding domain
																	Big_7	Bacterial Ig domain
																	ChiC	Chitinase C
																	ChitinaseA_N	Chitinase A, N-terminal domain
																	He_PIG	Putative Ig domain
																	DUF5011	Domain of unknown function
																	PKD_4	PKD domain
																	REJ	REJ domain
																	*	Not a chosen Clan member - the match has not been chosen to represent the clan after Pfam post processing.
