# Supplementary material for: Widespread occurrence of chitinase-encoding genes suggests the Endozoicomonadaceae family as a key player in chitin processing in the marine benthos
Source: ISME Commun. 2023 Oct 14;3:109. doi: 10.1038/s43705-023-00316-7 (PMC10576748; doi:10.1038/s43705-023-00316-7)
Supplement: Supplementary file 4 — Supplementary TableS3. [file 43705_2023_316_MOESM4_ESM.xlsx]

## Sheet: Table S3
Table S3. Protein family (Pfam) based functional annotation (counts) of the 42 Endozoicomonadaceae genomes, MAGs and SAGs. The Melange pipeline (available on GitHub:https://sandragodinhosilva.github.io/MeLanGE) was used for annotation.
Pfam Description	Pfam ID	Endozoicomonas acroporae Acr-5	Endozoicomonas acroporae Acr-1	Endozoicomonas acroporae Acr-14	Endozoicomonas sp. G2 2	Endozoicomonas sp. G2 1	Endozoicomonas atrinae WP70	Endozoicomonas elysicola DSM22380 DOE	Endozoicomonas elysicola DSM22380	uncultured Endozoicomonas sp. cretensis	Endozoicomonas S. pistillata A	Endozoicomonas S. pistillata B	Endozoicomonas P. verrucosa	Endozoicomonas ascidiicola KASP37	Endozoicomonas ascidiicola AVMART05	Endozoicomonas sp. ex Bugula neritina AB1	Endozoicomonas arenosclerae E-MC227	Endozoicomonas arenosclerae ab112	Endozoicomonas numazuensis DSM25634	Endozoicomonas sp. OPT23	Endozoicomonas montiporae LMG24815	Endozoicomonas montiporae CL-33	Endozoicomonadaceae sp. v2	Endozoicomonadaceae bacterium ACE	Parendozoicomonas haliclonae	Parendozoicomonas R29	Kistimonas sp. bin40	Endozoicomonadaceae bacterium HKUST1	Endozoicomonadaceae bacterium HKUST2	Kistimonas asteriae KMD 001	Endozoicomonas sp. SM1973	Endozoicomonadaceae bacterium GTF-13	uncl Endozoicomonadaceae uncl EG16H Bin3	Endozoicomonadaceae uncl EG15H Bin2	Endozoicomonadaceae uncl EG18H Bin1	Endozoicomonadaceae uncl EG15N Bin1	Endozoicomonadaceae uncl EG18N Bin1	Endozoicomonadaceae uncl EV01H Bin1	Endozoicomonadaceae uncl EV02H Bin2	Endozoicomonadaceae uncl EV03H Bin1	Endozoicomonadaceae uncl LS06H Bin1	Endozoicomonadaceae uncl LS07H Bin2	Endozoicomonadaceae uncl LS08H Bin1
C-terminal domain of 1-Cys peroxiredoxin	PF10417.10	2	2	2	3	2	3	4	4	3	0	1	3	2	2	2	2	3	3	3	2	2	1	1	4	2	1	1	0	3	2	1	1	1	1	1	1	1	1	1	1	1	1
2-oxoacid dehydrogenases acyltransferase (catalytic domain)	PF00198.24	3	3	3	2	3	3	3	3	3	1	2	3	3	3	4	2	3	3	3	3	3	2	2	3	3	2	3	0	3	3	3	1	2	1	1	2	2	2	2	1	2	2
2-oxoglutarate dehydrogenase N-terminus	PF16078.6	1	1	1	1	1	1	1	1	1	1	1	0	1	1	1	0	1	1	1	1	1	0	0	1	1	1	1	0	1	1	1	1	1	1	1	1	1	1	1	1	1	0
2OG-Fe(II) oxygenase superfamily	PF13532.7	1	1	1	0	1	1	1	1	1	0	1	2	1	1	1	0	1	1	1	1	1	0	0	1	1	1	0	0	1	1	1	0	0	0	0	0	0	0	0	0	0	0
2OG-Fe(II) oxygenase superfamily	PF13640.7	0	0	0	1	2	0	1	1	1	0	0	0	0	0	0	1	1	1	0	1	0	0	0	1	1	1	0	1	1	1	0	0	0	0	0	0	0	0	0	0	0	0
3-beta hydroxysteroid dehydrogenase/isomerase family	PF01073.20	6	6	7	8	4	14	9	9	8	6	6	0	7	6	3	9	10	7	9	8	9	2	2	8	4	1	0	12	9	14	9	1	1	1	1	1	1	1	1	1	2	1
3-hydroxyacyl-CoA dehydrogenase, C-terminal domain	PF00725.23	2	2	2	3	2	2	2	2	3	1	1	1	1	1	2	3	4	3	3	1	1	1	1	3	2	1	1	0	3	3	2	1	1	1	1	1	1	1	1	1	1	0
3-hydroxyacyl-CoA dehydrogenase, NAD binding domain	PF02737.19	4	4	4	6	6	4	5	5	5	2	1	1	1	1	4	3	5	4	7	3	3	4	4	7	4	4	2	0	4	4	5	3	4	3	4	4	4	4	4	4	4	3
Thioesterase superfamily	PF03061.23	8	8	8	14	9	10	11	11	7	3	4	5	10	10	9	12	13	10	14	9	8	4	4	9	10	1	1	1	11	7	11	0	0	0	0	0	0	0	0	0	0	0
Thioesterase-like superfamily	PF13279.7	2	2	2	5	5	2	3	3	2	0	1	2	3	3	4	6	6	3	4	4	3	2	2	4	3	1	0	0	5	4	5	0	0	0	0	0	0	0	0	0	0	0
Thioesterase-like superfamily	PF13622.7	1	1	1	6	1	2	2	2	2	1	1	2	2	2	1	1	2	1	1	1	1	1	1	3	3	1	0	0	2	1	3	0	0	0	0	0	0	0	0	0	0	0
5-formyltetrahydrofolate cyclo-ligase family	PF01812.21	1	1	1	1	1	1	1	1	1	0	2	1	1	1	1	1	1	1	1	1	1	1	1	1	1	1	1	0	1	1	1	1	1	1	1	1	1	1	1	1	1	1
5'-3' exonuclease, C-terminal SAM fold	PF01367.21	3	3	3	2	2	2	2	2	2	1	1	2	2	2	2	3	2	3	3	2	2	1	1	1	1	1	1	0	1	3	2	2	2	2	2	2	2	2	2	2	2	1
5'-3' exonuclease, N-terminal resolvase-like domain	PF02739.17	3	3	3	2	2	2	2	2	2	1	1	2	2	3	2	2	2	3	2	2	2	1	1	1	1	1	1	0	1	2	2	1	1	1	1	1	1	1	1	1	1	1
5'-nucleotidase, C-terminal domain	PF02872.19	2	2	2	1	0	1	2	2	2	0	0	1	3	3	3	5	5	3	3	3	3	3	3	4	4	1	0	0	3	1	1	0	0	0	0	0	0	0	0	0	0	0
60Kd inner membrane protein	PF02096.21	1	1	1	1	1	1	1	1	1	0	1	0	1	1	2	1	1	1	1	1	1	1	1	1	1	1	1	0	1	1	1	1	0	0	1	1	0	1	0	1	1	1
7 transmembrane helices usually fused to an inactive transglutaminase	PF14402.7	1	1	1	1	0	1	1	1	1	0	1	1	1	1	1	1	1	1	0	1	1	1	1	1	0	1	0	0	1	1	1	0	0	0	0	0	0	0	0	0	0	0
ATPase family associated with various cellular activities (AAA)	PF00004.30	14	14	15	21	24	17	21	21	20	12	13	10	19	21	18	12	18	18	23	23	24	8	8	15	19	11	8	7	21	31	21	12	14	14	14	14	14	14	14	12	11	9
AAA-like domain	PF12846.8	0	0	0	2	1	0	1	1	0	1	0	1	0	0	1	0	2	3	1	0	0	1	1	0	1	2	2	0	1	1	1	0	0	0	0	0	0	0	0	0	0	0
AAA domain	PF13086.7	1	1	1	2	1	4	2	2	1	3	1	3	4	4	2	2	2	3	1	3	3	1	1	1	1	1	2	3	2	1	1	1	1	1	0	1	0	1	2	2	2	2
AAA domain	PF13087.7	0	0	0	0	0	2	0	0	0	2	0	0	0	3	1	1	1	1	0	1	1	1	1	0	0	1	1	2	1	0	0	0	1	0	0	0	0	1	1	1	1	0
AAA domain	PF13173.7	4	4	4	2	5	3	3	3	3	1	2	1	3	5	2	3	4	5	4	13	14	0	0	3	4	4	1	3	2	6	4	2	3	2	3	3	3	3	2	3	1	1
AAA ATPase domain	PF13175.7	10	10	10	3	6	4	5	5	2	7	3	5	5	7	6	8	10	10	6	6	6	2	2	5	3	6	3	13	5	7	6	4	3	3	3	3	3	3	3	4	3	0
AAA ATPase domain	PF13191.7	20	20	20	18	15	17	18	18	20	10	12	9	14	15	19	9	21	21	20	16	16	7	7	23	23	15	3	2	18	19	23	5	9	10	8	8	9	9	9	7	5	5
AAA domain	PF13207.7	1	1	1	1	1	1	1	1	1	1	2	1	1	1	1	3	3	3	3	3	3	0	0	1	1	1	1	0	1	1	1	2	3	3	3	3	3	3	3	3	3	1
AAA domain	PF13238.7	5	5	5	5	9	8	5	5	7	1	5	4	3	3	8	6	7	7	10	10	10	2	2	6	5	3	4	1	7	6	6	2	5	4	5	5	5	5	4	4	3	1
AAA domain	PF13245.7	11	11	11	8	6	15	11	11	7	7	6	8	12	14	9	4	9	11	10	11	11	5	5	6	7	3	6	6	8	5	6	10	8	8	7	7	7	8	9	11	11	7
AAA domain (Cdc48 subfamily)	PF07724.15	5	5	5	6	8	6	6	6	6	4	3	3	6	6	6	6	7	6	8	5	5	4	4	7	9	5	4	2	7	9	6	6	6	6	6	6	6	6	6	5	4	5
AAA domain, putative AbiEii toxin, Type IV TA system	PF13304.7	43	43	43	31	27	47	50	50	44	23	20	24	49	52	44	38	46	46	43	40	39	21	21	53	40	15	8	14	50	39	44	14	14	13	14	14	14	14	14	14	14	13
AAA domain	PF13401.7	20	20	21	21	20	19	17	17	17	10	11	5	19	21	23	8	17	18	16	17	17	8	8	22	22	16	10	9	17	21	22	16	20	23	20	21	21	21	22	18	14	9
AAA domain	PF13476.7	9	9	9	8	6	11	10	10	8	7	4	2	8	11	12	7	11	11	5	6	6	5	5	10	8	9	3	9	11	6	8	4	2	2	2	2	3	3	3	4	4	1
AAA domain	PF13479.7	5	4	3	2	4	12	2	2	6	2	3	2	5	5	2	0	2	4	3	4	4	1	1	3	4	1	1	2	2	4	2	2	1	1	1	1	1	2	2	2	2	2
AAA domain	PF13481.7	6	5	5	4	3	11	2	2	6	3	2	0	9	8	4	4	4	3	2	9	10	7	7	3	4	2	1	1	4	3	2	3	2	2	2	2	2	2	3	3	3	3
AAA domain	PF13500.7	3	3	3	2	3	3	3	3	4	1	1	2	3	3	2	2	3	3	3	4	4	4	4	4	4	1	1	0	5	2	4	2	2	2	2	2	2	2	2	2	2	1
AAA domain	PF13514.7	0	0	0	0	0	1	0	0	0	0	0	0	0	0	0	0	1	2	0	0	0	0	0	0	0	2	0	1	0	0	0	0	0	0	0	0	0	0	0	1	0	0
P-loop containing region of AAA domain	PF13555.7	11	11	11	8	8	11	13	13	10	7	6	4	13	15	17	8	16	12	11	13	13	5	5	15	9	8	4	8	10	9	14	5	4	5	4	4	4	5	4	5	4	0
ATPase family associated with various cellular activities (AAA)	PF07726.12	2	2	2	4	4	2	3	3	2	1	1	2	3	2	3	1	2	3	2	4	4	1	1	2	3	1	0	0	4	5	2	1	1	1	1	1	1	1	1	1	1	1
AAA domain	PF13604.7	10	10	10	14	7	13	12	12	12	10	6	9	13	16	9	4	9	10	8	11	11	7	7	12	10	12	7	3	7	8	9	10	12	12	11	11	11	12	13	13	13	7
AAA domain	PF13614.7	6	6	7	8	9	6	6	6	7	7	7	7	8	5	7	2	5	5	5	8	4	3	3	5	8	4	2	6	8	15	9	2	5	3	3	3	3	3	3	3	3	2
AAA domain	PF13654.7	1	1	1	0	1	1	1	1	1	0	1	1	1	1	1	1	1	1	1	1	1	1	1	1	1	1	1	0	1	1	1	0	0	0	0	0	0	0	0	0	0	0
AAA domain	PF13671.7	2	2	1	5	5	5	4	4	4	1	3	2	3	3	2	3	5	5	5	5	5	0	0	3	2	2	1	0	3	8	5	3	1	1	1	1	1	1	1	2	3	1
AAA domain (dynein-related subfamily)	PF07728.15	23	23	24	23	25	21	20	20	20	10	12	11	23	24	23	10	24	24	23	21	21	9	9	23	25	25	7	8	24	33	24	13	13	13	13	12	13	13	13	14	12	9
P-loop containing dynein motor region	PF12775.8	1	1	1	2	2	1	1	1	1	0	2	1	1	1	3	1	3	2	2	1	1	0	0	1	3	1	1	1	1	2	1	3	4	3	4	3	4	4	3	4	3	2
AAA C-terminal domain	PF16193.6	1	1	1	1	1	1	1	1	1	1	1	1	1	2	1	0	1	1	1	1	1	0	0	1	1	1	0	0	1	1	1	0	0	0	0	0	0	0	0	0	0	0
AAA lid domain	PF17863.2	2	2	2	1	3	2	3	3	2	1	1	3	2	2	3	1	2	3	2	4	4	1	1	2	3	1	0	0	3	3	3	1	1	1	1	1	1	1	1	1	1	1
AAA+ lid domain	PF17862.2	2	2	2	1	2	1	1	1	2	3	2	0	2	2	1	0	1	2	1	1	1	1	1	1	1	1	1	1	1	2	2	2	2	2	2	2	2	2	2	2	2	2
AAA lid domain	PF17871.2	2	2	2	2	2	2	2	2	2	0	2	1	2	2	3	1	4	3	4	2	2	0	0	3	5	2	0	0	3	3	2	1	2	1	2	2	2	2	1	2	1	2
PrkA AAA domain	PF08298.12	4	4	4	0	2	5	4	4	5	1	3	1	4	4	5	3	4	4	3	3	3	0	0	4	4	2	1	0	4	2	2	1	1	1	1	1	1	1	1	0	1	1
Acyl-coenzyme A:6-aminopenicillanic acid acyl-transferase	PF03417.17	0	0	0	0	1	3	3	3	3	0	0	1	1	1	0	1	1	1	1	0	0	2	2	1	1	1	0	0	2	0	0	0	0	0	0	0	0	0	0	0	0	0
Amino acid kinase family	PF00696.29	7	7	7	5	7	7	8	8	7	3	4	5	6	6	7	3	5	5	5	8	8	5	5	7	8	2	2	0	7	5	6	2	2	2	2	2	2	2	2	2	2	2
ABC 3 transport family	PF00950.18	1	1	1	0	0	1	2	2	1	0	1	2	2	2	2	3	3	3	1	2	2	1	1	2	1	1	0	0	1	2	1	1	1	1	1	1	1	1	1	1	1	2
ABC1 family	PF03109.17	2	2	2	3	2	2	1	1	2	0	1	0	5	5	1	1	1	1	1	1	1	1	1	2	2	1	1	1	1	1	1	1	1	1	1	1	1	1	1	1	1	1
ABC-2 type transporter	PF01061.25	2	2	2	3	4	4	3	3	2	3	3	1	2	2	2	3	3	5	2	6	6	0	0	2	2	1	0	2	2	4	3	2	2	2	2	2	2	2	2	2	2	2
ABC-2 family transporter protein	PF12679.8	0	0	0	2	2	0	0	0	0	0	0	0	0	0	0	0	0	1	0	2	2	0	0	0	1	1	0	0	2	2	0	1	1	1	1	1	1	1	1	1	1	1
ABC-2 family transporter protein	PF12698.8	1	1	1	4	4	1	2	2	2	2	0	1	1	1	1	1	1	2	1	3	3	0	0	0	2	2	0	0	1	3	2	2	2	2	2	2	2	2	2	2	2	2
ABC-2 family transporter protein	PF12730.8	0	0	0	1	2	0	0	0	0	0	0	0	0	0	0	0	0	0	0	2	2	0	0	0	1	1	0	0	2	1	0	0	0	0	0	0	0	0	0	1	1	1
ABC-2 family transporter protein	PF13346.7	0	0	0	0	0	0	0	0	0	0	0	0	0	0	0	0	0	0	0	0	0	0	0	0	1	1	0	0	1	2	0	0	0	0	0	0	0	0	0	0	0	0
ABC transporter transmembrane region	PF00664.24	10	10	10	4	4	9	8	8	8	5	4	5	10	10	13	6	11	10	11	10	8	5	5	16	10	1	0	0	10	7	6	2	2	1	2	2	2	2	2	2	2	2
ABC transporter	PF00005.28	56	56	58	45	34	67	68	68	59	26	33	43	71	73	64	52	64	58	67	65	62	32	32	77	57	17	6	9	63	55	56	18	18	18	17	18	18	18	17	18	19	17
ABC-type uncharacterized transport system	PF09822.10	0	0	0	1	0	0	0	0	0	0	0	0	0	0	0	0	0	0	0	1	1	0	0	0	1	1	0	0	1	2	0	0	0	0	0	0	0	0	0	0	0	0
ABC transporter C-terminal domain	PF16326.6	1	1	1	2	2	2	1	1	1	1	1	0	1	1	3	1	1	1	1	1	1	1	1	1	1	2	1	0	2	1	2	1	1	1	1	1	1	1	1	1	1	1
ABC transporter	PF12848.8	4	4	4	3	4	4	4	4	4	2	2	3	4	4	4	2	5	4	4	4	4	2	2	4	4	3	3	3	4	3	4	3	3	3	3	3	3	3	3	3	3	2
alpha/beta hydrolase fold	PF00561.21	10	10	11	33	26	14	18	18	15	3	6	11	12	11	12	16	22	18	14	15	15	8	8	25	21	3	5	0	21	26	13	3	3	3	3	3	3	3	3	3	3	3
Alpha/beta hydrolase family	PF12697.8	8	8	8	28	21	14	17	17	14	3	6	11	12	11	11	13	21	17	16	14	14	9	9	22	20	3	5	0	16	24	14	1	1	1	1	1	1	1	1	1	1	1
Abi-like protein	PF07751.12	1	1	0	0	0	0	0	0	0	0	0	0	0	0	0	0	0	0	0	0	0	1	1	0	0	3	0	0	1	0	0	0	0	0	0	0	0	0	0	0	0	0
Acetyl-coenzyme A transporter 1	PF13000.8	1	1	1	1	1	1	1	1	1	1	1	0	1	1	1	0	1	1	1	1	2	0	0	1	1	1	0	0	1	1	1	0	0	0	0	0	0	0	0	0	0	0
Acetyl co-enzyme A carboxylase carboxyltransferase alpha subunit	PF03255.15	1	1	1	1	1	1	1	1	1	1	1	1	1	1	1	0	1	1	1	1	1	1	1	1	1	1	1	1	1	1	1	1	1	1	1	1	1	1	1	1	1	1
Acetyltransferase (GNAT) family	PF00583.26	16	16	13	15	23	25	30	30	24	7	9	9	15	14	11	46	46	31	23	20	20	6	6	42	11	2	2	0	17	36	12	2	2	1	2	2	2	2	2	2	2	2
Acetyltransferase (GNAT) domain	PF13673.8	12	12	9	9	17	16	17	17	14	4	5	3	10	7	5	31	32	20	14	14	14	2	2	28	7	1	1	0	16	24	8	1	1	1	2	1	1	2	1	1	1	1
Udp N-acetylglucosamine O-acyltransferase; Domain 2	PF13720.7	1	1	1	1	1	1	1	1	1	1	1	2	1	1	1	1	1	1	1	1	1	1	1	1	1	1	0	0	1	1	1	1	1	1	1	1	1	1	1	1	1	1
Acetyltransferase (GNAT) domain	PF13302.8	8	8	7	7	9	12	13	13	8	2	2	2	5	5	5	20	19	11	13	4	5	2	2	15	5	2	1	0	9	17	6	1	1	1	1	1	1	1	1	1	1	1
Acetyltransferase (GNAT) domain	PF13420.8	6	6	6	2	2	5	6	6	4	2	3	1	3	3	2	11	10	9	8	3	3	1	1	11	3	1	1	0	4	8	2	1	1	1	1	1	1	1	1	1	1	1
Acetyltransferase (GNAT) domain	PF13508.8	14	14	9	9	17	17	22	22	16	4	4	6	11	10	10	32	32	20	16	15	14	3	3	29	7	1	1	0	16	24	9	1	1	0	1	1	1	1	1	1	1	1
Acetyltransferase (GNAT) domain	PF13523.7	4	4	5	2	0	3	3	3	3	1	2	1	3	4	1	4	4	1	1	1	1	1	1	2	2	1	0	0	0	3	0	0	0	0	0	0	0	0	0	0	0	0
Aconitase family (aconitate hydratase)	PF00330.21	3	3	3	3	4	3	3	3	3	1	1	2	3	3	3	1	3	3	3	3	3	0	0	3	3	1	1	0	2	3	3	1	1	1	1	1	1	1	1	1	1	1
Aconitate hydratase 2 N-terminus	PF06434.14	1	1	1	0	2	1	1	1	1	1	1	0	1	1	1	0	1	1	1	1	1	0	0	1	1	1	1	0	1	1	1	1	1	1	1	1	1	1	1	1	1	1
Aconitate B N-terminal domain	PF11791.9	1	1	1	0	2	1	1	1	1	1	1	0	1	1	1	0	1	1	1	1	1	0	0	1	1	1	1	0	1	1	1	1	1	1	1	1	1	1	1	1	1	1
4'-phosphopantetheinyl transferase superfamily	PF01648.21	1	1	1	2	2	2	1	1	2	1	1	2	1	1	1	2	2	1	1	1	1	1	1	2	1	1	1	0	1	2	1	1	1	1	1	1	1	1	1	1	1	1
AcrB/AcrD/AcrF family	PF00873.20	7	7	7	12	12	16	14	14	13	5	3	8	9	10	6	13	16	12	10	15	15	5	5	13	9	2	1	0	7	12	10	1	1	1	1	1	1	1	1	1	1	1
ACT domain	PF01842.26	6	6	6	7	7	7	6	6	6	3	3	2	7	7	7	6	7	6	6	7	7	3	3	7	8	1	1	0	7	9	9	1	1	1	1	1	1	1	1	1	1	1
Actin	PF00022.20	1	1	1	1	1	1	1	1	1	0	2	1	1	1	1	0	1	1	1	1	1	0	0	1	1	1	1	0	1	1	1	1	1	1	1	1	1	1	1	1	1	0
ACT domain	PF13291.7	2	2	2	1	4	3	2	2	2	1	2	2	3	3	2	3	3	3	3	2	2	2	2	2	2	2	0	0	3	4	4	2	2	2	2	2	2	2	2	2	2	1
ACT domain	PF13840.7	2	2	2	1	2	2	2	2	2	1	1	2	2	2	2	1	1	1	1	2	2	0	0	1	1	1	1	0	1	2	1	1	1	1	1	1	1	1	1	1	1	1
Acyl-CoA dehydrogenase, C-terminal domain	PF00441.25	5	5	5	22	6	18	18	18	22	0	0	3	16	15	6	17	23	20	16	9	9	1	1	15	13	1	4	1	11	9	16	0	0	0	0	0	0	0	0	0	0	0
Acyl-CoA dehydrogenase, middle domain	PF02770.20	5	5	5	22	6	16	16	16	18	0	0	3	14	13	6	10	19	17	13	9	9	0	0	16	13	1	4	0	11	9	16	0	0	0	0	0	0	0	0	0	0	0
Acyl-CoA dehydrogenase, N-terminal domain	PF02771.17	5	5	5	21	6	17	17	17	22	0	0	3	16	15	6	3	22	20	15	10	10	0	0	12	10	1	4	0	9	8	14	0	0	0	0	0	0	0	0	0	0	0
Acylphosphatase	PF00708.19	1	1	1	1	0	1	1	1	1	2	1	1	1	1	1	1	1	1	1	1	1	1	1	1	1	1	0	0	1	2	2	0	0	0	0	0	0	0	0	0	0	0
Acyltransferase	PF01553.22	6	6	6	5	5	8	7	7	9	2	1	2	7	8	6	7	9	8	7	7	7	6	6	9	7	3	2	0	6	10	7	2	2	2	2	2	2	2	2	2	2	1
Acyl-CoA thioesterase	PF02551.16	1	1	1	1	1	1	1	1	1	1	1	2	1	1	1	0	0	0	0	1	1	1	1	1	1	1	0	0	1	1	1	0	0	0	0	0	0	0	0	0	0	0
Acyl transferase domain	PF00698.22	1	1	1	3	2	1	1	1	1	1	1	2	1	1	1	0	1	1	1	1	1	1	1	3	1	1	1	0	1	1	1	1	1	1	1	1	1	1	1	1	1	1
Methyladenine glycosylase	PF03352.14	1	1	1	1	2	1	1	1	1	1	1	0	1	1	1	2	2	2	2	2	2	1	1	2	2	1	0	0	2	1	2	1	0	0	0	0	0	0	0	1	0	1
Adenylosuccinate synthetase	PF00709.22	1	1	1	1	1	1	1	1	1	1	1	2	1	1	1	1	1	1	1	1	1	0	0	1	1	1	1	0	1	1	1	1	1	1	1	1	1	1	1	1	0	1
Alcohol dehydrogenase GroES-like domain	PF08240.13	3	3	3	15	6	6	7	7	4	1	3	4	3	4	3	1	6	6	8	5	5	3	3	9	5	1	1	1	7	8	8	4	5	5	5	5	5	5	5	5	5	5
short chain dehydrogenase	PF00106.26	19	19	20	48	22	48	44	44	45	10	10	10	28	27	10	27	42	38	41	27	27	12	12	41	27	9	4	7	32	27	28	6	5	4	5	5	5	4	5	5	5	4
Enoyl-(Acyl carrier protein) reductase	PF13561.7	16	16	16	44	18	45	40	40	40	8	8	10	26	25	8	27	39	33	37	23	23	13	13	37	24	8	4	1	30	21	25	5	4	3	4	4	4	3	4	4	4	4
Zinc-binding dehydrogenase	PF00107.27	5	5	5	17	8	7	8	8	5	3	5	7	5	5	4	4	7	7	10	6	6	6	6	9	6	1	1	2	7	9	11	4	5	5	5	5	5	5	5	5	5	5
Zinc-binding dehydrogenase	PF13602.7	2	2	2	13	4	4	4	4	3	0	2	2	2	2	2	3	3	3	5	4	4	4	4	6	4	1	0	1	5	6	7	1	1	1	1	1	1	1	1	1	1	1
Adenylate kinase	PF00406.23	1	1	1	1	1	1	1	1	1	1	1	1	1	1	1	1	1	1	1	1	1	0	0	1	1	1	1	0	1	1	1	1	1	1	1	1	1	1	1	1	1	0
Adenylate kinase, active site lid	PF05191.15	1	1	1	0	1	1	1	1	1	1	1	1	1	1	1	1	1	1	1	1	1	0	0	1	1	1	1	0	1	1	1	1	1	1	1	1	1	1	1	1	1	0
AFG1-like ATPase	PF03969.17	1	1	1	1	1	1	1	1	1	1	1	1	1	1	1	0	1	1	1	1	1	1	1	1	1	1	1	0	1	1	1	1	1	1	1	1	1	1	1	0	1	1
AhpC/TSA family	PF00578.22	6	6	6	11	18	11	12	12	11	3	6	7	10	9	5	11	14	12	13	10	10	5	5	13	9	3	3	1	14	11	9	5	6	5	6	6	6	5	6	5	4	4
AI-2E family transporter	PF01594.17	2	2	2	4	2	3	3	3	3	2	3	3	3	3	3	3	3	3	2	3	3	2	2	3	2	1	2	0	2	2	3	1	1	1	1	1	1	1	1	1	1	0
AIG1 family	PF04548.17	3	3	3	2	2	2	3	3	3	3	2	1	3	3	2	2	2	2	2	3	3	1	1	2	2	2	3	0	2	3	2	4	4	4	4	4	4	4	3	5	5	2
AIPR protein	PF10592.10	0	0	0	0	0	0	0	0	0	0	1	0	0	0	1	0	0	0	0	0	0	0	0	0	0	1	0	1	0	0	0	0	0	0	0	0	0	0	0	0	0	0
AIR carboxylase	PF00731.21	1	1	1	1	1	3	2	2	2	0	1	2	1	1	1	0	1	1	2	2	2	0	0	1	1	1	1	0	1	1	2	1	1	1	1	1	1	1	1	1	1	1
AIR synthase related protein, N-terminal domain	PF00586.25	3	3	3	2	2	3	3	3	3	2	2	1	3	3	3	1	3	3	3	4	4	3	3	3	4	2	1	0	4	3	5	2	2	2	2	2	2	2	2	2	2	2
AIR synthase related protein, C-terminal domain	PF02769.23	4	4	4	3	3	4	4	4	4	2	4	4	4	4	3	2	4	4	4	5	5	4	4	4	5	3	2	0	5	3	5	3	3	3	3	3	3	3	3	2	3	3
Delta-aminolevulinic acid dehydratase	PF00490.22	1	1	1	1	1	1	1	1	1	1	1	0	1	1	0	1	1	1	1	1	1	1	1	1	1	1	1	1	1	1	1	1	1	1	1	1	1	1	1	1	1	1
Alanine dehydrogenase/PNT, C-terminal domain	PF01262.22	4	4	4	2	4	2	6	6	5	1	4	3	6	5	5	2	5	3	8	4	4	2	2	5	7	3	2	0	5	6	6	3	4	3	4	4	4	4	4	4	4	4
Alanine racemase, C-terminal domain	PF00842.22	1	1	1	1	1	1	1	1	1	1	1	1	1	1	1	1	1	1	1	1	1	1	1	1	1	1	1	1	2	1	1	1	1	1	1	1	1	1	1	1	1	1
Alanine racemase, N-terminal domain	PF01168.21	4	4	4	4	3	6	6	6	6	1	2	4	5	5	4	4	4	3	3	4	4	3	3	5	5	2	2	2	7	5	3	2	2	2	2	2	2	2	2	2	2	1
Putative DNA-binding domain	PF04326.15	2	2	2	0	0	1	0	0	0	0	0	0	0	0	0	0	0	3	0	0	0	0	0	0	0	1	0	1	0	2	0	0	0	0	0	0	0	0	0	0	0	0
Aldehyde dehydrogenase family	PF00171.23	11	11	10	11	11	16	13	13	12	4	7	9	13	12	12	16	18	15	20	12	12	4	4	21	11	1	1	0	15	19	12	2	3	2	3	3	3	2	2	2	2	2
Alkyl sulfatase C-terminal	PF14864.7	1	1	1	1	0	4	4	4	3	1	1	2	3	3	0	4	4	5	0	1	1	1	1	2	2	1	1	0	2	1	2	0	0	0	0	0	0	0	0	0	0	0
Amidase	PF01425.22	2	2	2	7	0	2	2	2	1	0	1	2	1	1	1	1	2	1	1	2	2	2	2	3	3	1	0	0	1	1	1	1	1	0	1	1	1	1	1	1	1	1
N-acetylmuramoyl-L-alanine amidase	PF01510.26	2	2	2	2	1	4	1	1	5	1	2	4	4	5	1	1	2	4	1	1	1	1	1	1	3	1	1	0	1	5	1	0	0	0	0	0	0	0	0	0	0	0
N-acetylmuramoyl-L-alanine amidase	PF01520.19	1	1	1	1	1	1	2	2	2	1	0	2	1	1	1	1	1	1	1	1	1	1	1	1	1	1	1	0	1	1	1	1	1	1	1	1	1	1	1	1	1	1
Amidohydrolase family	PF01979.21	5	5	4	2	11	24	25	25	20	2	5	4	9	10	7	7	9	7	6	12	12	5	5	9	3	2	0	0	9	9	5	0	1	1	1	1	1	1	1	0	1	1
Amidohydrolase family	PF07969.12	4	4	4	2	10	23	24	24	21	1	4	2	8	9	6	6	8	6	5	12	12	4	4	9	3	1	0	0	9	7	5	0	0	0	0	0	0	0	0	0	0	0
AMIN domain	PF11741.9	1	1	1	2	1	1	1	1	1	0	0	0	1	1	1	0	1	1	1	2	2	2	2	2	2	1	0	0	2	2	2	0	0	0	0	0	0	0	0	0	0	0
Aminotransferase class I and II	PF00155.22	14	14	15	16	15	22	23	23	23	5	9	12	22	22	14	16	20	20	25	20	20	7	7	20	20	6	7	1	17	23	17	4	6	6	7	7	7	6	7	4	5	3
Aminotransferase class-III	PF00202.22	3	3	3	6	5	9	9	9	7	2	3	5	8	8	2	5	7	6	9	6	6	3	3	8	4	2	2	0	7	7	7	1	3	3	3	3	3	3	3	1	2	2
Amino-transferase class IV	PF01063.20	2	2	2	3	2	2	2	2	2	1	1	1	2	2	2	1	2	2	2	2	2	2	2	2	3	3	2	0	3	4	4	1	1	1	1	1	1	1	1	1	1	1
Aminotransferase class-V	PF00266.20	11	11	12	11	9	12	12	12	12	5	4	9	11	11	8	10	15	14	15	11	11	6	6	13	14	3	4	1	16	10	11	4	4	4	5	4	5	4	4	5	4	5
AMP-binding enzyme	PF00501.29	10	10	10	21	8	16	16	16	19	7	5	9	18	18	9	16	22	18	20	13	13	2	2	18	17	1	2	0	14	23	18	2	1	1	1	1	1	1	1	2	2	2
AMP-binding enzyme C-terminal domain	PF13193.7	9	9	9	18	8	12	12	12	14	4	4	5	12	12	8	14	15	14	15	11	11	2	2	11	12	1	2	0	9	17	10	1	1	1	1	1	1	1	1	1	1	1
Aminopeptidase P, N-terminal domain	PF05195.17	0	0	0	1	1	0	0	0	0	0	0	0	0	0	0	0	0	0	0	0	0	0	0	1	1	1	1	1	1	1	1	0	0	0	0	0	0	0	0	0	0	0
Anaphase-promoting complex, cyclosome, subunit 3	PF12895.8	4	4	4	2	14	3	5	5	6	0	1	6	5	5	5	5	6	6	3	5	5	3	3	9	9	4	1	0	5	11	7	7	4	3	4	4	4	4	4	3	3	1
Ankyrin repeat	PF00023.31	85	85	84	1	0	8	9	9	10	14	22	81	13	13	2	3	4	3	1	1	1	5	5	2	4	12	0	8	21	10	1	62	54	34	44	47	45	35	44	47	46	34
Ankyrin repeats (3 copies)	PF12796.8	107	108	106	1	1	11	12	12	14	19	26	91	16	17	3	3	4	4	4	1	1	7	7	6	6	15	5	27	23	10	1	80	64	44	55	57	54	45	54	57	61	42
Ankyrin repeat	PF13606.7	93	93	91	1	1	7	9	9	11	17	23	87	13	13	1	3	4	2	2	1	1	5	5	3	6	15	0	18	21	9	1	67	58	38	47	51	48	39	48	50	53	38
Ankyrin repeats (many copies)	PF13637.7	96	96	95	1	1	8	11	11	11	17	25	88	14	13	2	3	4	3	2	1	1	6	6	3	5	15	0	17	22	10	1	70	57	37	46	50	47	38	47	52	53	38
Ankyrin repeats (many copies)	PF13857.7	93	93	91	1	1	8	11	11	11	19	22	85	10	10	2	3	5	4	2	0	0	5	5	4	6	12	0	13	20	10	1	68	57	38	48	50	47	38	47	49	49	36
Anhydro-N-acetylmuramic acid kinase	PF03702.15	1	1	1	1	1	1	1	1	1	1	1	2	1	1	2	1	1	1	1	1	1	1	1	1	1	1	3	0	1	1	1	0	0	0	0	0	0	0	0	0	0	0
Anthranilate synthase component I, N terminal region	PF04715.14	2	2	2	2	2	2	2	2	2	1	0	2	2	2	2	1	2	2	2	2	2	0	0	2	2	2	2	0	2	3	2	1	1	1	1	1	1	1	1	1	1	1
Anticodon-binding domain of tRNA ligase	PF08264.14	3	3	3	4	3	3	3	3	3	1	2	3	4	4	3	2	3	3	3	3	3	2	2	4	4	3	3	2	4	3	3	3	3	3	3	3	3	3	3	3	3	2
Ketopantoate reductase PanE/ApbA	PF02558.17	2	2	2	5	6	2	3	3	2	2	3	3	2	2	2	3	3	3	3	2	2	2	2	4	5	2	2	2	3	3	3	1	1	1	1	1	1	1	1	1	1	1
Ketopantoate reductase PanE/ApbA C terminal	PF08546.12	1	1	1	2	2	1	1	1	1	1	1	1	1	1	1	2	2	2	2	1	1	1	1	2	3	1	1	1	2	1	1	0	0	0	0	0	0	0	0	0	0	0
ApbE family	PF02424.16	3	3	3	1	2	1	1	1	1	1	1	2	1	1	1	1	1	1	1	1	1	2	2	1	2	1	1	0	1	1	1	1	1	0	1	1	1	1	1	1	1	1
Phosphotransferase enzyme family	PF01636.24	5	5	5	7	7	3	7	7	6	0	1	2	7	9	4	10	10	8	8	5	5	3	3	9	10	6	0	0	9	6	10	0	0	0	0	0	0	0	0	0	0	0
Apolipoprotein A1/A4/E domain	PF01442.19	0	0	0	0	0	1	0	0	0	0	1	0	1	0	0	0	0	2	2	2	2	0	0	1	2	1	0	0	0	1	0	1	1	0	1	1	1	1	1	1	1	1
Apolipophorin-III precursor (apoLp-III)	PF07464.12	0	0	0	0	0	1	0	0	0	0	1	0	1	0	0	0	0	0	0	0	0	0	0	0	0	1	0	0	0	0	0	1	1	0	1	1	1	1	1	1	1	1
ADP-ribosylation factor family	PF00025.22	1	1	1	0	0	1	1	1	1	1	0	1	1	1	1	1	1	1	1	1	1	1	1	1	1	1	3	2	0	1	1	0	1	1	1	1	1	1	1	0	0	0
Arginyl tRNA synthetase N terminal domain	PF03485.17	1	1	1	1	1	1	1	1	1	1	1	1	1	1	1	0	1	1	1	1	1	0	0	1	1	1	1	0	1	1	1	0	1	1	1	1	1	1	1	1	1	0
Anion-transporting ATPase	PF02374.16	4	4	5	5	4	4	5	5	5	4	4	5	4	4	6	1	2	2	4	5	3	2	2	3	3	2	2	2	7	9	6	2	2	2	2	2	2	2	2	2	2	2
ArsC family	PF03960.16	2	2	2	2	2	2	2	2	2	1	1	1	2	2	2	1	2	2	2	2	2	0	0	2	2	1	0	0	2	2	2	0	0	0	0	0	0	0	0	0	0	0
Adenylosuccinate lyase C-terminal	PF08328.12	1	1	1	1	1	1	1	1	1	1	1	2	1	1	1	1	1	1	1	1	1	0	0	1	1	1	1	0	1	1	1	1	1	1	1	1	1	1	1	0	1	1
AsmA family	PF05170.15	1	1	1	2	1	1	1	1	1	0	0	0	1	1	1	1	1	1	2	2	2	1	1	2	1	1	1	1	3	1	2	0	0	0	0	0	0	0	0	0	0	0
AsmA-like C-terminal region	PF13502.7	2	2	2	3	1	2	2	2	2	1	1	1	2	2	2	2	2	2	2	3	3	2	2	2	2	2	2	1	2	2	2	1	1	0	1	1	1	1	1	1	1	0
Aspartate decarboxylase	PF02261.17	0	0	0	1	0	0	0	0	0	0	0	0	0	0	0	0	0	0	0	0	0	1	1	1	1	1	0	0	1	1	0	0	0	0	0	0	0	0	0	0	0	0
ATP cone domain	PF03477.17	3	3	3	2	2	3	3	3	3	0	1	3	3	3	3	2	3	3	3	3	3	3	3	3	3	1	1	1	4	2	3	1	1	1	1	1	1	1	1	0	1	1
ATP-grasp domain	PF02222.23	4	4	4	8	4	7	7	7	7	2	4	4	4	4	6	1	5	6	6	6	6	2	2	6	7	3	3	3	5	5	5	3	3	3	3	3	3	3	3	3	3	3
ATP-grasp domain	PF08442.11	1	1	1	1	1	1	1	1	1	1	1	1	1	1	1	0	1	1	1	1	1	1	1	1	1	1	1	1	1	1	1	1	1	1	1	1	1	1	1	1	1	1
ATP-grasp domain	PF02655.15	7	7	7	6	3	8	8	8	7	1	3	4	7	8	7	1	5	5	4	7	7	5	5	7	6	4	3	4	6	10	7	4	4	4	4	4	4	4	4	4	4	3
ATP-grasp domain	PF13535.7	2	2	2	2	2	2	2	2	2	1	2	1	2	3	2	1	2	2	2	2	2	1	1	2	2	1	2	1	2	2	2	2	2	2	2	2	2	2	2	2	2	1
ATP-grasp domain	PF13549.7	1	1	1	2	1	1	1	1	1	1	1	1	1	1	1	0	1	1	1	1	1	1	1	1	1	1	1	0	1	2	4	1	1	1	1	1	1	1	1	1	1	1
ATP synthase	PF00231.20	1	1	1	1	1	1	1	1	1	1	1	0	1	1	1	1	1	1	1	1	1	1	1	1	1	1	1	1	1	1	2	1	1	1	1	1	1	1	1	1	1	1
ATP synthase A chain	PF00119.21	1	1	1	1	1	1	1	1	1	2	1	1	1	1	1	1	1	1	1	1	1	2	2	1	1	1	1	0	1	1	2	1	1	1	2	1	1	1	1	1	1	1
ATP synthase alpha/beta family, nucleotide-binding domain	PF00006.26	8	8	8	3	5	6	7	7	6	4	8	8	8	8	8	4	7	8	8	7	7	5	5	9	9	6	4	2	8	8	7	4	5	5	5	5	5	5	5	5	5	5
ATP synthase alpha/beta chain, C terminal domain	PF00306.28	1	1	1	1	1	1	1	1	1	1	1	2	1	1	1	0	1	1	1	1	1	1	1	1	1	1	1	1	1	1	2	1	1	1	1	1	1	1	1	1	1	1
ATP synthase alpha/beta family, beta-barrel domain	PF02874.24	4	4	4	2	2	4	4	4	4	3	3	2	4	4	3	1	4	4	5	4	4	0	0	4	4	3	3	2	4	3	3	3	4	4	4	4	4	4	4	3	3	2
ATP synthase B/B' CF(0)	PF00430.19	1	1	1	1	1	1	1	1	1	1	1	2	1	1	1	0	1	1	1	1	1	1	1	1	1	1	1	1	1	1	2	1	1	1	1	1	1	1	1	1	1	1
ATP synthase subunit C	PF00137.22	2	2	2	1	1	2	2	2	2	1	1	3	2	2	2	2	2	2	2	2	2	2	2	2	2	1	1	0	2	1	1	1	1	1	1	1	1	1	1	1	1	1
ATP synthase, Delta/Epsilon chain, long alpha-helix domain	PF00401.21	1	1	1	1	1	1	1	1	1	1	1	0	1	1	1	1	1	1	1	1	1	1	1	1	1	1	1	1	1	1	1	0	0	0	0	0	0	0	0	0	0	0
ATP synthase, Delta/Epsilon chain, beta-sandwich domain	PF02823.17	1	1	1	1	1	1	1	1	1	1	1	0	1	1	1	0	1	1	1	1	1	1	1	1	1	1	1	1	1	1	2	1	1	1	1	1	1	1	1	1	1	1
ATP synthase I chain	PF03899.16	1	1	1	1	1	1	1	1	1	1	1	1	1	1	1	1	1	1	1	1	1	1	1	1	1	1	1	0	1	1	1	1	1	1	1	1	1	1	1	1	1	1
KaiC	PF06745.14	3	3	3	3	3	3	3	3	3	2	2	1	3	3	4	2	3	2	3	2	2	2	2	2	3	3	3	4	3	3	3	3	2	3	2	2	2	3	3	3	3	3
Putative metal-binding domain of cation transport ATPase	PF12156.9	1	1	1	0	1	1	1	1	1	0	0	0	1	1	1	0	1	1	1	1	1	0	0	1	1	1	0	0	1	1	1	1	1	0	1	1	1	0	1	1	1	0
ATPase domain predominantly from Archaea	PF01637.19	1	1	1	2	2	1	1	1	2	0	1	0	1	1	1	1	1	2	1	5	5	0	0	1	2	2	1	4	2	2	2	1	1	1	1	1	1	1	1	0	1	1
Sugar-transfer associated ATP-grasp	PF14397.7	3	3	3	2	0	4	3	3	3	0	2	5	3	3	2	2	3	3	1	3	3	4	4	3	2	1	0	0	2	8	3	0	0	0	0	0	0	0	0	0	0	1
ATP-grasp in the biosynthetic pathway with Ter operon	PF15632.7	1	1	1	1	1	1	1	1	1	1	1	0	1	2	1	0	1	1	1	1	1	1	1	1	1	1	1	2	1	2	1	1	1	1	1	1	1	1	1	1	1	1
YheC/D like ATP-grasp	PF14398.7	1	1	1	1	1	2	1	1	1	0	1	2	1	1	1	1	2	2	0	1	1	2	2	2	0	2	1	0	1	3	3	1	1	1	1	1	1	1	1	0	1	1
PP-loop family	PF01171.21	2	2	2	2	2	3	2	2	2	1	1	0	2	2	2	1	2	2	2	2	2	1	1	2	3	2	2	1	3	3	3	3	3	3	3	3	3	3	3	3	2	3
Atypical caspase recruitment domain	PF18461.2	0	0	0	0	0	0	0	0	0	0	0	0	0	0	0	0	0	0	0	0	0	0	0	0	0	1	0	0	0	0	0	0	0	0	0	0	0	0	0	0	0	0
B3/4 domain	PF03483.18	1	1	1	1	1	1	1	1	1	0	1	2	1	1	2	0	1	1	1	1	1	0	0	1	1	1	1	0	1	1	1	0	1	1	1	1	1	1	1	0	0	0
tRNA synthetase B5 domain	PF03484.16	1	1	1	1	1	1	1	1	1	0	1	2	1	1	2	0	1	1	1	1	1	0	0	1	1	1	1	0	1	1	1	0	1	1	1	1	1	1	1	0	0	0
Polymer-forming cytoskeletal	PF04519.14	1	1	1	0	0	1	2	2	1	1	1	2	2	2	2	1	1	1	1	2	2	0	0	1	1	1	0	0	2	1	1	0	0	0	0	0	0	0	0	0	0	0
Bacterial dnaA protein	PF00308.19	3	3	3	2	2	3	2	2	2	2	1	2	2	2	3	1	2	3	2	9	10	2	2	2	2	3	2	2	2	3	2	3	3	3	3	3	3	3	3	2	3	3
Bacterial dnaA protein helix-turn-helix	PF08299.12	1	1	1	1	1	1	1	1	1	1	0	1	1	1	2	1	1	1	1	1	1	1	1	1	1	1	1	0	1	1	1	1	1	1	1	1	1	1	1	1	1	1
Bacterial DNA-binding protein	PF00216.22	6	6	6	3	3	6	6	6	6	4	7	4	6	6	6	6	6	6	6	6	6	6	6	6	6	3	4	2	6	9	5	2	3	2	2	2	2	2	2	2	2	0
Bacterial export proteins, family 1	PF01311.21	3	3	3	0	1	1	1	1	1	0	2	4	3	3	0	2	2	2	2	2	2	1	1	4	3	2	1	0	3	4	1	2	2	2	2	2	2	2	2	2	2	2
FlhB HrpN YscU SpaS Family	PF01312.20	3	3	3	0	1	1	1	1	1	2	3	5	3	3	0	2	2	2	2	2	2	1	1	4	3	3	1	0	3	5	2	2	2	2	2	2	2	2	2	2	2	2
Bacterial export proteins, family 3	PF01313.20	3	3	3	0	1	1	1	1	1	2	3	4	3	3	0	2	2	2	2	2	2	1	1	4	3	3	1	0	3	4	1	2	2	2	2	2	2	2	2	2	2	2
Bacterial NAD-glutamate dehydrogenase	PF05088.13	2	2	2	1	1	2	2	2	2	1	1	1	1	1	2	0	1	1	1	1	1	1	1	1	1	1	1	0	2	2	2	1	1	1	1	1	1	1	1	1	1	2
SPFH domain / Band 7 family	PF01145.26	3	3	3	3	6	4	4	4	5	3	3	3	4	4	3	3	5	4	4	3	3	1	1	4	3	2	3	3	3	8	3	3	3	3	3	3	3	3	3	3	1	3
BatD DUF11 like domain	PF13584.7	1	1	1	0	1	1	2	2	1	0	1	0	1	1	2	0	1	1	1	3	3	1	1	1	1	1	0	0	1	1	1	1	1	1	1	1	1	1	1	1	1	1
Biotin and Thiamin Synthesis associated domain	PF06968.14	2	2	2	1	1	2	2	2	2	1	1	2	2	2	1	3	3	2	3	3	3	0	0	2	2	1	1	1	2	2	1	2	2	2	2	2	2	2	2	2	2	2
Inhibitor of apoptosis-promoting Bax1	PF01027.21	1	1	1	1	1	2	2	2	2	1	0	1	1	1	1	1	1	1	1	1	1	1	1	1	1	1	0	0	1	1	1	1	1	1	1	1	1	1	1	1	1	1
Branched-chain amino acid ATP-binding cassette transporter	PF12399.9	1	1	1	4	1	2	2	2	2	1	0	1	3	4	2	4	4	3	4	2	2	0	0	5	4	1	0	0	3	3	5	0	0	0	0	0	0	0	0	0	0	0
BCCT, betaine/carnitine/choline family transporter	PF02028.18	3	3	3	7	2	4	4	4	4	2	2	4	6	5	4	3	4	3	5	2	2	1	1	4	4	1	0	0	5	5	1	0	0	0	0	0	0	0	0	0	0	0
Bd3614-like deaminase	PF14439.7	1	1	1	1	0	1	1	1	1	0	1	0	0	0	0	0	1	1	0	0	0	0	0	1	0	1	0	0	0	0	1	0	0	0	0	0	0	0	0	0	0	0
Beta-lactamase enzyme family	PF13354.7	1	1	1	2	1	2	2	2	2	1	2	0	2	2	1	0	2	1	1	2	2	1	1	2	1	1	1	1	2	1	1	1	1	1	1	1	1	1	1	1	1	1
Beta-eliminating lyase	PF01212.22	3	3	4	3	5	4	5	5	4	4	3	6	7	5	5	1	5	7	8	6	6	3	3	5	6	2	2	1	4	5	6	3	2	2	2	2	2	2	2	3	3	1
Biotin carboxylase C-terminal domain	PF02785.20	2	2	2	5	2	4	4	4	4	0	1	1	3	3	4	3	3	3	2	3	3	1	1	3	3	1	2	2	3	3	3	1	1	1	1	1	1	1	1	1	1	1
Biotin carboxylase, N-terminal domain	PF00289.23	2	2	2	5	2	4	4	4	4	0	0	0	3	3	4	0	3	3	2	3	3	0	0	3	3	1	2	2	3	3	3	1	1	1	1	1	1	1	1	1	1	1
Biotin-requiring enzyme	PF00364.23	9	9	9	11	9	12	11	11	9	3	2	5	8	8	9	4	8	9	8	7	7	4	4	8	10	2	5	2	10	9	10	4	5	4	4	5	5	5	5	4	5	4
Biotin-lipoyl like	PF13533.7	16	16	17	16	21	21	22	23	17	4	5	9	20	19	18	12	19	18	17	23	21	9	9	19	16	3	4	2	21	23	18	4	5	3	4	5	5	5	5	4	4	4
Membrane fusogenic activity	PF04380.14	1	1	1	1	1	1	1	1	1	1	1	1	1	1	1	1	1	1	1	1	1	0	0	1	1	1	0	0	1	1	1	0	0	0	0	0	0	0	0	0	0	0
Bacterial OB fold (BOF) protein	PF04076.14	2	2	2	0	0	2	2	2	2	5	5	3	2	2	1	2	2	2	1	1	1	2	2	2	1	1	0	0	3	1	0	0	0	0	0	0	0	0	0	0	0	0
BolA-like protein	PF01722.19	2	2	2	2	2	2	2	2	1	14	8	2	2	3	2	2	2	2	2	2	2	2	2	2	2	2	2	0	2	2	2	2	2	2	2	2	2	2	2	2	2	1
BON domain	PF04972.18	1	1	1	1	1	1	1	1	1	0	1	2	1	1	1	1	1	1	1	1	1	2	2	2	2	1	1	0	1	1	1	1	1	1	1	1	1	1	1	1	1	1
Binding-protein-dependent transport system inner membrane component	PF00528.23	30	30	30	15	7	38	39	39	37	11	13	25	36	36	30	23	33	30	44	37	35	19	19	47	29	4	1	0	33	34	29	5	5	5	5	5	5	5	5	5	5	5
Biotin/lipoate A/B protein ligase family	PF03099.20	2	2	2	2	2	2	2	2	2	0	1	3	2	2	2	1	2	2	2	2	2	2	2	2	2	2	1	1	2	2	2	2	2	2	2	2	2	2	2	1	2	2
Branched-chain amino acid transport protein	PF05525.14	2	2	2	0	0	2	2	2	2	1	1	3	2	2	2	1	1	1	2	2	2	1	1	2	2	1	1	0	7	1	0	1	0	0	1	0	0	0	0	1	1	1
BRCA1 C Terminus (BRCT) domain	PF00533.27	1	1	1	1	1	1	1	1	1	1	0	2	1	1	1	1	1	1	1	1	1	1	1	1	1	1	1	1	1	1	1	1	3	2	2	2	2	2	2	1	1	1
BrnA antitoxin of type II toxin-antitoxin system	PF14384.7	2	2	2	0	0	1	0	0	0	1	0	1	1	1	0	1	1	0	0	0	0	0	0	0	1	1	0	1	0	0	0	0	0	0	0	0	0	0	0	0	0	0
Spectrin-binding region of Ca2+-Calmodulin	PF17095.6	0	0	0	0	0	0	0	0	0	0	0	0	0	0	0	0	0	0	0	0	0	0	0	0	0	1	0	0	0	0	0	0	0	0	0	0	0	0	0	0	0	0
Carboxyl transferase domain	PF01039.23	3	3	3	6	3	6	5	5	5	2	2	5	4	4	4	1	4	4	3	4	4	2	2	4	4	2	3	3	4	4	5	2	2	2	2	2	2	2	2	2	2	2
Carbohydrate kinase	PF01256.18	2	2	2	1	1	2	2	2	2	1	1	2	2	2	2	0	3	2	2	3	3	2	2	3	3	1	0	0	1	1	1	2	2	2	2	2	2	2	2	2	2	1
Caspase recruitment domain	PF00619.22	1	1	1	0	0	1	0	0	0	1	0	2	0	0	0	0	0	0	0	0	0	0	0	0	0	7	0	0	1	0	0	2	2	2	2	2	2	2	2	2	2	2
Caspase recruitment domain	PF16739.6	0	0	0	0	0	1	0	0	0	0	0	0	0	0	0	0	0	0	0	0	0	0	0	0	0	1	0	0	0	0	0	0	0	0	0	0	0	0	0	0	0	0
CarD-like/TRCF domain	PF02559.17	1	1	1	1	1	1	1	1	1	0	0	0	1	1	1	0	1	1	1	1	1	1	1	1	1	1	1	1	1	1	1	1	1	1	1	1	1	1	1	1	0	0
Cation efflux family	PF01545.22	3	3	3	11	1	3	3	3	3	1	2	3	2	2	1	1	1	1	1	2	2	1	1	1	1	1	1	0	5	3	1	0	1	1	1	1	1	1	1	0	0	0
CobQ/CobB/MinD/ParA nucleotide binding domain	PF01656.24	8	8	10	11	12	9	9	9	10	8	7	8	11	8	11	2	7	8	8	10	7	6	6	9	11	7	4	7	12	17	14	4	6	4	4	4	4	4	4	4	4	4
Carbohydrate binding domain	PF02839.15	1	1	1	0	0	2	1	1	0	0	0	1	0	0	0	0	1	0	0	0	0	0	0	0	0	1	0	0	0	2	0	0	0	0	0	0	0	0	0	0	0	0
Cellulose biosynthesis protein BcsQ	PF06564.13	3	3	4	3	4	4	4	4	3	6	4	3	6	4	6	1	3	3	3	5	3	1	1	4	4	3	2	1	5	9	3	1	1	1	1	1	1	1	1	1	1	1
CBS domain	PF00571.29	11	11	11	11	11	13	13	13	11	7	7	13	13	12	14	9	11	10	10	11	11	7	7	11	8	3	4	0	13	11	16	6	6	6	5	5	5	5	5	6	6	6
CcmB protein	PF03379.14	1	1	1	1	1	1	1	1	1	0	1	0	1	1	1	1	1	1	1	3	3	0	0	1	2	2	1	1	2	2	1	1	1	1	1	1	1	1	1	1	1	1
Heme exporter protein D (CcmD)	PF04995.15	1	1	1	1	1	1	1	1	1	0	1	0	1	1	1	1	1	1	1	2	2	0	0	1	1	1	0	0	1	1	1	1	1	1	1	1	1	1	1	1	1	1
CcmE	PF03100.16	1	1	1	1	1	1	1	1	1	1	1	1	1	1	1	1	1	1	2	2	2	1	1	1	1	1	1	0	1	1	1	1	1	1	1	1	1	1	1	1	1	1
Cytochrome c-type biogenesis protein CcmF C-terminal	PF16327.6	1	1	1	1	1	1	1	1	1	1	1	3	1	1	1	1	1	1	1	2	2	0	0	1	2	1	1	0	2	1	1	1	1	1	1	1	1	1	1	1	1	1
Cytochrome C biogenesis protein	PF03918.15	1	1	1	1	1	1	1	1	1	0	1	0	1	1	1	1	1	1	1	2	2	1	1	1	1	1	1	0	1	1	1	1	1	1	1	1	1	1	1	1	1	1
CDP-alcohol phosphatidyltransferase	PF01066.22	3	3	3	4	2	4	4	4	4	3	4	1	3	4	3	0	3	3	3	3	3	2	2	3	3	2	1	2	2	4	2	3	2	1	1	1	1	2	1	3	3	3
Tir chaperone protein (CesT) family	PF05932.14	3	3	3	0	0	2	3	3	3	1	2	2	2	3	1	3	3	3	4	4	4	1	1	3	3	2	2	0	2	6	0	2	2	2	2	2	2	2	2	1	2	1
Chalcone isomerase-like	PF16036.6	2	2	2	0	1	2	2	2	2	1	1	1	2	2	0	4	4	2	3	2	2	1	1	2	2	1	0	0	1	0	0	0	0	0	0	0	0	0	0	0	0	0
Chalcone and stilbene synthases, N-terminal domain	PF00195.20	0	0	0	1	0	0	0	0	0	0	0	0	0	0	0	0	1	0	1	0	0	1	1	1	1	1	1	0	1	0	0	0	0	0	0	0	0	0	0	0	0	0
Chaperone for flagella basal body P-ring formation	PF13144.7	2	2	2	0	1	0	0	0	0	0	1	3	2	2	2	1	1	1	1	2	2	0	0	3	2	1	0	0	1	1	1	0	0	0	0	0	0	0	0	0	0	0
Periplasmic sensor domain	PF17152.5	1	1	1	0	0	1	1	1	1	1	1	0	1	1	1	1	1	1	1	1	1	0	0	1	1	1	0	0	1	1	0	0	0	0	0	0	0	0	0	0	0	0
Subunit ChlI of Mg-chelatase	PF13541.7	4	4	4	4	3	4	4	4	4	1	4	1	4	4	5	3	4	4	4	4	4	2	2	4	5	4	2	0	4	3	3	3	2	2	2	2	2	2	3	1	3	3
CHORD	PF04968.13	0	0	0	0	0	0	0	0	0	0	0	0	0	0	0	0	0	0	0	0	0	0	0	0	0	1	0	0	0	0	0	0	0	0	0	0	0	0	0	0	0	0
chorismate binding enzyme	PF00425.19	3	3	3	2	2	3	3	3	3	2	2	4	3	3	3	2	3	3	3	3	3	2	2	3	3	2	2	1	3	5	3	1	1	1	1	1	1	1	1	1	1	1
Chorismate synthase	PF01264.22	1	1	1	1	1	1	1	1	1	1	1	2	1	1	1	0	1	1	1	1	1	0	0	1	1	1	1	0	1	1	1	1	1	1	1	1	1	1	1	1	1	1
Chorismate lyase	PF04345.14	1	1	1	0	1	1	1	1	1	0	0	1	1	1	2	1	1	1	1	1	1	1	1	1	1	1	1	0	1	1	1	1	1	1	1	1	1	1	1	1	1	1
Citrate transporter	PF03600.17	6	6	6	4	3	8	9	9	9	3	3	1	6	6	3	5	11	10	7	10	10	4	4	5	2	2	1	0	9	5	6	2	2	2	2	1	2	2	2	2	2	2
Citrate synthase, C-terminal domain	PF00285.22	2	2	2	2	2	2	2	2	2	1	1	1	3	3	2	2	2	2	2	2	2	1	1	2	2	1	2	0	2	2	2	1	1	1	1	1	1	1	1	1	1	1
C-terminal, D2-small domain, of ClpB protein	PF10431.10	3	3	4	3	4	3	3	3	4	1	2	3	4	4	5	5	5	4	5	3	3	2	2	4	6	4	2	1	4	4	4	4	3	3	3	3	3	3	3	4	2	3
ATP-dependent Clp protease adaptor protein ClpS	PF02617.18	1	1	1	1	1	1	1	1	1	0	1	0	1	1	1	1	1	1	1	1	1	1	1	1	1	1	0	0	1	1	1	1	1	1	1	1	1	1	1	1	1	1
Clp amino terminal domain, pathogenicity island component	PF02861.21	2	2	2	2	2	2	2	2	2	0	2	1	2	2	2	1	3	3	3	2	2	0	0	2	3	2	0	0	2	2	2	1	2	1	2	2	2	2	1	2	1	2
Clp protease	PF00574.24	2	2	2	2	1	8	1	1	4	1	2	3	5	4	1	2	2	3	2	1	1	1	1	1	2	2	1	1	1	1	1	1	2	2	2	2	2	2	2	1	1	1
Mycolic acid cyclopropane synthetase	PF02353.21	2	2	2	6	2	3	6	6	5	2	4	1	3	3	1	6	8	8	4	5	5	4	4	6	3	2	1	0	2	4	3	1	1	1	1	1	1	1	1	1	1	1
Carboxymuconolactone decarboxylase family	PF02627.21	1	1	1	6	1	1	1	1	1	0	0	2	1	1	0	0	0	0	0	0	0	0	0	1	1	2	0	0	1	4	0	0	0	0	0	0	0	0	0	0	0	0
Chorismate mutase type II	PF01817.22	3	3	3	1	2	2	2	2	3	0	1	1	2	1	1	1	2	1	2	1	1	2	2	2	1	1	1	0	1	2	1	1	0	0	1	1	1	1	1	1	1	1
Carbon-nitrogen hydrolase	PF00795.23	3	3	3	8	5	7	5	5	5	3	3	5	4	4	4	6	6	5	3	5	5	1	1	4	3	2	1	0	4	4	4	3	4	3	3	3	3	3	3	3	3	3
Dephospho-CoA kinase	PF01121.21	1	1	1	1	1	1	1	1	1	1	1	2	1	1	1	1	1	1	1	1	1	0	0	1	1	1	1	0	1	1	1	0	0	0	0	0	0	0	0	0	0	0
CoA binding domain	PF02629.20	1	1	1	1	1	1	2	2	2	1	1	0	1	1	1	1	1	1	1	1	1	1	1	1	1	1	1	1	1	2	4	1	1	1	1	1	1	1	1	1	1	1
CobW/HypB/UreG, nucleotide-binding domain	PF02492.20	2	2	2	0	2	3	4	4	3	2	2	1	3	3	2	3	5	5	3	2	2	1	1	4	3	1	0	0	3	3	4	1	1	1	1	1	1	1	1	1	1	0
Colicin V production protein	PF02674.17	1	1	1	1	1	1	1	1	1	1	1	2	1	1	1	1	1	1	1	1	1	1	1	1	1	1	1	0	1	1	1	0	0	0	0	0	0	0	0	0	0	0
Competence protein	PF03772.17	1	1	1	1	1	1	1	1	1	0	1	1	1	1	1	1	1	1	1	1	1	1	1	1	1	1	0	0	1	1	1	1	1	1	1	1	1	1	1	1	1	1
Respiratory-chain NADH dehydrogenase 51 Kd subunit	PF01512.18	1	1	1	2	1	2	2	2	2	0	1	2	2	2	1	0	1	1	2	2	2	1	1	3	2	1	0	0	2	2	3	0	1	0	1	1	1	0	1	0	1	0
Type IV minor pilin ComP, DNA uptake sequence receptor	PF16732.6	3	3	3	1	1	6	5	5	4	1	1	3	6	6	3	1	3	3	4	2	2	0	0	3	3	1	1	0	2	4	2	1	1	1	1	1	1	1	1	0	1	1
Conserved hypothetical protein 95	PF03602.16	5	5	5	4	6	11	6	6	8	5	5	4	5	5	6	5	8	7	6	7	7	10	10	9	8	2	2	2	5	5	7	2	4	3	2	2	3	3	3	2	2	0
CS1-pili formation C-terminal	PF15976.6	2	2	2	0	0	2	2	2	2	2	0	1	2	2	2	2	2	1	3	1	1	2	2	3	3	1	0	0	1	0	0	0	0	0	0	0	0	0	0	0	0	0
Copper resistance protein D	PF05425.14	0	0	0	2	0	1	1	1	1	1	1	1	1	1	0	1	1	1	1	1	1	0	0	0	2	1	0	0	1	2	1	0	0	0	0	0	0	0	0	0	0	0
Coproporphyrinogen III oxidase	PF01218.19	1	1	1	1	1	1	1	1	1	1	2	1	1	1	1	0	1	1	1	1	1	0	0	1	1	1	1	0	1	1	1	1	1	1	1	1	1	1	1	1	1	1
CorA-like Mg2+ transporter protein	PF01544.19	1	1	1	0	0	1	1	1	1	0	0	2	1	1	1	1	0	1	1	0	0	1	1	1	1	1	0	0	2	0	2	0	0	0	0	0	0	0	0	0	0	0
Transporter associated domain	PF03471.18	2	2	2	3	2	3	3	3	2	2	2	3	2	2	3	2	2	2	2	2	2	2	2	2	2	2	2	0	3	2	2	2	2	2	2	2	2	2	2	2	2	2
HipA N-terminal domain	PF13657.7	0	0	0	0	0	0	0	0	0	0	0	0	1	1	0	1	2	5	0	2	2	1	1	0	1	2	0	0	0	1	0	0	0	0	0	0	0	0	0	0	0	0
Cytochrome C and Quinol oxidase polypeptide I	PF00115.21	2	2	2	3	2	3	3	3	2	2	1	2	2	2	2	3	4	3	4	3	3	2	2	3	3	1	1	0	3	3	4	2	2	1	2	2	2	2	2	2	2	2
CPBP intramembrane metalloprotease	PF02517.17	1	1	1	1	3	1	1	1	1	0	0	0	0	0	0	0	0	0	0	0	0	0	0	2	0	1	0	0	0	2	0	0	0	0	0	0	0	0	0	0	0	0
Chaperonin 10 Kd subunit	PF00166.22	1	1	1	1	1	1	1	1	1	1	2	1	1	2	1	1	1	1	1	1	1	1	1	1	1	1	1	1	1	1	1	2	1	1	1	1	1	1	1	1	1	2
TCP-1/cpn60 chaperonin family	PF00118.25	1	1	1	1	1	1	1	1	1	2	1	1	1	1	1	0	1	1	1	1	1	0	0	1	1	1	1	1	1	1	1	1	1	1	1	1	1	1	1	0	1	1
Carbamoyl-phosphate synthase L chain, ATP binding domain	PF02786.18	5	5	4	6	5	9	9	9	9	2	3	4	6	5	7	4	6	6	7	6	6	2	2	5	6	3	4	3	6	4	7	4	4	4	4	4	4	4	4	4	4	3
Carbamoyl-phosphate synthetase large chain, oligomerisation domain	PF02787.20	1	1	1	1	1	1	1	1	1	1	1	0	1	1	1	0	1	1	1	1	1	0	0	1	1	1	1	1	1	1	1	1	1	1	1	1	1	1	1	1	1	1
Carbamoyl-phosphate synthase small chain, CPSase domain	PF00988.23	1	1	1	1	1	1	1	1	1	1	1	1	1	1	1	0	1	1	1	1	1	1	1	1	1	1	1	1	1	1	1	1	1	1	1	1	1	1	1	1	1	1
CRS1 / YhbY (CRM) domain	PF01985.22	1	1	1	1	1	1	1	1	1	1	1	0	1	1	1	1	1	1	1	1	1	1	1	1	1	1	1	0	1	1	1	0	0	0	0	0	0	0	0	0	0	0
'Cold-shock' DNA-binding domain	PF00313.23	6	6	5	1	3	9	6	6	8	2	3	2	9	8	6	7	6	6	9	3	3	5	5	6	9	5	3	2	7	12	5	3	3	2	2	3	3	3	3	3	3	2
Cold shock domain	PF17876.2	1	1	1	1	1	1	1	1	1	1	0	0	1	1	1	1	1	1	1	1	1	0	0	1	1	1	1	1	1	2	2	1	1	1	1	1	1	1	1	1	0	0
Peptidoglycan-binding protein, CsiV	PF10972.9	1	1	1	0	1	1	1	1	1	1	0	1	1	1	1	1	1	1	1	1	1	1	1	1	1	1	1	0	1	1	1	0	1	1	1	1	1	1	1	0	0	0
Global regulator protein family	PF02599.17	1	1	1	1	2	1	1	1	1	1	1	1	1	2	1	1	1	1	1	1	1	0	0	1	1	1	1	0	1	5	1	2	1	1	1	1	1	1	1	2	2	2
Carbon starvation protein CstA	PF02554.15	0	0	0	1	0	1	1	1	1	0	0	1	1	1	1	1	3	3	2	2	2	1	1	1	1	2	0	0	1	0	0	0	0	0	0	0	0	0	0	0	0	0
5TM C-terminal transporter carbon starvation CstA	PF13722.7	0	0	0	1	0	1	1	1	1	0	0	1	1	1	1	3	3	3	2	2	2	1	1	1	1	2	0	0	1	0	0	0	0	0	0	0	0	0	0	0	0	0
Ctf8	PF09696.11	0	0	0	0	0	0	0	0	0	0	0	0	0	0	0	0	0	0	0	0	0	0	0	0	0	4	0	0	0	0	0	0	0	0	0	0	0	0	0	0	0	0
CTP synthase N-terminus	PF06418.15	1	1	1	1	1	1	1	1	1	1	1	2	1	1	1	1	1	1	1	1	1	0	0	1	1	1	1	1	1	1	1	1	1	1	1	1	1	0	1	1	1	1
Cytidylyltransferase family	PF01148.21	1	1	1	1	1	1	1	1	1	1	1	2	1	1	1	1	1	1	1	1	1	1	1	1	1	1	1	1	1	2	1	1	1	1	1	1	1	1	1	1	1	1
Cytidylyltransferase	PF02348.20	1	1	1	2	2	1	1	1	2	2	1	2	2	1	2	2	2	2	2	1	1	1	1	2	1	1	1	2	1	3	1	1	1	1	1	1	1	1	1	1	1	1
Cytidylyltransferase-like	PF01467.27	4	4	4	3	3	5	4	4	4	2	2	3	5	5	4	4	5	4	4	5	5	3	3	4	4	3	3	1	4	4	4	3	4	4	4	4	4	4	4	3	4	3
Cytidylate kinase	PF02224.19	2	2	2	1	2	2	2	2	2	1	1	3	2	2	3	1	1	2	2	2	2	2	2	2	2	1	2	0	2	1	1	1	1	1	1	1	1	1	1	1	1	1
Cytidylate kinase-like family	PF13189.7	1	1	1	0	2	1	1	1	1	1	1	3	2	2	3	2	3	3	3	2	2	0	0	1	1	1	2	0	1	1	1	1	1	1	1	1	1	1	1	1	1	1
Cytochrome b/b6/petB	PF00033.20	1	1	1	1	1	1	1	1	1	1	1	0	1	1	1	1	1	1	1	1	1	1	1	1	1	1	1	0	1	1	1	1	1	1	1	1	1	1	1	1	1	1
Cytochrome C oxidase, cbb3-type, subunit III	PF13442.7	5	5	5	16	6	5	5	5	6	3	2	6	6	6	4	8	11	7	7	4	4	3	3	8	11	3	4	2	12	18	19	5	5	4	5	5	5	5	5	4	5	4
Cytochrome b(C-terminal)/b6/petD	PF00032.18	1	1	1	1	1	1	1	1	1	1	1	0	1	1	1	1	1	1	1	1	1	1	1	1	1	1	1	0	1	1	1	1	1	1	1	1	1	1	1	1	1	1
Cytochrome b(N-terminal)/b6/petB	PF13631.7	1	1	1	1	1	1	1	1	1	1	1	0	1	1	1	1	1	1	1	1	1	2	2	1	1	1	1	0	1	1	1	1	1	1	1	1	1	1	1	1	1	1
Cytochrome c	PF00034.22	5	5	5	13	13	4	5	5	4	2	1	5	6	6	5	5	8	9	7	5	5	3	3	9	10	3	3	2	11	19	19	5	4	2	4	4	4	4	4	5	5	4
Cytochrome C1 family	PF02167.16	1	1	1	1	1	1	1	1	1	1	1	0	1	1	1	1	1	1	1	1	1	1	1	1	1	1	1	0	1	1	1	1	1	1	1	1	1	1	1	1	1	1
Cytochrome c-550 domain	PF14495.7	1	1	1	0	0	1	1	1	1	0	0	1	1	1	1	0	1	0	1	0	0	0	0	0	1	1	0	0	1	1	2	1	1	0	1	1	1	1	1	1	1	1
Cytochrome C'	PF01322.21	0	0	0	0	0	0	0	0	0	0	0	0	0	0	0	0	0	0	0	0	0	1	1	1	1	1	0	0	1	0	1	0	0	0	0	0	0	0	0	0	0	0
Cytochrome C assembly protein	PF01578.21	3	3	3	3	3	3	3	3	3	2	3	1	3	3	3	1	3	3	3	5	5	1	1	3	4	3	2	1	4	3	4	3	3	3	3	3	3	3	3	2	2	1
Protein DA1	PF12315.9	1	1	1	0	0	1	1	1	1	1	1	1	1	1	1	1	1	1	1	1	1	1	1	1	1	1	1	0	2	0	0	0	0	0	0	0	0	0	0	0	0	0
DAHP synthetase I family	PF00793.21	2	2	2	3	4	2	2	2	3	1	1	1	2	2	2	2	2	2	2	2	2	1	1	2	2	1	0	0	2	2	2	1	1	1	1	1	1	1	1	1	1	1
Class-II DAHP synthetase family	PF01474.17	1	1	1	0	0	1	1	1	1	1	1	2	1	1	0	1	1	1	1	1	1	1	1	1	1	1	1	0	1	1	1	1	1	1	1	1	1	1	1	1	1	1
D-ala D-ala ligase C-terminus	PF07478.14	5	5	5	7	4	8	7	7	8	2	3	5	6	6	7	1	6	6	6	7	7	1	1	5	8	3	4	4	6	7	6	3	3	3	3	3	3	3	3	3	3	2
D-ala D-ala ligase N-terminus	PF01820.22	2	2	2	1	1	2	2	2	2	1	2	2	2	2	2	1	2	2	2	2	2	1	1	1	2	1	1	1	2	1	1	1	1	1	1	1	1	1	1	1	1	0
DALR anticodon binding domain	PF05746.16	2	2	2	2	2	2	2	2	2	2	2	4	2	2	3	2	2	2	2	2	2	2	2	2	2	2	2	1	2	2	2	2	2	2	2	2	2	2	2	2	2	1
DALR domain	PF09190.12	1	1	1	1	1	1	1	1	1	1	1	1	1	1	1	1	1	1	1	1	1	0	0	1	1	1	1	0	1	1	1	1	1	1	1	1	1	1	1	1	1	1
FAD dependent oxidoreductase	PF01266.25	19	19	18	23	17	28	32	32	27	12	13	15	22	25	19	13	32	20	34	28	28	2	2	43	26	8	7	2	31	31	27	4	4	4	4	4	4	4	4	4	4	5
Dihydrodipicolinate reductase, C-terminus	PF05173.15	1	1	1	1	1	1	1	1	1	1	1	0	1	1	1	1	1	1	1	1	1	1	1	1	1	1	1	1	1	1	1	1	1	1	1	1	1	1	1	1	1	1
Dihydrodipicolinate reductase, N-terminus	PF01113.21	2	2	2	1	1	2	2	2	2	1	1	0	1	1	2	1	1	1	1	1	1	1	1	1	2	1	1	1	1	2	1	1	1	1	1	1	1	1	1	1	1	1
Duffy-antigen binding protein	PF12361.9	0	0	0	0	0	0	0	0	0	0	0	0	0	0	0	0	0	0	0	0	0	0	0	0	0	1	0	0	0	0	0	0	0	0	0	0	0	0	0	0	0	0
DbpA RNA binding domain	PF03880.16	2	2	2	1	2	2	2	2	2	1	2	3	2	2	3	1	2	2	2	2	2	3	3	2	2	1	1	0	2	2	2	1	1	1	1	1	1	1	1	1	1	1
2'-deoxycytidine 5'-triphosphate deaminase (DCD)	PF06559.12	0	0	0	0	1	0	0	0	0	0	0	0	0	0	0	1	1	1	1	0	0	1	1	1	1	1	0	0	1	1	1	0	0	0	0	0	0	0	0	0	0	0
Cytidine and deoxycytidylate deaminase zinc-binding region	PF00383.24	5	5	5	4	3	7	7	7	7	3	3	6	5	5	3	2	5	6	4	5	5	2	2	3	4	2	3	1	5	4	4	2	4	3	3	3	3	3	3	2	2	3
Scavenger mRNA decapping enzyme C-term binding	PF11969.9	1	1	1	1	1	1	1	1	1	0	1	2	1	1	1	2	2	3	2	2	2	0	0	1	2	2	1	1	2	2	1	1	0	1	1	1	0	1	1	1	0	0
C4-dicarboxylate anaerobic carrier	PF03606.16	3	3	3	0	2	6	8	8	7	4	4	9	5	4	4	4	7	7	4	3	3	6	6	10	3	1	0	0	11	0	2	0	0	0	0	0	0	0	0	0	0	0
Transposase DDE domain	PF01609.22	12	12	9	1	0	13	2	2	38	8	8	1	63	66	9	28	17	62	2	116	123	7	7	0	26	1	15	6	7	3	1	5	1	0	2	0	0	0	0	1	2	0
DDE_Tnp_1-associated	PF13808.7	3	3	4	0	0	2	2	2	4	3	1	0	6	10	0	3	2	3	1	10	6	1	1	0	2	2	0	1	0	1	0	0	0	0	0	0	0	0	0	0	0	0
DEAD/DEAH box helicase	PF00270.30	23	22	22	13	16	24	14	14	19	11	9	12	19	20	16	8	16	21	14	19	19	10	10	18	14	7	7	8	15	14	17	14	9	8	8	9	7	7	9	11	8	5
DegT/DnrJ/EryC1/StrS aminotransferase family	PF01041.18	7	7	8	5	8	7	5	5	6	6	5	0	8	7	4	4	5	6	7	5	5	2	2	2	6	3	2	2	5	11	7	2	1	1	2	1	2	1	1	2	2	1
DeoC/LacD family aldolase	PF01791.10	1	1	1	0	1	1	1	1	1	0	0	1	2	3	1	1	2	1	3	2	2	1	1	1	1	1	0	0	2	1	0	1	1	1	1	1	1	1	1	1	1	1
DNA / pantothenate metabolism flavoprotein	PF04127.16	1	1	1	1	1	1	1	1	1	0	0	2	1	1	1	1	1	1	1	1	1	1	1	1	1	1	1	0	1	1	1	1	1	0	1	1	0	1	0	0	1	0
3,4-dihydroxy-2-butanone 4-phosphate synthase	PF00926.20	1	1	1	2	1	1	1	1	1	1	1	1	1	2	1	2	3	2	2	2	2	1	1	2	1	1	1	0	1	2	1	1	1	1	1	1	1	1	1	1	1	1
Dihydrodipicolinate synthetase family	PF00701.23	1	1	1	2	1	1	2	2	2	1	1	0	2	2	2	0	2	1	1	1	1	1	1	2	2	1	1	0	1	2	1	1	1	1	1	1	1	1	1	1	1	0
Dihydrofolate reductase	PF00186.20	1	1	1	1	1	1	1	1	1	0	0	2	2	2	1	1	1	1	1	1	1	0	0	1	1	1	1	2	1	1	1	1	1	1	1	1	1	1	1	1	1	1
DHH family	PF01368.21	1	1	1	1	2	1	1	1	1	1	1	0	1	1	2	1	2	1	2	2	2	1	1	2	2	1	1	0	1	1	2	1	1	1	1	1	1	1	1	1	1	1
DHHA1 domain	PF02272.20	2	2	2	2	2	2	2	2	2	3	2	0	2	2	2	3	3	2	2	2	2	1	1	2	2	2	2	1	2	2	2	2	2	2	2	2	1	2	2	2	2	2
Dihydroorotate dehydrogenase	PF01180.22	4	4	4	1	1	4	5	5	4	1	2	3	3	3	3	1	3	2	3	3	3	1	1	2	2	1	2	2	2	3	4	2	2	2	2	2	2	2	2	2	2	1
Dehydroquinase class II	PF01220.20	1	1	1	1	1	1	1	1	1	0	0	2	1	1	2	1	1	1	1	1	1	1	1	1	1	1	1	1	1	1	1	0	1	1	1	1	1	1	1	0	1	0
3-dehydroquinate synthase	PF01761.21	1	1	1	1	1	1	1	1	1	0	0	1	1	1	2	1	1	1	1	1	1	0	0	2	1	1	1	0	1	1	2	1	1	1	1	1	1	1	1	1	1	1
DinB family	PF05163.13	1	1	1	0	1	1	1	1	1	0	0	0	1	1	0	2	2	2	2	1	1	0	0	0	1	1	0	0	0	2	0	0	0	0	0	0	0	0	0	0	0	0
DinB superfamily	PF12867.8	1	1	1	1	2	1	2	2	1	0	1	0	1	1	0	2	2	3	2	1	1	0	0	0	1	1	0	0	1	2	1	0	0	0	0	0	0	0	0	0	0	0
Bacterial Peptidase A24 N-terminal domain	PF06750.14	1	1	1	1	1	1	1	1	1	2	2	2	1	1	1	1	1	1	1	1	1	0	0	1	1	1	1	1	1	1	1	0	0	0	0	0	0	0	0	0	0	0
Septum formation initiator	PF04977.16	1	1	2	2	2	2	1	1	1	1	1	2	1	1	1	1	1	1	1	1	1	0	0	1	1	1	0	0	1	1	1	1	1	1	1	1	1	1	1	1	1	0
DJ-1/PfpI family	PF01965.25	4	4	4	4	2	5	6	6	6	1	2	3	5	5	2	3	5	7	8	2	2	3	3	6	5	1	0	0	6	8	4	1	1	1	1	1	1	1	1	1	1	1
6,7-dimethyl-8-ribityllumazine synthase	PF00885.20	1	1	1	1	1	1	1	1	1	1	1	1	1	1	1	0	1	1	1	1	1	1	1	1	1	1	1	0	1	1	1	1	1	1	1	1	1	1	1	1	1	1
DnaA N-terminal domain	PF11638.9	1	1	1	1	1	1	1	1	1	0	0	0	1	1	2	1	1	1	1	1	1	1	1	1	1	1	1	0	1	1	1	1	1	1	1	1	1	1	1	1	1	1
DnaB-like helicase N terminal domain	PF00772.22	1	1	1	1	1	1	1	1	1	0	0	0	1	1	1	0	1	1	1	1	1	1	1	1	1	1	1	1	1	1	1	1	1	1	1	1	1	1	1	1	1	2
DnaB-helicase binding domain of primase	PF10410.10	1	1	1	1	1	1	1	1	1	1	1	0	1	1	1	1	1	1	1	1	1	1	1	1	1	1	1	0	0	1	1	1	1	1	1	1	1	1	1	1	1	1
DnaB-like helicase C terminal domain	PF03796.16	3	3	2	2	2	2	2	2	2	0	1	1	2	3	3	1	2	2	2	2	2	1	1	1	2	3	1	1	2	2	2	2	1	1	1	1	1	1	2	2	2	4
DNA primase DnaG DnaB-binding	PF08278.12	1	1	1	1	1	2	1	1	1	1	1	1	1	1	1	1	1	1	1	1	1	1	1	1	1	1	1	0	1	1	1	1	1	1	1	1	1	1	1	1	1	1
DnaJ domain	PF00226.32	5	5	5	3	3	4	4	4	4	3	4	2	7	6	3	5	6	4	4	2	2	2	2	7	2	3	2	1	4	7	7	7	7	6	6	6	6	6	6	4	8	4
DnaJ C terminal domain	PF01556.19	1	1	1	2	1	2	2	2	2	1	1	1	2	2	1	1	1	1	1	1	1	1	1	1	1	1	1	1	1	2	2	1	1	1	1	1	1	1	1	1	1	0
DnaJ central domain	PF00684.20	1	1	1	2	2	1	2	2	1	2	2	1	1	1	2	1	2	2	2	3	2	1	1	2	2	1	1	1	2	1	2	1	1	1	1	1	1	1	1	1	1	0
DNA polymerase III, delta subunit, C terminal	PF09115.11	1	1	1	0	0	1	1	1	1	1	1	2	1	1	1	1	1	1	1	1	1	1	1	1	1	1	1	0	1	1	1	1	1	1	1	1	1	1	1	1	1	1
DnaT DNA-binding domain	PF17948.2	1	1	0	0	0	0	1	1	1	1	1	1	1	1	0	1	0	0	1	2	2	1	1	1	1	1	1	2	0	4	1	1	1	1	1	1	1	1	1	1	1	1
6-O-methylguanine DNA methyltransferase, DNA binding domain	PF01035.21	2	2	2	2	3	3	3	3	2	2	2	2	3	2	2	3	4	3	3	2	2	1	1	3	2	1	0	0	2	3	2	0	0	0	0	0	0	0	0	0	0	0
DNA circularisation protein N-terminus	PF07157.13	1	1	0	0	0	0	0	0	0	0	0	0	0	0	0	0	0	0	0	0	0	0	0	0	0	1	0	0	0	0	0	0	0	0	0	0	0	0	0	0	0	0
DNA gyrase C-terminal domain, beta-propeller	PF03989.14	2	2	2	2	2	2	2	2	2	1	2	3	2	2	2	2	2	2	2	2	2	1	1	2	3	1	1	0	2	2	2	1	0	0	0	1	0	1	0	1	1	2
DNA gyrase B	PF00204.26	2	2	2	2	2	2	2	2	2	1	0	1	2	2	3	1	2	2	2	2	2	0	0	2	2	2	2	1	2	3	2	2	2	1	1	2	1	2	2	2	2	2
DNA gyrase B subunit, carboxyl terminus	PF00986.22	2	2	2	2	2	2	2	2	2	1	1	2	2	2	3	2	2	2	2	2	2	1	1	2	2	2	2	1	2	2	2	2	2	1	1	2	1	2	2	2	2	1
NAD-dependent DNA ligase adenylation domain	PF01653.19	2	2	2	1	1	2	2	2	2	2	1	3	2	2	2	1	2	2	2	2	2	1	1	2	2	1	1	1	2	1	1	2	2	2	2	2	2	2	2	2	2	2
NAD-dependent DNA ligase OB-fold domain	PF03120.17	2	2	2	1	1	2	2	2	2	2	1	3	2	2	2	1	2	2	2	2	2	1	1	2	2	1	1	1	2	1	1	2	2	2	2	2	2	2	2	2	2	1
NAD-dependent DNA ligase C4 zinc finger domain	PF03119.17	1	1	1	1	2	1	1	1	1	1	0	1	1	1	1	0	1	1	1	1	1	1	1	1	1	1	1	0	1	1	1	0	0	0	0	0	0	0	0	0	0	0
C-5 cytosine-specific DNA methylase	PF00145.18	1	1	3	0	1	0	1	1	1	1	1	0	1	2	2	4	1	2	2	0	0	1	1	3	2	2	0	10	1	0	0	4	3	0	1	1	0	0	0	0	0	0
DNA mismatch repair protein, C-terminal domain	PF01119.20	1	1	1	1	1	1	1	1	1	0	0	1	1	1	2	0	1	1	1	1	1	0	0	1	1	1	1	1	1	1	1	1	1	1	1	1	1	1	1	1	1	1
DNA photolyase	PF00875.19	2	2	2	2	3	2	2	2	2	0	1	3	1	1	1	0	1	1	1	2	2	2	2	2	1	1	0	0	1	1	1	1	1	1	1	1	1	1	1	1	1	1
Bacterial DNA polymerase III alpha NTPase domain	PF07733.13	1	1	1	2	2	1	1	1	1	0	1	0	1	1	1	0	1	1	1	1	1	0	0	1	1	1	1	1	1	1	1	1	1	1	1	1	1	1	1	0	1	1
DNA polymerase III beta subunit, N-terminal domain	PF00712.20	1	1	1	1	1	1	1	1	1	1	0	0	1	1	2	1	1	1	1	1	1	0	0	1	1	1	1	0	1	1	1	1	1	1	1	1	1	1	1	1	1	1
DNA polymerase III beta subunit, central domain	PF02767.17	1	1	1	1	1	1	1	1	1	1	1	0	1	1	2	1	1	1	1	1	1	0	0	1	1	1	1	0	1	1	1	1	1	1	1	1	1	1	1	1	1	1
DNA polymerase III beta subunit, C-terminal domain	PF02768.16	1	1	1	1	1	1	1	1	1	1	1	2	1	1	2	1	1	1	1	1	1	1	1	1	1	1	1	0	1	1	1	1	1	1	1	1	1	1	1	1	1	1
DNA polymerase III chi subunit, HolC	PF04364.14	1	1	1	1	1	1	1	1	1	1	0	1	1	1	1	1	1	1	1	1	1	0	0	1	1	1	1	1	1	1	1	0	0	0	0	0	0	0	0	0	0	0
DNA polymerase III, delta subunit	PF06144.14	1	1	1	1	1	1	1	1	1	0	1	2	1	1	1	0	1	1	1	1	1	1	1	1	1	1	1	0	1	1	1	2	1	1	1	1	1	1	1	2	2	2
DNA polymerase III, delta subunit	PF13177.7	2	2	2	2	2	2	2	2	2	1	2	3	2	2	2	2	2	2	2	2	2	0	0	2	2	2	2	0	2	2	2	2	2	2	2	2	2	2	2	2	2	1
Bacterial DNA polymerase III alpha subunit finger domain	PF17657.2	1	1	1	2	2	1	1	1	1	0	1	0	1	1	1	1	1	1	1	1	1	0	0	1	1	1	1	1	1	1	1	1	1	1	1	1	1	1	1	0	1	1
DNA polymerase III subunits gamma and tau domain III	PF12169.9	1	1	1	1	1	1	1	1	1	0	1	2	1	1	1	1	1	1	1	1	1	0	0	1	1	1	1	0	1	1	1	1	1	1	1	1	1	1	1	1	1	0
DNA polymerase III tau subunit V interacting with alpha	PF12170.9	1	1	1	1	1	1	1	1	1	0	1	2	1	1	1	1	1	1	1	1	1	1	1	1	1	1	1	0	1	1	1	1	1	1	1	1	1	1	1	1	1	0
DNA polymerase family A	PF00476.21	1	1	1	1	1	1	1	1	2	0	0	2	2	2	1	1	1	1	1	1	1	1	1	2	1	1	1	0	1	3	1	1	1	1	1	1	1	1	1	1	1	1
3'-5' exonuclease	PF01612.21	2	2	2	2	2	2	2	2	3	1	1	1	3	2	2	2	2	2	2	2	2	2	2	2	2	2	1	0	2	2	2	1	1	1	1	1	1	1	1	1	1	1
DNA recombination-mediator protein A	PF02481.16	1	1	1	1	1	1	1	1	1	3	1	1	1	2	1	0	1	2	1	2	2	0	0	1	1	2	1	2	1	1	1	1	1	1	1	1	2	1	1	1	1	1
DNA gyrase/topoisomerase IV, subunit A	PF00521.21	2	2	2	2	2	2	2	2	2	0	2	0	2	2	2	1	2	2	2	2	2	0	0	2	2	2	2	0	2	2	2	1	1	1	1	2	1	2	1	2	2	2
Histone methylation protein DOT1	PF08123.14	0	0	0	0	0	0	1	1	1	0	0	0	0	0	0	1	1	1	1	0	0	1	1	1	1	1	1	1	0	0	0	0	0	0	0	0	0	0	0	0	0	0
DoxX	PF07681.13	1	1	1	1	5	2	1	1	1	0	0	0	1	2	1	1	1	2	1	2	2	0	0	2	1	1	0	0	1	2	1	0	0	0	0	0	0	0	0	0	0	0
Lytic transglycolase	PF03330.19	1	1	1	2	1	1	1	1	1	1	1	2	1	1	1	0	1	1	1	1	1	1	1	1	1	1	0	0	1	1	1	0	0	0	0	0	0	0	0	0	0	0
Dipeptidyl peptidase IV (DPP IV) N-terminal region	PF00930.22	0	0	0	1	5	0	1	1	0	1	1	0	1	1	2	0	2	2	2	3	3	1	1	2	2	2	0	0	1	1	2	1	1	1	1	1	1	1	1	1	1	0
DprA winged helix domain	PF17782.2	1	1	1	1	1	1	1	1	1	1	1	1	1	1	1	1	1	1	1	3	3	0	0	1	1	1	0	0	1	1	1	0	1	1	1	1	1	1	1	1	1	1
DsrE/DsrF-like family	PF02635.16	2	2	2	1	2	2	2	2	2	2	0	4	2	2	2	2	2	2	2	4	4	2	2	2	3	2	0	0	3	2	2	2	2	2	2	2	2	2	2	2	2	2
DSBA-like thioredoxin domain	PF01323.21	3	3	3	4	3	3	5	5	5	3	2	4	4	4	6	6	7	7	7	4	4	4	4	8	6	1	1	0	4	3	6	1	1	1	1	1	1	1	1	1	1	1
Disulfide bond formation protein DsbB	PF02600.17	1	1	1	1	1	2	2	2	2	1	1	2	1	1	3	2	2	2	1	3	3	1	1	2	2	1	1	0	1	1	1	1	1	0	1	1	1	1	1	1	1	1
Disulphide bond corrector protein DsbC	PF11412.9	1	1	1	3	2	2	2	2	2	0	0	1	1	1	2	1	2	2	2	2	2	1	1	1	1	1	0	0	2	1	1	1	0	1	1	1	0	1	1	1	1	0
Disulfide bond isomerase protein N-terminus	PF10411.10	1	1	1	0	1	1	1	1	1	1	1	1	1	1	2	0	1	1	1	1	1	1	1	1	1	1	0	0	1	1	1	1	1	1	1	1	1	1	1	1	1	1
Cytochrome C biogenesis protein transmembrane region	PF02683.16	2	2	2	4	1	3	2	2	2	1	0	2	2	2	4	1	3	3	3	3	3	1	1	2	2	2	1	0	3	1	1	1	0	1	1	1	0	1	1	1	1	0
Cytochrome C biogenesis protein transmembrane region	PF13386.7	2	2	2	2	2	2	2	2	2	1	0	3	2	2	4	1	2	2	2	2	2	1	1	2	2	2	1	0	1	2	2	2	0	1	2	2	1	1	2	2	1	1
DsrC like protein	PF04358.14	1	1	1	0	1	1	1	1	1	1	1	2	1	1	1	1	1	1	1	1	1	1	1	1	1	1	0	0	1	1	1	1	1	0	1	1	1	1	1	1	1	1
Double-stranded RNA binding motif	PF00035.27	1	1	1	1	1	1	1	1	1	1	1	1	1	1	1	0	1	1	1	1	1	1	1	1	1	1	1	0	1	1	1	1	1	1	1	1	1	1	1	1	1	1
DUF1016 N-terminal domain	PF17761.2	2	2	3	0	0	1	1	1	1	0	0	0	1	2	1	4	4	2	0	3	3	1	1	0	1	2	0	1	1	0	0	0	0	0	0	0	0	0	0	0	0	0
Protein of unknown function (DUF1043)	PF06295.13	1	1	1	1	1	1	1	1	1	1	1	1	1	1	1	1	1	1	1	1	1	0	0	1	1	1	1	1	1	1	1	1	1	1	1	1	1	1	1	1	1	1
Protein of unknown function (DUF1194)	PF06707.12	1	1	1	0	2	1	0	0	0	1	1	1	1	1	1	0	1	1	0	3	3	1	1	1	1	1	0	0	1	2	1	1	1	1	1	1	1	1	1	1	1	1
Protein of unknown function (DUF1315)	PF07023.13	1	1	1	0	1	1	1	1	1	1	1	2	1	1	1	1	1	1	1	1	1	1	1	1	1	1	1	0	1	1	1	0	0	0	0	0	0	0	0	0	0	0
Repeat of unknown function (DUF1388)	PF07142.13	0	0	0	0	0	0	0	0	0	0	0	0	0	0	0	0	0	0	0	0	0	0	0	0	0	1	0	0	0	0	0	0	0	0	0	0	0	0	0	0	0	0
RimP N-terminal domain	PF02576.18	1	1	1	1	1	1	1	1	1	1	1	0	1	1	1	1	1	1	1	1	1	1	1	1	1	1	1	0	1	1	1	1	1	1	1	1	1	1	1	1	1	1
RimP C-terminal SH3 domain	PF17384.3	1	1	1	1	1	1	1	1	1	1	1	0	1	1	1	1	1	1	1	1	1	1	1	1	1	1	1	0	1	1	1	1	1	1	1	1	1	1	1	1	1	1
Domain of Unknown Function (DUF1521)	PF07481.12	0	0	0	0	0	0	0	0	0	0	0	0	0	0	0	0	0	0	0	0	0	1	1	1	1	1	0	0	1	0	0	0	0	0	0	0	0	0	0	0	0	0
Uncharacterized ACR, COG1678	PF02622.16	1	1	1	1	1	1	1	1	1	0	0	1	1	1	1	0	1	1	1	1	1	1	1	1	1	1	0	0	1	1	1	0	0	0	0	0	0	0	0	0	0	0
Domain of unknown function (DUF1936)	PF09151.11	0	0	0	0	0	0	0	0	0	0	0	0	0	0	0	0	0	0	0	0	0	0	0	0	0	1	0	0	0	0	0	0	0	0	0	0	0	0	0	0	0	0
Domain of unknown function (DUF1974)	PF09317.12	0	0	0	5	2	0	0	0	0	0	0	0	0	0	0	0	0	0	0	0	0	0	0	1	1	1	0	0	0	1	1	0	0	0	0	0	0	0	0	0	0	0
Uncharacterized protein conserved in bacteria (DUF2058)	PF09831.10	1	1	1	1	1	1	1	1	1	1	1	2	1	1	1	1	1	1	1	1	1	1	1	1	1	1	1	0	1	1	1	1	1	1	1	1	1	1	1	1	1	1
Uncharacterized protein conserved in bacteria (DUF2066)	PF09839.10	1	1	1	0	1	1	1	1	1	1	1	1	1	1	1	1	1	1	1	1	1	1	1	1	1	1	1	0	1	1	1	1	1	1	1	1	1	1	1	1	1	0
Predicted membrane protein (DUF2069)	PF09842.10	1	1	1	1	1	1	1	1	1	1	1	1	1	1	1	0	0	1	1	1	0	0	0	1	1	1	1	0	1	1	1	1	1	1	1	1	1	1	1	1	1	1
Cyclin M transmembrane N-terminal domain	PF01595.21	3	3	3	2	2	4	5	5	3	2	1	3	4	4	3	2	3	3	2	3	3	2	2	2	1	1	1	0	3	2	1	2	2	2	2	2	2	2	2	2	2	2
Uncharacterized protein conserved in bacteria C-term(DUF2220)	PF09983.10	3	3	3	1	0	1	2	2	1	0	0	1	2	2	1	1	1	3	0	1	1	0	0	0	0	1	0	0	1	0	0	0	0	0	0	0	0	0	0	0	0	0
Predicted integral membrane protein (DUF2269)	PF10027.10	0	0	0	0	1	0	1	1	0	0	0	0	0	0	0	1	0	1	0	0	0	0	0	1	1	1	0	0	2	1	0	0	0	0	0	0	0	0	0	0	0	0
Uncharacterized protein conserved in bacteria (DUF2333)	PF10095.10	1	1	1	0	1	1	1	1	1	1	0	1	1	1	1	1	1	1	1	1	1	0	0	1	1	1	0	0	1	1	1	1	1	0	1	1	1	1	1	1	1	1
Archaea bacterial proteins of unknown function	PF03008.15	0	0	0	0	0	0	0	0	0	0	0	0	0	0	0	0	0	1	0	1	1	0	0	0	0	1	0	0	0	0	0	0	0	0	0	0	0	0	0	0	0	0
Protein of unknown function (DUF2384)	PF09722.11	0	0	0	4	0	0	0	0	0	0	0	0	0	0	0	0	0	0	0	0	0	0	0	0	0	1	0	2	0	1	0	0	0	0	0	0	0	0	0	0	0	0
Probable metal-binding protein (DUF2387)	PF09526.11	1	1	1	0	1	1	1	1	1	1	1	2	1	1	1	1	1	1	1	1	1	1	1	1	1	1	1	1	1	1	1	0	0	0	0	0	0	0	0	0	0	0
Protein of unknown function (DUF2490)	PF10677.10	1	1	1	0	1	2	2	2	2	1	1	1	2	2	1	1	1	1	1	1	1	2	2	3	3	1	0	0	2	0	0	0	0	0	0	0	0	0	0	0	0	0
Protein of unknown function (DUF2496)	PF10689.10	0	0	0	0	0	0	0	0	0	0	0	0	0	0	0	0	0	0	0	1	1	0	0	1	1	1	0	0	1	0	0	0	0	0	0	0	0	0	0	0	0	0
Protein of unknown function DUF262	PF03235.15	1	1	1	1	0	1	0	0	0	0	1	0	4	6	0	1	3	0	1	0	0	0	0	0	0	1	0	3	2	0	1	2	1	0	0	0	0	0	0	1	1	0
Protein of unknown function (DUF2730)	PF10805.9	0	0	1	0	0	0	0	0	0	0	0	0	0	0	1	0	0	1	0	0	0	1	1	0	0	1	0	0	1	0	0	0	0	0	0	0	0	0	0	0	0	0
Protein of unknown function (DUF2788)	PF10981.9	1	1	1	0	1	1	1	1	1	1	1	0	1	1	1	1	1	1	1	1	1	0	0	1	1	1	0	0	1	1	0	1	1	1	1	1	1	1	1	1	1	1
Protein of unknown function (DUF2813)	PF11398.9	3	3	2	0	0	1	0	0	0	0	1	0	0	2	0	1	0	0	0	0	0	0	0	0	0	2	0	2	0	0	2	1	0	0	0	0	0	0	0	0	1	0
Protein of unknown function (DUF2835)	PF11197.9	1	1	1	1	1	1	1	1	1	1	1	1	1	1	1	1	1	1	1	1	1	1	1	1	1	1	1	0	1	1	1	1	1	1	1	1	1	1	1	1	1	1
Uncharacterized protein conserved in bacteria N-term (DUF3322)	PF11795.9	1	1	1	0	0	1	1	1	0	0	0	1	1	1	1	1	1	1	0	1	1	0	0	0	0	1	0	0	0	0	0	0	0	0	0	0	0	0	0	0	0	0
C-terminal domain of tail specific protease (DUF3340)	PF11818.9	1	1	1	1	1	1	1	1	1	1	1	1	1	1	1	1	1	1	1	1	1	1	1	1	1	1	1	1	1	1	1	3	3	3	3	3	4	3	3	3	3	1
Protein of unknown function (DUF3375)	PF11855.9	1	1	1	0	0	1	1	1	0	0	0	1	1	1	1	1	1	1	0	1	1	0	0	0	0	1	0	0	0	0	0	0	0	0	0	0	0	0	0	0	0	0
Domain of unknown function (DUF3387)	PF11867.9	4	4	4	0	0	2	0	0	3	0	0	1	4	2	2	0	0	1	0	0	0	1	1	0	1	3	0	1	0	0	0	2	0	0	0	0	1	0	0	1	2	1
Domain of unknown function (DUF3418)	PF11898.9	1	1	1	1	1	1	1	1	1	1	0	0	1	1	1	1	1	1	1	1	1	2	2	1	1	1	0	0	1	1	1	0	0	0	0	0	0	0	0	0	0	0
Protein of unknown function (DUF3426)	PF11906.9	1	1	1	0	0	1	1	1	2	0	0	2	1	1	2	1	1	1	1	1	1	0	0	1	1	1	0	0	1	1	1	0	0	0	0	0	0	0	0	0	0	0
Domain of unknown function (DUF3458) Ig-like fold	PF11940.9	1	1	1	1	1	1	1	1	1	1	1	0	1	1	1	0	1	1	1	1	1	0	0	1	1	1	1	0	1	1	1	1	1	1	1	1	1	1	1	1	1	1
Domain of unknown function (DUF3458_C) ARM repeats	PF17432.3	1	1	1	1	1	1	1	1	1	2	1	1	1	1	1	1	1	1	1	1	1	0	0	1	1	1	1	0	1	1	1	1	1	1	1	1	1	1	1	1	1	1
Domain of unknown function (DUF3470)	PF11953.9	1	1	1	1	0	1	1	1	1	1	1	1	1	1	1	1	1	1	1	1	1	1	1	1	1	1	1	0	1	1	1	0	1	1	1	1	1	1	1	0	1	1
Protein of unknown function (DUF3581)	PF12119.9	1	1	1	0	1	1	1	1	1	0	1	2	1	1	0	1	1	1	1	1	1	1	1	1	1	1	0	0	0	0	1	1	1	1	1	1	1	1	1	1	1	1
Domain of unknown function (DUF368)	PF04018.14	1	1	1	0	0	1	1	1	1	1	1	0	1	1	1	1	1	1	1	1	1	1	1	1	1	1	1	0	1	1	1	1	1	1	1	1	1	1	1	1	1	1
Protein of unknown function (DUF3719)	PF12516.9	0	0	0	0	0	0	0	0	0	0	0	0	0	0	0	0	0	0	0	0	0	0	0	0	0	2	0	0	0	0	0	0	0	0	0	0	0	0	0	0	0	0
Protein of unknown function	PF13116.7	1	1	1	1	1	1	1	1	1	1	0	1	1	1	1	1	1	1	1	1	1	0	0	1	1	1	1	0	1	1	1	1	1	0	1	1	1	1	1	0	1	0
Domain of unknown function (DUF4131)	PF13567.7	1	1	1	1	1	1	1	1	1	0	1	1	1	1	1	0	1	1	1	1	1	0	0	1	1	1	0	0	1	1	1	1	1	1	1	1	1	1	1	1	1	1
Domain of unknown function (DUF4143)	PF13635.7	2	2	2	0	0	0	0	0	0	0	0	0	1	1	0	1	1	2	0	1	1	0	0	0	1	1	0	0	0	0	0	0	0	0	0	0	0	0	0	0	0	0
Domain of unknown function (DUF4194)	PF13835.7	1	1	1	0	0	1	1	1	0	0	0	1	1	1	1	1	1	1	0	1	1	0	0	0	0	1	0	0	0	0	1	0	0	0	0	0	0	0	0	0	0	0
Domain of unknown function (DUF4268)	PF14088.7	1	1	1	1	0	0	0	0	0	0	0	0	0	0	0	0	0	0	0	0	0	0	0	0	0	1	0	1	0	0	0	0	0	0	0	0	0	0	0	0	0	0
Domain of unknown function (DUF4381)	PF14316.7	1	1	1	0	1	1	1	1	1	1	1	2	1	1	2	0	1	1	1	1	1	0	0	1	1	1	0	0	1	1	1	1	1	1	1	1	1	1	1	1	1	1
Domain of unknown function (DUF4389)	PF14333.7	1	1	1	0	0	1	1	1	1	1	1	2	1	1	1	1	1	1	1	1	1	0	0	1	1	1	1	0	1	1	1	1	1	1	1	1	1	1	1	1	1	1
Domain of unknown function (DUF4426)	PF14467.7	1	1	1	1	1	1	1	1	1	0	0	1	1	1	1	1	1	1	1	1	1	0	0	1	1	1	0	0	1	1	1	1	1	1	1	1	1	1	1	1	1	0
Protein of unknown function (DUF444)	PF04285.13	2	2	2	0	1	3	2	2	3	0	2	0	2	2	4	3	3	3	2	2	2	2	2	2	2	1	1	0	2	1	1	0	0	0	0	0	0	0	0	0	0	0
Domain of unknown function (DUF4440)	PF14534.7	0	0	0	2	0	0	0	0	0	0	0	0	0	0	0	3	3	1	0	0	0	0	0	2	0	1	0	0	1	2	0	0	0	0	0	0	0	0	0	0	0	0
Protein of unknown function DUF45	PF01863.18	2	2	2	0	1	2	1	1	3	1	0	1	2	3	1	0	0	1	0	0	0	0	0	1	2	1	1	0	2	1	1	2	2	2	2	2	2	2	2	3	3	2
Protein of unknown function, DUF481	PF04338.13	1	1	1	1	2	1	1	1	1	1	1	1	1	1	1	2	2	2	0	1	1	0	0	1	0	1	0	0	1	1	0	0	0	0	0	0	0	0	0	0	0	0
Protein of unknown function (DUF489)	PF04356.13	1	1	1	1	1	1	1	1	1	0	1	1	1	1	1	0	1	1	1	1	1	1	1	1	1	1	0	0	1	1	1	1	1	1	1	1	1	1	1	1	1	1
3' exoribonuclease, RNase T-like	PF16473.6	1	1	1	1	1	4	2	2	4	2	2	0	3	3	1	2	2	1	2	4	4	2	2	4	1	2	2	0	0	2	2	2	2	2	2	2	2	2	2	2	2	1
Protein of unknown function (DUF520)	PF04461.14	1	1	1	0	1	1	1	1	1	1	1	2	1	1	1	1	1	1	1	1	1	1	1	1	1	1	0	0	1	1	1	1	1	1	1	1	1	1	1	1	1	1
Family of unknown function (DUF5472)	PF17566.3	0	0	0	0	0	0	0	0	0	0	0	0	0	0	0	0	0	0	0	0	0	0	0	0	0	1	0	0	0	0	0	0	0	0	0	0	0	0	0	0	0	0
Protein of unknown function DUF58	PF01882.19	2	2	2	1	3	1	3	3	2	1	1	2	2	2	3	1	2	3	2	4	4	1	1	2	3	1	0	0	3	3	2	1	1	1	1	1	1	1	1	1	1	1
Protein of unknown function (DUF615)	PF04751.15	1	1	1	0	1	1	1	1	1	1	1	1	1	1	1	1	1	1	1	1	1	0	0	1	1	1	0	0	1	1	1	1	1	1	1	1	1	1	1	1	1	1
Protein of unknown function (DUF692)	PF05114.14	1	1	1	0	2	1	1	1	1	0	0	0	0	0	1	1	1	2	1	0	0	0	0	1	1	1	0	0	0	5	0	0	0	0	0	0	0	0	0	0	0	0
Transposase domain (DUF772)	PF05598.12	2	2	1	1	0	2	0	0	1	0	0	0	10	15	1	4	7	15	0	8	11	1	1	0	1	1	5	0	6	0	1	1	0	0	0	0	0	0	0	0	0	0
Protein of unknown function (DUF819)	PF05684.13	0	0	0	0	1	2	2	2	2	0	0	0	4	4	1	0	0	0	1	0	0	0	0	1	0	1	0	0	0	0	0	0	0	0	0	0	0	0	0	0	0	0
Protein of unknown function DUF86	PF01934.18	1	1	1	0	0	0	0	0	1	1	1	1	2	4	0	0	0	0	1	1	1	1	1	1	0	1	0	0	0	0	0	0	0	0	0	0	0	0	0	0	0	0
Helicase HerA, central domain	PF01935.18	0	0	0	4	1	2	0	0	0	3	0	1	1	1	2	1	3	3	2	1	0	0	0	0	1	1	0	2	1	0	1	1	1	1	1	1	1	1	1	2	1	1
Bacterial protein of unknown function (DUF899)	PF05988.13	0	0	0	0	1	0	0	0	0	0	1	0	0	0	0	0	0	0	1	0	0	0	0	0	0	1	0	0	1	0	0	0	0	0	0	0	0	0	0	0	0	0
Protein of unknown function (DUF935)	PF06074.13	1	1	1	0	0	5	0	0	3	0	0	0	0	0	1	0	0	1	0	1	1	0	0	0	0	1	0	0	0	1	0	0	0	0	0	0	0	0	0	0	0	0
Schizosaccharomyces pombe repeat of unknown function (DUF963)	PF06131.12	0	0	0	0	0	0	0	0	0	0	0	0	0	0	0	0	0	0	0	0	0	0	0	0	0	1	0	0	0	0	0	0	0	0	0	0	0	0	0	0	0	0
Dihydrouridine synthase (Dus)	PF01207.18	5	5	5	4	4	6	6	6	6	0	2	4	5	5	6	4	6	4	5	5	5	3	3	4	4	1	1	0	5	6	5	2	2	1	2	2	2	2	2	2	2	2
dUTPase	PF00692.20	1	1	1	1	1	1	1	1	1	0	1	1	1	1	1	2	2	2	2	1	1	2	2	2	2	2	0	0	2	2	1	1	1	1	1	1	1	1	1	1	1	1
Dynamin family	PF00350.24	4	4	4	2	4	4	3	3	3	10	3	3	4	3	4	2	3	2	4	3	3	2	2	3	4	4	6	1	6	5	4	2	3	3	3	3	3	3	2	3	3	2
E1-E2 ATPase	PF00122.21	4	4	4	3	1	3	3	3	3	0	1	3	3	3	3	0	3	4	3	5	5	2	2	3	3	1	0	0	3	3	2	1	1	0	1	1	1	0	1	1	1	1
Dehydrogenase E1 component	PF00676.21	3	3	3	1	4	3	4	4	4	2	2	1	3	3	3	1	5	5	3	4	4	1	1	3	3	1	3	1	3	4	5	2	3	1	3	3	3	3	3	2	2	1
e3 binding domain	PF02817.18	2	2	2	2	3	2	2	2	2	1	1	3	2	2	3	0	2	2	2	2	2	2	2	2	2	2	3	0	3	3	3	1	2	1	1	2	2	2	2	1	2	2
EAL domain	PF00563.21	5	5	5	15	23	5	5	5	5	4	4	7	4	4	5	5	6	6	6	5	5	2	2	10	6	2	2	3	5	17	19	2	2	2	2	2	2	2	2	1	2	1
Enoyl-CoA hydratase/isomerase	PF00378.21	9	9	9	14	10	13	13	13	14	1	1	7	13	13	9	5	16	14	14	9	9	2	2	11	12	1	4	1	10	9	18	1	1	0	1	1	1	0	1	1	1	1
Enoyl-CoA hydratase/isomerase	PF16113.6	9	9	9	14	10	13	13	13	13	1	1	7	12	13	9	3	16	14	14	9	9	2	2	11	12	1	4	1	10	8	17	1	1	0	1	1	1	0	1	1	1	1
Eco57I restriction-modification methylase	PF07669.12	2	2	3	0	0	1	0	0	0	1	1	1	0	0	0	0	0	0	1	1	1	0	0	0	0	1	0	3	0	0	0	1	0	0	0	0	0	1	0	1	0	0
EcoRII C terminal	PF09019.12	0	0	0	0	0	1	0	0	0	0	0	0	0	0	0	0	0	0	0	0	0	0	0	0	0	1	0	0	0	0	0	0	0	0	0	0	0	0	0	0	0	0
Restriction endonuclease EcoRII, N-terminal	PF09217.11	0	0	0	0	0	0	0	0	0	0	0	0	0	0	0	0	0	0	0	0	0	0	0	0	0	1	0	0	0	0	0	0	0	0	0	0	0	0	0	0	0	0
Ethylene-responsive protein kinase Le-CTR1	PF14381.7	0	0	0	0	0	0	0	0	0	0	0	0	0	0	0	0	0	0	0	0	0	0	0	0	0	2	0	0	0	0	0	0	0	0	0	0	0	0	0	0	1	0
Elongation factor G C-terminus	PF00679.25	4	4	4	3	4	4	4	4	4	2	4	4	3	3	5	2	3	3	5	4	4	4	4	4	4	3	3	1	3	4	5	3	3	3	3	3	3	3	3	3	3	3
Elongation Factor G, domain III	PF14492.7	3	3	3	2	4	2	2	2	1	1	2	2	1	1	3	2	1	1	4	3	3	3	3	3	3	3	2	1	2	3	4	4	4	4	4	4	4	4	4	4	3	2
Elongation factor G, domain IV	PF03764.19	1	1	2	1	2	2	2	2	1	0	1	2	1	1	3	1	1	1	3	2	2	2	2	2	2	1	1	0	1	2	3	1	1	1	1	1	1	1	1	1	0	0
Elongation factor P (EF-P) OB domain	PF01132.21	2	2	2	1	2	2	2	2	2	1	2	3	2	2	2	2	2	2	2	2	2	1	1	2	2	1	1	0	2	1	3	1	1	1	1	1	1	1	1	1	1	1
Elongation factor P (EF-P) KOW-like domain	PF08207.13	2	2	2	1	2	2	2	2	2	1	2	1	2	2	2	2	2	2	2	2	2	1	1	2	2	1	1	0	2	1	3	1	1	1	1	1	1	1	1	1	1	1
Elongation factor TS	PF00889.20	1	1	1	1	1	1	1	1	1	1	1	1	1	1	1	1	1	1	1	1	1	1	1	1	1	1	1	0	1	1	1	1	1	1	1	1	1	1	1	1	1	1
EH_Signature domain	PF15611.7	0	0	0	0	0	0	0	0	0	0	0	0	0	0	0	0	0	0	0	0	0	0	0	0	0	1	0	0	0	0	0	0	0	0	0	0	0	0	0	0	0	0
Etoposide-induced protein 2.4 (EI24)	PF07264.12	1	1	1	1	1	1	1	1	1	1	1	1	1	1	1	1	1	1	1	1	1	1	1	1	1	1	0	0	1	1	1	0	0	0	0	0	0	0	0	0	0	0
Translation initiation factor 1A / IF-1	PF01176.20	1	1	1	1	1	1	1	1	1	1	1	1	1	1	1	1	1	1	1	1	1	1	1	1	1	1	0	0	1	1	1	1	1	1	1	1	1	1	1	1	1	1
Elongation factor P, C-terminal	PF09285.12	2	2	2	1	2	2	2	2	2	1	2	3	2	2	2	2	2	2	2	2	2	1	1	2	2	1	1	0	2	1	3	1	1	1	1	1	1	1	1	1	1	1
Endonuclease I	PF04231.14	0	0	0	0	2	0	1	1	1	0	1	1	1	1	1	1	1	0	3	1	1	1	1	2	2	1	0	0	3	1	1	0	0	0	0	0	0	0	0	0	0	0
Enolase, C-terminal TIM barrel domain	PF00113.23	1	1	1	1	1	1	1	1	1	1	0	2	1	1	1	1	2	2	1	2	2	0	0	1	1	1	1	0	1	1	1	1	1	1	1	1	1	1	1	1	1	1
Enolase, N-terminal domain	PF03952.17	1	1	1	1	1	1	1	1	1	1	0	2	1	1	1	1	2	2	1	2	2	0	0	1	1	1	1	0	1	1	1	1	1	1	1	1	1	1	1	1	1	1
NAD dependent epimerase/dehydratase family	PF01370.22	16	16	19	22	11	28	22	22	19	16	13	5	18	16	9	19	23	16	21	21	21	6	6	23	14	2	2	15	25	21	16	3	3	3	3	3	3	3	3	3	4	3
EPSP synthase (3-phosphoshikimate 1-carboxyvinyltransferase)	PF00275.21	2	2	2	2	2	2	2	2	1	1	2	4	2	2	2	2	3	3	2	2	2	2	2	2	2	2	2	1	2	2	2	2	2	2	2	2	2	2	2	2	2	1
Ethanolamine utilisation protein EutA	PF06277.12	2	2	2	1	1	3	3	3	3	2	2	2	3	3	1	0	1	1	1	1	1	1	1	4	1	1	0	0	3	1	1	1	1	1	1	1	1	1	1	1	1	1
Biopolymer transport protein ExbD/TolR	PF02472.17	5	5	5	6	7	3	3	3	4	3	3	5	4	4	5	4	5	5	4	3	3	3	3	5	4	1	0	0	4	3	4	1	1	1	1	1	1	1	1	1	1	1
Exonuclease VII, large subunit	PF02601.16	1	1	1	1	1	1	1	1	1	0	1	2	1	1	1	1	1	1	1	1	1	1	1	1	1	1	1	0	1	1	1	1	1	1	1	1	1	1	1	1	1	2
Exonuclease VII small subunit	PF02609.17	1	1	1	1	1	1	1	1	1	1	0	2	1	1	1	1	1	1	1	1	1	1	1	1	1	1	1	0	1	1	1	1	1	0	1	1	1	1	1	1	1	1
Exonuclease C-terminal	PF08411.11	1	1	1	1	1	1	1	1	1	1	1	0	1	1	0	1	1	1	1	1	1	1	1	1	1	1	1	0	1	1	1	1	0	0	0	1	1	1	1	1	1	0
Endonuclease/Exonuclease/phosphatase family	PF03372.24	4	4	4	6	5	4	4	4	3	1	3	3	3	3	4	8	9	5	5	5	5	4	4	6	8	1	1	1	4	6	3	3	3	3	3	3	3	3	3	3	2	3
F-box domain	PF00646.34	1	1	1	0	0	2	0	0	0	1	0	1	1	2	0	0	0	0	0	0	0	3	3	3	0	99	0	0	0	0	0	2	5	5	5	5	5	5	5	2	1	1
F-box-like	PF12937.8	5	5	5	0	0	0	0	0	0	1	0	3	2	2	0	0	0	0	0	0	0	3	3	0	1	115	0	0	0	0	0	2	2	3	3	3	3	3	3	2	1	1
NADP oxidoreductase coenzyme F420-dependent	PF03807.18	5	5	5	9	8	6	6	6	5	1	2	3	6	6	9	2	5	6	5	7	7	2	2	7	8	3	2	2	8	4	9	2	2	2	2	2	2	2	2	2	2	2
Fumarylacetoacetate (FAA) hydrolase family	PF01557.19	2	2	2	1	5	3	3	3	3	1	2	2	3	3	3	2	3	3	3	6	6	0	0	2	2	1	0	0	2	2	3	0	0	0	0	0	0	0	0	0	0	0
FabA-like domain	PF07977.14	2	2	2	1	2	3	2	2	2	2	2	2	1	1	2	1	2	2	2	2	2	1	1	2	2	1	2	1	2	3	3	1	1	1	1	1	1	1	1	1	1	1
FAD binding domain	PF00890.25	17	17	15	14	14	22	27	27	23	9	7	7	21	22	15	11	25	18	31	18	18	10	10	25	23	4	6	1	21	16	21	5	3	3	4	4	4	4	4	5	5	5
FAD binding domain	PF01494.20	7	7	7	12	5	7	8	8	7	4	2	4	8	8	8	5	11	6	12	8	8	3	3	11	7	4	5	2	10	9	12	3	3	3	3	3	3	3	3	3	3	3
FAD binding domain	PF01565.24	3	3	3	8	3	5	6	6	4	2	3	0	5	6	2	3	4	2	4	2	2	1	1	5	5	1	2	0	6	8	8	1	1	1	2	1	1	1	1	1	1	1
Oxidoreductase FAD-binding domain	PF00970.25	4	4	5	5	4	6	5	5	5	3	2	2	5	5	3	5	6	6	6	4	4	2	2	6	5	2	2	1	6	6	3	2	3	2	2	2	2	2	2	2	2	1
FAD binding domain of DNA photolyase	PF03441.15	3	3	4	2	3	2	2	2	2	0	2	4	1	1	1	0	1	1	1	2	2	3	3	2	1	1	0	0	1	1	1	1	1	1	1	1	1	1	1	1	1	0
FAD dependent oxidoreductase	PF12831.8	11	11	11	12	6	12	13	13	14	2	3	5	9	10	8	3	13	8	18	13	13	6	6	14	12	5	3	1	11	10	12	5	5	4	5	5	5	5	5	5	5	4
FAD synthetase	PF06574.13	1	1	1	1	1	1	1	1	1	1	2	1	1	1	1	2	2	1	1	1	1	1	1	1	1	1	1	1	1	1	1	1	1	1	1	1	1	1	1	1	1	0
Formamidopyrimidine-DNA glycosylase N-terminal domain	PF01149.25	1	1	1	2	1	1	1	1	1	0	0	1	1	1	1	1	1	1	1	1	1	0	0	1	1	1	0	0	1	1	1	1	1	1	1	1	1	1	1	1	1	1
Bacterial fructose-1,6-bisphosphatase, glpX-encoded	PF03320.14	1	1	1	0	0	1	1	1	1	0	0	2	1	1	1	1	1	1	1	1	1	1	1	1	1	1	0	0	1	0	0	1	1	1	1	1	1	1	1	1	1	1
Ferredoxin-fold anticodon binding domain	PF03147.15	1	1	1	1	1	1	1	1	1	0	1	2	1	1	2	1	1	1	1	1	1	0	0	1	1	1	1	0	1	1	1	0	1	1	1	1	1	1	1	0	0	0
Iron-containing alcohol dehydrogenase	PF13685.7	7	7	6	1	6	4	5	5	5	2	2	3	7	7	6	4	6	4	8	5	5	2	2	10	6	1	1	0	6	3	5	1	1	1	1	1	1	1	1	1	1	1
Iron-sulphur cluster assembly	PF04384.14	1	1	1	0	1	1	1	1	1	0	1	0	1	1	1	1	1	1	1	1	1	1	1	1	1	1	1	1	1	1	1	0	1	1	1	1	1	1	1	0	0	0
Iron-sulphur cluster biosynthesis	PF01521.21	3	3	3	2	3	3	3	3	3	2	2	3	3	3	4	3	3	3	3	3	3	3	3	3	3	3	3	1	3	3	4	3	3	3	3	3	3	3	3	2	3	2
FecCD transport family	PF01032.19	3	3	3	4	2	3	4	4	4	2	3	2	5	5	4	3	3	2	3	3	3	2	2	6	3	1	0	0	4	5	2	1	0	0	0	0	0	0	0	1	1	1
FeoA domain	PF04023.15	1	1	1	0	0	1	1	1	1	0	1	1	1	1	0	0	1	1	1	1	1	1	1	1	1	1	1	0	1	1	0	1	1	1	1	1	1	1	1	1	1	1
Ferrous iron transport protein B C terminus	PF07664.13	1	1	1	0	0	1	1	1	1	0	0	1	1	1	0	1	1	1	1	1	1	1	1	1	1	1	1	0	1	1	0	1	1	1	1	1	1	1	1	1	1	0
FeoB cytosolic helical domain	PF17910.2	1	1	1	0	0	1	1	1	1	0	0	1	1	1	0	1	1	1	1	1	1	1	1	1	1	1	0	0	1	1	0	1	1	1	1	1	1	1	1	1	1	1
Ferrous iron transport protein B	PF02421.19	8	8	8	7	9	8	8	8	9	6	4	7	9	9	10	6	9	9	9	10	10	4	4	8	8	8	9	3	7	7	8	10	10	10	10	10	10	10	9	10	9	5
FeoC like transcriptional regulator	PF09012.11	1	1	1	0	0	1	1	1	1	0	1	1	1	1	0	1	1	1	1	1	1	1	1	1	1	1	0	0	1	1	0	0	0	0	0	0	0	0	0	0	0	0
2Fe-2S iron-sulfur cluster binding domain	PF00111.28	6	6	7	8	7	7	7	7	7	3	3	3	7	7	5	5	6	6	8	6	6	2	2	7	6	3	3	2	6	9	8	2	3	3	3	3	3	3	3	1	2	1
2Fe-2S iron-sulfur cluster binding domain	PF13085.7	3	3	3	3	3	2	2	2	2	1	2	2	2	2	2	1	2	2	2	2	2	2	2	3	2	1	1	0	2	1	2	1	1	1	1	1	1	1	1	1	1	1
4Fe-4S binding domain	PF00037.28	7	8	10	8	3	12	16	16	8	3	5	10	12	13	8	4	9	6	11	10	10	7	7	17	13	5	2	1	10	9	21	2	3	1	3	3	3	1	3	2	3	3
4Fe-4S dicluster domain	PF13237.7	9	11	12	8	5	13	16	16	10	4	7	12	15	15	11	5	12	9	14	12	12	8	8	17	11	5	3	1	10	11	20	3	4	2	4	4	4	2	4	3	4	4
4Fe-4S single cluster domain	PF13353.7	5	5	5	3	4	3	5	5	4	9	5	4	6	6	8	5	5	6	6	5	4	2	2	4	3	1	0	1	7	5	5	2	2	2	2	2	2	2	2	2	2	1
4Fe-4S single cluster domain	PF13394.7	4	4	4	4	2	3	4	4	3	10	5	4	5	5	4	5	5	6	4	4	4	3	3	5	2	2	0	1	5	4	3	3	3	3	3	3	3	3	3	3	3	1
4Fe-4S double cluster binding domain	PF13484.7	5	7	9	5	2	13	16	16	8	5	5	10	12	13	8	4	7	7	9	6	6	2	2	14	7	2	1	0	8	5	14	2	4	1	4	4	4	1	4	2	3	2
4Fe-4S dicluster domain	PF13534.7	5	5	4	4	4	5	7	7	5	3	4	5	7	8	5	1	4	5	9	7	7	4	4	8	8	3	2	0	5	6	11	2	3	1	3	3	3	1	3	2	3	3
4Fe-4S dicluster domain	PF13746.7	1	1	1	0	2	1	1	1	1	1	0	0	1	1	1	1	1	1	1	1	1	1	1	2	2	1	0	0	2	2	2	1	1	0	1	1	1	0	1	1	1	1
4Fe-4S binding domain	PF12797.8	3	4	4	3	1	7	9	9	4	2	3	7	7	7	4	2	4	1	5	5	5	3	3	7	5	2	0	0	4	3	12	0	1	0	1	1	1	0	1	0	1	0
4Fe-4S dicluster domain	PF14697.7	5	5	7	4	4	9	8	8	5	3	4	7	7	6	6	3	7	4	8	7	7	4	4	7	8	3	1	1	4	7	12	2	1	0	1	1	1	0	1	2	1	1
4Fe-4S binding domain	PF12800.8	1	3	3	2	1	2	5	5	1	2	2	3	4	3	0	0	1	0	2	3	3	3	3	1	4	1	0	0	2	0	7	0	1	0	1	1	1	0	1	0	1	0
4Fe-4S binding domain	PF12801.8	1	1	1	0	3	3	3	3	2	1	0	0	2	3	1	0	1	1	1	1	1	0	0	3	2	1	0	0	3	1	2	1	1	0	1	1	1	0	1	1	1	1
4Fe-4S binding domain	PF12837.8	3	4	5	4	0	7	10	10	4	3	3	6	7	8	3	2	5	2	7	6	6	2	2	7	7	2	1	0	7	4	13	1	3	1	3	3	3	1	3	1	2	1
4Fe-4S dicluster domain	PF12838.8	10	11	11	7	7	15	19	19	10	4	6	11	17	18	11	5	11	8	15	13	13	6	6	23	14	5	2	1	13	14	24	2	4	1	4	4	4	1	4	2	3	2
4Fe-4S dicluster domain	PF13183.7	7	7	6	6	5	5	7	7	6	3	4	8	8	8	7	2	7	7	11	8	8	4	4	9	8	3	1	0	5	6	11	3	4	2	4	4	4	2	4	3	3	3
4Fe-4S dicluster domain	PF13187.7	7	8	8	6	7	11	17	17	7	4	5	10	12	14	7	2	8	7	15	13	13	7	7	16	14	4	2	1	10	8	22	2	4	1	4	4	4	1	4	2	3	3
4Fe-4S iron sulfur cluster binding proteins, NifH/frxC family	PF00142.19	4	4	5	3	4	4	5	5	4	5	4	4	4	4	6	1	4	4	4	6	4	2	2	5	5	3	2	2	6	6	5	2	2	2	2	2	2	2	2	2	2	2
Ferrochelatase	PF00762.20	1	1	1	1	1	1	1	1	1	0	1	1	1	1	2	0	1	1	1	1	1	1	1	1	1	1	1	0	1	1	2	1	1	1	1	1	1	1	1	1	1	1
Putative Fe-S cluster	PF04060.14	1	1	1	2	1	1	1	1	1	0	0	1	1	1	1	0	1	1	1	2	2	1	1	1	2	1	1	1	1	1	2	1	1	0	1	1	1	0	1	1	0	0
Iron-sulfur cluster assembly protein	PF01883.20	1	1	1	2	0	1	1	1	1	1	0	1	1	1	1	0	1	1	2	1	1	0	0	0	0	1	0	0	1	1	1	0	0	0	0	0	0	0	0	0	0	0
Formylglycinamide ribonucleotide amidotransferase linker domain	PF18072.2	1	1	1	1	1	1	1	1	1	0	1	0	1	1	0	0	1	1	1	1	1	1	1	1	1	1	1	0	1	1	1	1	1	1	1	1	1	1	1	0	1	1
Formylglycinamide ribonucleotide amidotransferase N-terminal	PF18076.2	1	1	1	1	1	1	1	1	1	0	1	0	1	1	0	0	1	1	1	1	1	1	1	1	1	1	1	0	1	1	1	1	1	1	1	1	1	1	1	0	1	1
FHA domain	PF00498.27	0	0	0	0	1	0	0	0	0	0	0	0	0	0	2	0	1	1	1	1	1	0	0	1	4	1	0	1	2	4	2	0	0	0	0	0	0	0	0	0	0	0
FHIPEP family	PF00771.21	3	3	3	0	1	1	1	1	1	2	3	2	3	3	2	2	2	2	2	2	2	1	1	4	3	3	1	0	3	4	1	2	2	2	2	2	2	2	2	2	2	3
Fic/DOC family	PF02661.19	3	3	4	0	0	1	2	2	1	2	4	2	4	3	5	7	7	8	3	3	3	3	3	1	5	5	1	2	0	7	2	4	3	3	3	3	3	3	3	4	5	2
IG-like fold at C-terminal of FixG, putative oxidoreductase	PF11614.9	1	1	1	0	2	1	1	1	1	1	0	0	1	1	1	1	1	1	1	1	1	1	1	1	1	1	0	0	1	1	1	1	1	0	1	1	1	0	1	1	1	1
FixH	PF05751.12	1	1	1	0	1	1	1	1	1	1	0	1	1	1	1	1	1	1	1	1	1	1	1	1	1	1	0	0	1	1	1	1	1	0	1	1	1	0	1	1	1	1
Cytochrome C oxidase, mono-heme subunit/FixO	PF02433.16	1	1	1	0	1	1	1	1	1	1	0	2	1	1	1	1	1	1	1	1	1	1	1	1	1	1	0	0	1	1	1	1	1	0	1	1	1	1	1	1	1	1
N-terminal domain of cytochrome oxidase-cbb3, FixP	PF14715.7	1	1	1	0	1	1	1	1	1	0	0	1	1	1	1	0	1	1	1	1	1	0	0	1	1	1	0	0	1	1	1	1	1	0	1	1	1	1	1	1	1	1
Cbb3-type cytochrome oxidase component FixQ	PF05545.12	1	1	1	0	1	1	1	1	1	1	0	1	1	1	1	1	1	1	1	1	1	1	1	1	1	1	0	0	1	1	1	1	1	0	1	1	1	1	1	1	1	1
Cytochrome oxidase maturation protein cbb3-type	PF03597.16	1	1	1	0	1	1	1	1	1	1	0	0	1	1	2	1	1	1	1	1	1	1	1	1	1	1	0	0	1	1	1	1	1	0	1	1	1	0	1	1	1	1
FKBP-type peptidyl-prolyl cis-trans isomerase	PF00254.29	6	6	6	3	6	6	6	6	6	3	4	6	5	5	6	4	7	8	7	6	6	4	4	6	6	3	2	0	5	4	7	2	2	2	2	2	2	2	2	2	2	2
Domain amino terminal to FKBP-type peptidyl-prolyl isomerase	PF01346.19	3	3	3	1	2	3	3	3	3	1	2	3	2	2	3	2	4	4	4	3	3	1	1	3	3	1	1	0	2	1	3	1	1	1	1	1	1	1	1	1	1	1
Flagellar basal body protein FlaE	PF07559.15	2	2	2	0	1	0	0	0	0	0	1	2	2	2	1	1	1	1	1	1	1	0	0	3	2	1	0	0	2	2	1	0	0	0	0	0	0	0	0	0	0	0
Bacterial flagellin C-terminal helical region	PF00700.22	4	4	4	1	4	0	0	0	0	1	2	2	3	3	2	2	2	2	4	2	2	0	0	4	2	1	0	0	3	7	3	0	0	0	0	0	0	0	0	0	0	0
Bacterial flagellin N-terminal helical region	PF00669.21	4	4	4	1	4	0	0	0	0	0	2	2	4	4	2	2	2	2	4	3	3	0	0	6	5	2	0	0	4	8	3	0	0	0	0	0	0	0	0	0	0	0
Riboflavin kinase	PF01687.18	1	1	1	1	1	1	1	1	1	1	1	1	1	1	1	1	1	1	1	1	1	1	1	1	1	1	1	0	1	1	1	1	1	1	1	1	1	1	1	1	1	0
Flavoprotein	PF02441.20	2	2	2	1	2	2	2	2	2	1	1	3	2	2	2	1	2	2	2	2	2	1	1	2	2	2	2	1	2	2	2	0	0	0	0	0	0	0	0	0	0	0
Flagellar regulatory protein FleQ	PF06490.12	1	1	1	1	2	1	1	1	1	2	1	1	2	2	3	2	2	1	2	2	2	1	1	2	2	1	1	0	1	2	1	0	0	0	0	0	0	0	0	0	0	0
Flagellar hook capping protein - N-terminal region	PF03963.15	2	2	2	0	1	0	0	0	0	0	1	2	2	2	1	1	1	1	1	1	1	0	0	3	2	1	0	0	2	1	1	0	0	0	0	0	0	0	0	0	0	0
Flagellar L-ring protein	PF02107.17	2	2	2	0	1	0	0	0	0	0	1	3	2	2	1	0	1	1	1	1	1	0	0	3	2	1	0	0	2	1	1	0	0	0	0	0	0	0	0	0	0	0
Flagellar P-ring protein	PF02119.17	2	2	2	0	1	0	0	0	0	0	1	3	2	2	1	1	1	1	1	1	1	0	0	3	2	1	0	0	2	1	1	0	0	0	0	0	0	0	0	0	0	0
Anti-sigma-28 factor, FlgM	PF04316.14	2	2	2	0	1	1	1	1	1	0	1	2	3	3	1	2	2	1	2	2	2	0	0	2	2	1	0	0	2	1	1	0	0	0	0	0	0	0	0	0	0	0
Flagellar assembly protein T, C-terminal domain	PF16538.6	0	0	0	0	1	0	0	0	0	1	1	1	0	0	1	0	0	0	1	0	0	0	0	1	1	1	0	0	0	0	1	0	0	0	0	0	0	0	0	0	0	0
Flagellar basal body rod FlgEFG protein C-terminal	PF06429.14	10	10	10	0	5	0	0	0	0	0	5	11	10	10	5	4	5	5	5	5	5	0	0	14	9	5	0	0	10	6	6	0	0	0	0	0	0	0	0	0	0	0
Flagellar hook-associated protein 2 C-terminus	PF07195.13	2	2	2	1	1	0	0	0	0	1	1	2	2	2	1	1	1	1	1	1	1	0	0	2	2	1	0	0	2	1	1	0	0	0	0	0	0	0	0	0	0	0
Flagellar hook-basal body complex protein FliE	PF02049.19	2	2	2	0	1	0	0	0	0	0	1	3	2	2	0	1	1	1	1	1	1	0	0	3	2	1	0	0	2	1	1	0	0	0	0	0	0	0	0	0	0	0
FliG C-terminal domain	PF01706.17	2	2	2	0	1	0	0	0	0	0	1	3	2	2	0	1	1	1	1	1	1	0	0	2	2	1	0	0	2	1	1	0	0	0	0	0	0	0	0	0	0	0
FliG middle domain	PF14841.7	2	2	2	0	1	0	0	0	0	0	1	3	2	2	0	1	1	1	1	1	1	0	0	2	2	1	0	0	2	1	1	0	0	0	0	0	0	0	0	0	0	0
FliG N-terminal domain	PF14842.7	2	2	2	0	1	0	0	0	0	0	1	3	2	2	0	1	1	1	1	1	1	0	0	2	2	1	0	0	2	1	1	0	0	0	0	0	0	0	0	0	0	0
Flagellar assembly protein FliH	PF02108.17	3	3	3	0	1	1	1	1	1	2	2	4	3	3	1	2	2	2	2	3	2	0	0	4	3	2	1	1	3	2	1	1	1	1	1	1	1	1	1	1	1	0
Flagellar basal body-associated protein FliL	PF03748.15	2	2	2	0	2	0	0	0	0	1	1	2	2	2	1	1	1	1	1	1	1	0	0	2	2	1	0	0	2	2	2	0	0	0	0	0	0	0	0	0	0	0
Type III flagellar switch regulator (C-ring) FliN C-term	PF01052.21	5	5	5	0	2	1	1	1	1	2	4	6	5	5	1	3	3	3	3	4	4	1	1	7	5	3	1	0	5	5	2	2	2	2	2	2	2	2	2	2	2	1
Flagellar biosynthesis protein, FliO	PF04347.14	1	1	1	0	1	1	1	1	1	1	1	1	2	2	1	1	1	1	2	2	2	1	1	3	2	1	1	0	2	1	1	1	1	1	1	1	1	1	1	1	1	1
FliP family	PF00813.21	3	3	3	0	1	1	1	1	1	1	3	4	3	3	0	2	2	2	2	2	2	1	1	4	3	3	1	0	3	4	1	2	2	2	2	2	2	2	2	2	2	1
Flagellar protein FliS	PF02561.15	2	2	2	0	1	0	0	0	0	1	1	2	2	2	1	1	1	1	1	1	1	0	0	2	2	1	0	0	2	1	2	0	0	0	0	0	0	0	0	0	0	0
FMN-binding domain	PF04205.15	4	4	4	1	2	3	3	3	2	1	1	2	3	3	2	1	2	2	2	3	3	2	2	3	3	2	1	1	3	2	3	2	2	1	2	2	2	1	2	2	2	2
FMN-dependent dehydrogenase	PF01070.19	1	1	1	7	3	3	3	3	3	1	1	2	2	2	1	1	7	7	5	3	3	2	2	3	3	1	2	1	4	3	4	3	3	3	3	3	3	3	3	3	3	3
Dihydroneopterin aldolase	PF02152.19	1	1	1	1	1	1	1	1	1	1	1	1	1	1	1	1	1	1	1	1	1	1	1	1	1	1	1	0	1	1	1	1	2	1	1	1	1	1	1	1	1	1
Formyl transferase, C-terminal domain	PF02911.19	2	2	2	1	1	1	1	1	1	1	1	2	1	1	3	2	2	1	1	2	2	0	0	1	1	1	1	1	1	3	2	1	1	1	1	1	1	1	1	1	1	1
Formyl transferase	PF00551.20	5	5	4	3	3	3	3	3	4	3	1	2	4	3	5	4	4	3	4	4	4	1	1	3	3	2	2	2	4	6	4	2	2	2	2	2	2	2	2	2	2	1
FOXP coiled-coil domain	PF16159.6	0	0	0	0	0	0	0	0	0	0	0	0	0	0	0	0	0	0	0	0	0	0	0	0	0	7	0	0	0	0	0	0	0	0	0	0	0	0	0	0	0	0
Fungalysin/Thermolysin Propeptide Motif	PF07504.14	0	0	0	0	0	0	0	0	0	0	0	0	0	0	0	0	0	0	0	0	0	0	0	0	1	1	0	0	0	4	0	0	0	0	0	0	0	0	0	0	0	0
Cell division protein FtsA	PF14450.7	4	4	4	2	3	5	5	5	5	2	4	4	5	5	3	0	3	3	3	3	3	1	1	4	3	2	1	0	5	3	3	2	2	2	2	2	2	2	2	2	2	1
FtsH Extracellular	PF06480.16	1	1	1	1	1	1	1	1	1	1	1	0	1	1	1	0	1	1	1	1	1	1	1	1	1	1	1	1	1	1	1	1	1	1	1	1	1	1	1	1	1	1
FtsJ-like methyltransferase	PF01728.20	2	2	2	2	3	3	2	2	2	1	2	0	3	3	2	3	3	4	2	1	1	2	2	2	2	1	2	1	2	2	1	2	1	1	1	1	1	1	1	2	2	2
4TM region of DNA translocase FtsK/SpoIIIE	PF13491.7	1	1	1	1	1	1	1	1	1	1	0	0	1	1	1	0	1	1	1	1	1	1	1	1	1	1	1	0	1	1	1	0	0	0	0	0	0	0	0	0	0	0
FtsK alpha domain	PF17854.2	1	1	1	1	1	1	1	1	1	1	0	0	1	1	1	0	1	1	1	1	1	1	1	1	1	1	1	0	1	1	1	0	0	0	0	0	0	0	0	0	0	0
Ftsk gamma domain	PF09397.11	1	1	1	1	2	1	1	1	1	1	1	1	1	1	1	1	1	1	1	1	1	1	1	1	1	1	1	1	1	1	1	0	0	0	0	0	0	0	0	0	0	0
FtsK/SpoIIIE family	PF01580.19	1	1	1	2	1	1	1	1	1	1	0	1	1	1	1	0	1	1	2	1	1	1	1	1	2	2	1	0	2	1	2	0	0	0	0	0	0	0	0	0	0	0
Cell division protein FtsL	PF04999.14	1	1	1	1	1	1	1	1	1	1	1	2	1	1	1	1	1	1	1	1	1	1	1	1	1	1	1	0	1	1	1	1	1	1	1	1	1	1	1	1	1	1
Cell division protein FtsQ	PF03799.16	1	1	1	1	1	1	1	1	1	1	1	2	1	1	1	1	1	1	1	1	1	1	1	1	1	1	1	1	1	1	1	1	0	0	0	0	0	0	0	1	1	1
Cell cycle protein	PF01098.20	2	2	2	2	2	2	2	2	2	3	2	2	2	2	2	2	2	2	2	2	2	2	2	2	2	2	2	2	2	2	2	2	2	2	2	2	2	2	2	2	2	2
FtsX-like permease family	PF02687.22	4	4	3	3	8	4	4	4	4	3	4	4	3	3	5	3	3	3	3	3	3	2	2	4	3	1	1	0	4	4	6	1	1	1	1	1	1	1	1	1	1	1
FtsX extracellular domain	PF18075.2	1	1	1	1	1	1	1	1	1	1	1	1	1	1	1	1	1	1	1	1	1	1	1	1	1	1	0	0	1	1	1	0	0	0	0	0	0	0	0	0	0	0
FtsZ family, C-terminal domain	PF12327.9	1	1	1	1	1	1	1	1	1	1	1	1	1	1	1	1	1	1	1	1	1	1	1	1	1	1	1	1	1	1	1	1	1	1	1	1	1	1	1	1	1	1
Fumarate hydratase (Fumerase)	PF05681.15	1	1	1	0	1	1	1	1	1	1	1	0	1	1	1	0	1	1	1	1	1	0	0	2	1	1	1	0	1	1	1	1	1	1	1	1	1	1	1	1	1	0
Fumarase C-terminus	PF05683.13	1	1	1	0	1	1	1	1	1	1	1	1	1	1	1	1	1	1	1	1	1	0	0	2	1	1	1	0	1	1	1	1	1	1	1	1	1	1	1	1	1	0
Ferric uptake regulator family	PF01475.20	2	2	2	3	2	2	2	2	2	1	1	0	2	2	3	1	2	2	2	3	3	1	1	2	2	1	1	0	2	2	2	1	1	1	1	1	1	1	1	1	1	1
FxsA cytoplasmic membrane protein	PF04186.14	1	1	1	1	1	1	1	1	1	1	1	2	1	1	1	1	1	1	1	1	1	1	1	1	1	1	1	1	1	1	1	0	0	0	0	0	0	0	0	0	0	0
Fructose-bisphosphate aldolase class-II	PF01116.21	1	1	1	0	1	5	3	3	3	1	2	2	2	2	2	2	2	2	2	2	2	0	0	1	1	1	1	0	1	1	1	1	1	1	1	1	1	1	1	0	0	1
GAD domain	PF02938.15	1	1	1	1	1	1	1	1	1	1	1	1	1	1	1	0	1	1	1	1	1	0	0	1	1	1	1	0	1	1	1	0	1	1	1	1	1	1	1	0	1	0
GAGA factor	PF09237.12	0	0	0	0	0	0	0	0	0	0	0	0	0	0	0	0	0	0	0	0	0	0	0	0	0	1	0	0	0	0	0	0	0	0	0	0	0	0	0	0	0	0
Phosphoribosylglycinamide synthetase, ATP-grasp (A) domain	PF01071.20	1	1	1	2	2	2	4	4	4	0	1	1	2	1	3	0	2	1	1	2	2	1	1	1	1	1	2	0	2	3	1	2	2	2	2	2	2	2	2	2	2	1
Phosphoribosylglycinamide synthetase, C domain	PF02843.17	1	1	1	1	1	1	1	1	1	0	0	1	1	1	2	1	1	1	1	1	1	1	1	1	1	1	1	0	1	1	1	1	1	1	1	1	1	1	1	1	2	1
Phosphoribosylglycinamide synthetase, N domain	PF02844.16	1	1	1	1	1	1	1	1	1	0	0	0	1	1	1	0	1	1	1	1	1	0	0	1	1	1	1	0	1	1	1	1	1	1	1	1	1	1	1	1	1	1
Glutamine amidotransferase class-I	PF00117.29	6	6	6	6	6	8	8	8	9	5	4	7	8	8	7	6	8	9	7	6	6	3	3	8	6	5	5	2	9	10	7	4	4	4	4	4	4	3	4	4	4	3
Glutamine amidotransferases class-II	PF13230.7	3	3	3	1	2	3	3	3	3	2	2	2	3	3	2	2	3	2	2	2	2	0	0	2	2	1	0	0	2	3	2	1	2	2	2	2	2	2	2	1	1	0
CobB/CobQ-like glutamine amidotransferase domain	PF13507.7	1	1	1	1	1	1	1	1	1	0	1	2	1	1	0	0	1	1	1	1	1	1	1	1	1	1	1	0	1	1	1	1	1	1	1	1	1	1	1	1	1	1
Glutamine amidotransferase domain	PF13522.7	2	2	2	4	6	4	2	2	2	2	2	2	3	2	3	1	2	3	3	2	2	1	1	3	2	1	2	1	2	9	4	2	2	2	2	2	2	2	2	2	2	2
Glutamine amidotransferase domain	PF13537.7	2	2	2	3	5	4	2	2	2	2	2	2	3	3	3	1	2	3	3	2	2	1	1	3	2	1	2	1	2	10	5	2	2	2	2	2	2	2	2	2	2	2
GatB/GatE catalytic domain	PF02934.16	1	1	1	1	0	1	1	1	1	0	1	1	1	1	1	0	1	1	1	1	1	1	1	1	1	1	0	0	1	1	1	1	1	0	1	1	1	1	1	1	1	1
GatB domain	PF02637.19	1	1	1	1	0	1	1	1	1	0	1	1	1	1	1	1	1	1	1	1	1	1	1	1	1	1	0	0	1	1	1	1	1	0	1	1	1	1	1	1	1	1
Nucleoside recognition	PF07670.15	4	4	4	1	2	5	6	6	7	2	2	6	4	4	4	2	4	5	5	9	9	7	7	9	4	2	1	0	7	3	1	3	3	3	3	3	3	3	3	3	3	3
Gamma-butyrobetaine hydroxylase-like, N-terminal	PF06155.13	1	1	1	1	1	1	1	1	1	1	0	1	1	1	1	1	1	1	1	1	1	1	1	1	1	1	1	1	1	1	1	0	0	0	0	0	0	0	0	0	0	0
Glycine cleavage H-protein	PF01597.20	2	2	2	1	2	2	2	2	2	1	1	2	2	2	3	2	3	2	3	2	2	1	1	2	3	1	1	0	2	2	3	1	2	1	1	2	2	2	2	1	2	2
Aminomethyltransferase folate-binding domain	PF01571.22	2	2	2	1	2	2	2	2	2	1	2	0	2	2	2	2	2	2	3	2	2	2	2	2	3	2	1	1	2	4	2	2	2	2	2	2	2	2	2	2	2	2
Glycine cleavage T-protein C-terminal barrel domain	PF08669.12	1	1	1	1	1	2	2	2	2	0	1	0	1	1	1	1	1	1	2	1	1	1	1	1	2	1	0	0	1	2	1	1	1	1	1	1	1	1	1	1	1	1
Glycine cleavage system P-protein	PF02347.17	1	1	1	2	1	1	1	1	1	1	1	1	1	1	1	1	2	3	3	1	2	0	0	3	2	1	0	0	1	1	3	1	1	1	1	1	1	1	1	1	1	0
GDP-mannose 4,6 dehydratase	PF16363.6	7	7	10	10	5	19	12	12	10	15	9	2	12	10	6	11	14	9	12	13	13	5	5	13	8	1	1	14	12	17	11	2	2	2	2	2	2	2	2	2	3	2
Bacterial regulatory proteins, luxR family	PF00196.20	5	5	3	5	8	12	6	6	7	2	9	4	4	6	3	6	8	7	8	5	5	4	4	14	8	2	2	2	4	10	8	1	1	1	1	1	1	1	1	1	1	1
Diguanylate cyclase, GGDEF domain	PF00990.22	5	5	5	32	44	8	7	7	5	4	3	8	6	5	7	4	7	6	6	6	6	0	0	9	8	1	1	2	6	33	38	1	2	2	2	2	2	2	2	2	2	2
GHMP kinases C terminal	PF08544.14	2	2	2	1	2	3	2	2	2	0	1	2	2	2	2	2	2	1	1	2	2	2	2	2	1	1	1	0	1	1	1	0	0	0	0	0	0	0	0	0	0	0
GHMP kinases N terminal domain	PF00288.27	2	2	2	3	2	3	2	2	2	0	2	3	2	2	2	1	2	1	2	2	2	4	4	4	3	3	2	0	2	1	1	1	1	1	1	1	1	1	1	1	1	1
Glucose inhibited division protein A	PF01134.23	8	8	7	6	4	7	8	8	8	3	4	4	8	10	5	2	9	4	5	8	8	4	4	8	6	3	3	0	8	8	9	4	3	3	3	3	3	3	3	4	4	3
GidA associated domain	PF13932.7	1	1	1	1	1	1	1	1	1	0	0	0	1	1	1	1	1	1	1	1	1	1	1	1	1	1	1	0	1	1	1	1	1	1	1	1	1	1	1	1	1	1
rRNA small subunit methyltransferase G	PF02527.16	1	1	1	1	1	1	1	1	1	1	1	2	1	1	1	1	1	1	1	1	1	0	0	1	1	1	1	0	1	2	1	1	2	2	1	1	2	2	2	1	1	1
GIY-YIG catalytic domain	PF01541.25	2	2	2	1	2	3	2	2	3	4	2	2	6	5	1	2	3	4	2	1	2	1	1	2	2	1	1	2	2	2	2	2	2	2	2	2	2	2	2	1	1	2
Glutamine synthetase, catalytic domain	PF00120.25	2	2	2	2	1	4	4	4	3	0	1	2	4	4	2	2	3	3	2	3	3	0	0	4	2	1	1	0	3	3	5	1	1	1	1	1	1	1	1	1	1	1
Glutamine synthetase, beta-Grasp domain	PF03951.20	1	1	1	1	1	1	1	1	1	0	0	1	1	1	1	0	1	1	1	1	1	0	0	1	1	1	1	0	1	1	1	1	1	1	1	1	1	1	1	1	1	0
Glu-tRNAGln amidotransferase C subunit	PF02686.16	1	1	1	1	0	1	1	1	1	0	1	2	1	1	1	0	1	1	1	1	1	0	0	1	1	1	0	0	1	1	1	1	1	0	1	1	1	1	1	1	1	1
Glucosamine-6-phosphate isomerases/6-phosphogluconolactonase	PF01182.21	1	1	1	1	1	1	3	3	1	0	1	2	3	2	2	1	1	1	0	2	2	1	1	1	1	1	0	0	1	2	1	0	0	0	0	0	0	0	0	0	0	0
Glutaredoxin	PF00462.25	3	3	3	4	9	3	4	4	3	1	1	4	3	3	2	3	3	3	4	3	3	3	3	5	5	2	2	1	6	7	5	2	2	1	2	2	2	2	2	2	2	1
Glutamyl-tRNAGlu reductase, dimerisation domain	PF00745.21	1	1	1	1	1	1	1	1	1	0	1	2	1	1	1	0	1	1	1	1	1	0	0	1	1	1	1	0	1	1	1	1	1	1	1	1	1	1	1	1	1	1
Glutamyl-tRNAGlu reductase, N-terminal domain	PF05201.16	1	1	1	1	1	1	1	1	1	0	1	2	1	1	1	0	1	1	1	1	1	0	0	1	1	1	1	0	1	1	1	1	1	1	0	0	0	1	0	1	1	1
Glutamate-cysteine ligase	PF04262.15	1	1	1	0	1	1	1	1	1	0	0	1	1	1	1	1	1	1	1	1	1	1	1	2	1	1	1	0	1	1	1	1	2	1	1	1	1	1	1	1	1	1
Glucose dehydrogenase C-terminus	PF16912.6	2	2	2	0	1	1	2	2	1	1	3	2	1	1	1	1	2	1	3	1	1	1	1	2	1	1	1	1	2	1	1	1	1	1	1	1	1	1	1	1	1	1
Conserved region in glutamate synthase	PF01645.18	1	1	1	2	2	1	2	2	2	0	0	1	1	1	2	1	3	3	2	1	1	0	0	3	3	1	0	0	4	3	1	1	1	1	1	1	1	1	1	1	1	1
Glycosyl transferases group 1	PF00534.21	14	14	13	22	9	16	17	17	16	27	14	4	14	10	12	10	11	13	10	12	12	8	8	9	8	1	0	7	10	14	14	5	5	5	5	5	5	5	5	5	5	5
Glycosyl transferase family 2	PF00535.27	3	3	5	8	5	7	5	5	8	13	9	3	8	3	4	15	14	12	2	6	6	4	4	5	4	1	0	8	7	8	15	4	4	3	3	3	3	3	3	4	3	3
Glycosyl transferase family, a/b domain	PF00591.22	2	2	2	1	2	2	2	2	2	0	0	0	2	2	2	1	2	1	2	2	2	1	1	2	2	1	1	0	2	3	2	0	0	0	0	0	0	0	0	0	0	0
Glycosyl transferase family 4	PF00953.22	1	1	1	2	2	2	2	2	3	1	1	1	2	1	1	1	2	1	1	1	1	2	2	1	1	1	1	1	2	1	1	2	2	2	2	2	2	2	2	2	2	2
3-Deoxy-D-manno-octulosonic-acid transferase (kdotransferase)	PF04413.17	1	1	1	1	1	1	1	1	1	1	0	1	1	1	1	0	1	1	1	1	1	0	0	1	1	1	0	0	1	1	1	1	1	1	1	1	1	1	1	1	1	1
Glycosyl transferase family, helical bundle domain	PF02885.18	2	2	2	1	2	2	2	2	2	0	0	0	2	2	2	0	2	1	2	2	2	0	0	2	2	1	1	0	2	3	2	0	0	0	0	0	0	0	0	0	0	0
Glycosyl hydrolases family 18	PF00704.29	2	2	2	0	0	2	2	2	2	0	0	0	0	0	0	1	2	2	0	2	2	0	0	1	0	2	0	0	0	2	0	1	1	1	1	1	1	1	1	1	1	1
Chitinase class I	PF00182.20	0	0	0	0	0	0	0	0	0	0	0	0	0	0	0	0	0	0	0	1	1	0	0	1	0	1	0	0	0	3	0	0	0	0	0	0	0	0	0	0	0	0
Glycosyl hydrolase family 3 N terminal domain	PF00933.22	1	1	1	1	3	2	4	4	2	2	1	1	0	0	1	1	1	1	1	4	4	1	1	1	1	1	1	0	1	1	1	0	0	0	0	0	0	0	0	0	0	0
Glycosyltransferase like family 2	PF13641.7	1	1	4	6	3	4	4	4	6	5	4	1	5	2	2	13	12	9	2	5	5	4	4	4	4	1	0	7	7	5	13	4	4	3	3	3	3	3	3	4	3	3
Glycosyltransferase family 28 N-terminal domain	PF03033.21	1	1	1	1	1	1	1	1	1	1	1	0	1	1	1	0	1	1	1	1	1	0	0	1	1	1	1	1	1	1	1	1	1	1	1	1	1	1	1	1	1	1
N-terminal domain of galactosyltransferase	PF02709.15	0	0	0	1	0	0	0	0	1	2	2	0	0	0	1	0	0	0	0	0	0	0	0	0	0	1	0	1	0	0	0	1	1	1	1	1	1	1	1	1	1	0
Glycosyltransferase family 9 (heptosyltransferase)	PF01075.18	2	2	2	3	1	3	3	3	2	0	0	3	2	2	5	4	4	3	3	3	3	2	2	2	2	2	0	1	3	3	3	2	2	2	2	2	2	2	2	2	2	2
Glycosyl transferase family 1	PF13528.7	2	2	2	1	1	0	0	0	0	0	1	1	0	0	0	0	0	0	0	0	0	0	0	0	0	1	1	1	0	0	0	1	1	1	1	1	1	1	1	1	1	1
Glycosyl transferases group 1	PF13692.7	12	12	11	22	8	15	13	13	13	28	11	3	14	9	10	10	11	12	8	11	11	7	7	7	7	1	0	7	9	14	13	5	5	5	5	5	5	5	5	5	5	5
Glycosyltransferase family 28 C-terminal domain	PF04101.17	2	2	2	3	2	1	1	1	1	1	1	0	2	1	1	1	1	1	1	1	1	1	1	1	1	1	1	2	1	4	3	1	1	1	1	1	1	1	1	1	1	1
CDP-Glycerol:Poly(glycerophosphate) glycerophosphotransferase	PF04464.15	0	0	0	0	0	0	0	0	1	0	0	0	1	0	1	0	0	0	0	0	0	0	0	0	0	1	0	1	0	0	0	0	0	0	0	0	0	0	0	0	0	0
GMP synthase C terminal domain	PF00958.23	1	1	1	1	1	1	1	1	1	1	1	1	1	1	1	1	1	1	1	1	1	0	0	1	1	1	1	0	1	1	1	1	1	1	1	1	1	1	1	1	1	1
G-rich domain on putative tyrosine kinase	PF13807.7	3	3	3	1	1	2	2	2	3	2	3	3	5	2	3	4	4	3	3	1	1	1	1	1	3	1	0	2	2	1	1	1	1	1	1	1	1	1	1	1	1	1
Glyceraldehyde 3-phosphate dehydrogenase, C-terminal domain	PF02800.21	4	4	4	1	3	4	4	4	4	1	2	5	4	4	3	4	4	4	4	4	4	0	0	4	4	1	1	0	4	4	4	2	2	2	2	2	2	2	2	2	2	2
Glyceraldehyde 3-phosphate dehydrogenase, NAD binding domain	PF00044.25	4	4	4	1	3	4	4	4	4	1	1	3	4	4	3	3	4	4	4	4	4	0	0	4	4	1	1	0	4	4	4	2	2	2	2	2	2	2	2	2	2	2
Transcription elongation factor, GreA/GreB, C-term	PF01272.20	2	2	2	3	2	2	2	2	3	2	3	2	2	2	2	2	2	2	2	2	2	2	2	2	2	2	1	1	2	2	2	1	1	1	1	1	1	1	1	1	1	1
Transcription elongation factor, N-terminal	PF03449.16	2	2	2	2	2	2	2	2	2	2	2	2	2	2	2	2	2	2	2	2	2	2	2	2	2	2	1	1	2	2	2	1	1	1	1	1	1	1	1	1	1	1
GrpE	PF01025.20	1	1	1	1	1	1	1	1	1	1	1	1	1	1	1	1	1	1	1	1	1	1	1	1	1	1	1	0	1	1	1	1	1	1	1	1	1	1	1	1	1	1
Prokaryotic glutathione synthetase, ATP-grasp domain	PF02955.17	3	3	3	3	1	5	3	3	3	0	4	5	3	3	3	3	3	3	1	4	4	4	4	4	1	2	1	0	2	6	3	1	1	1	1	1	1	1	1	0	1	1
Prokaryotic glutathione synthetase, N-terminal domain	PF02951.15	1	1	1	1	1	1	1	1	1	0	1	1	1	1	2	1	1	1	1	1	1	1	1	2	1	1	1	0	1	1	1	1	1	1	1	1	1	1	1	0	1	1
Type II transport protein GspH	PF12019.9	3	3	4	2	2	5	6	6	5	2	2	4	6	6	4	4	4	4	6	4	4	1	1	6	4	2	2	2	4	5	3	2	2	1	2	2	2	2	2	2	2	2
GspL periplasmic domain	PF12693.8	3	3	3	1	1	2	2	2	2	1	1	3	3	2	2	2	2	3	3	2	2	2	2	3	1	1	1	0	1	2	0	1	1	1	1	1	1	1	1	1	1	0
Glutathione S-transferase, C-terminal domain	PF00043.26	5	5	5	13	7	8	7	7	6	4	2	3	6	5	5	8	9	9	10	3	3	2	2	5	7	1	1	0	8	6	6	1	1	1	1	1	1	1	1	1	1	1
Glutathione S-transferase, C-terminal domain	PF13410.7	5	5	5	12	6	8	8	8	6	4	2	4	6	5	2	6	7	8	10	2	2	2	2	6	7	1	1	0	7	7	8	1	1	1	1	1	1	1	1	1	1	1
Glutathione S-transferase, N-terminal domain	PF02798.21	5	5	5	11	6	7	7	7	6	3	0	3	5	5	7	9	11	9	8	5	5	2	2	5	7	1	1	0	6	8	8	3	3	2	3	3	3	3	3	3	3	2
Glutathione S-transferase, N-terminal domain	PF13409.7	6	6	6	12	10	8	9	9	8	4	1	3	7	6	7	10	12	9	10	6	6	2	2	7	9	1	1	0	10	10	10	3	3	2	3	3	3	3	3	3	3	2
Glutathione S-transferase, N-terminal domain	PF13417.7	7	7	7	13	11	8	8	8	8	3	0	2	7	7	7	9	11	10	11	6	6	2	2	7	9	2	1	0	12	11	11	3	3	2	3	3	3	3	3	3	3	2
GTP-binding GTPase Middle Region	PF16360.6	1	1	1	1	1	1	1	1	1	1	0	1	1	1	1	1	1	1	1	1	1	1	1	1	1	1	1	1	1	1	1	1	1	1	1	1	1	1	1	1	1	0
GTP-binding GTPase N-terminal	PF13167.7	1	1	1	1	1	1	1	1	1	1	0	0	1	1	1	1	1	1	1	1	1	1	1	1	1	1	1	1	1	1	1	1	1	1	1	1	1	1	1	1	1	0
GTP1/OBG	PF01018.23	1	1	1	1	1	1	1	1	1	0	1	2	1	1	1	0	1	1	1	1	1	0	0	1	1	1	1	0	1	1	1	1	1	1	1	1	1	1	1	1	1	1
GTP cyclohydrolase II	PF00925.21	2	2	2	2	2	2	2	2	2	2	1	2	2	2	2	3	3	2	2	2	2	1	1	2	2	1	1	0	2	4	2	1	1	1	1	1	1	1	1	1	1	1
GTP cyclohydrolase I	PF01227.23	1	1	1	0	0	1	1	1	1	1	1	2	1	1	1	0	1	1	1	1	1	0	0	1	1	1	1	0	1	1	2	1	0	0	0	0	0	0	0	1	0	0
Elongation factor Tu GTP binding domain	PF00009.28	9	9	9	9	11	10	10	10	9	6	7	4	9	9	11	4	10	9	12	11	11	5	5	12	11	8	8	2	11	11	10	8	9	9	8	8	8	8	8	7	7	6
Elongation factor Tu domain 2	PF03144.26	7	7	7	7	7	6	6	6	6	4	3	3	6	6	7	4	6	6	9	8	8	6	6	7	6	6	6	2	9	8	7	5	6	6	6	6	5	6	6	5	4	5
Elongation factor Tu C-terminal domain	PF03143.18	1	1	1	2	1	1	1	1	1	0	0	0	1	1	1	1	1	1	1	1	1	0	0	1	1	1	1	0	2	2	2	1	1	1	1	1	1	1	1	1	1	1
Guanylate kinase	PF00625.22	1	1	1	1	1	1	1	1	1	0	1	2	1	1	1	1	1	1	1	1	1	1	1	1	1	1	1	0	1	1	1	1	1	1	1	1	1	1	1	1	1	1
DNA gyrase B subunit insert domain	PF18053.2	1	1	1	1	1	1	1	1	1	1	1	1	1	1	2	1	1	1	1	1	1	0	0	1	1	1	1	0	1	1	1	1	1	1	1	1	1	1	1	1	1	1
Peroxide stress protein YaaA	PF03883.15	1	1	1	0	1	1	1	1	1	0	1	0	1	1	1	1	1	1	1	1	1	0	0	1	1	1	1	0	1	1	1	1	1	1	1	1	1	1	1	1	1	1
Formamidopyrimidine-DNA glycosylase H2TH domain	PF06831.15	1	1	1	2	1	1	1	1	1	1	0	1	1	1	1	1	1	1	1	1	1	1	1	1	1	1	0	0	1	1	1	1	1	1	1	1	1	1	1	1	1	1
Helicase associated domain (HA2)	PF04408.24	1	1	1	1	1	1	1	1	1	1	1	0	1	1	1	1	2	2	2	2	2	2	2	2	2	1	0	0	3	1	2	0	0	0	0	0	0	0	0	0	0	0
haloacid dehalogenase-like hydrolase	PF12710.8	4	4	4	10	6	10	9	9	10	2	4	5	8	8	5	12	14	8	6	9	9	4	4	10	8	4	3	0	10	6	8	0	0	0	0	0	0	0	0	0	0	0
Haloacid dehalogenase-like hydrolase	PF13419.7	3	3	3	11	8	10	11	11	9	2	3	4	6	8	6	17	20	12	10	8	8	7	7	15	12	4	3	2	11	8	9	1	1	1	1	1	1	1	1	1	0	0
Hydroxyacylglutathione hydrolase C-terminus	PF16123.6	1	1	1	1	1	1	1	1	1	1	1	2	1	1	1	1	1	1	1	1	1	1	1	1	1	1	1	0	1	1	1	1	1	1	1	1	1	1	1	1	1	1
Ham1 family	PF01725.17	1	1	1	1	1	1	1	1	1	0	0	1	1	1	1	1	1	1	1	1	1	1	1	1	1	1	1	1	1	1	1	1	1	1	1	1	1	1	1	1	1	1
HAMP domain	PF00672.26	5	5	5	8	21	9	11	11	8	5	5	5	8	9	8	5	9	7	8	8	8	1	1	11	9	1	1	0	13	27	27	2	2	2	2	2	2	2	2	2	2	1
HB1, ASXL, restriction endonuclease HTH domain	PF05066.14	0	0	0	0	0	0	0	0	0	0	0	0	0	0	0	0	1	2	0	0	0	0	0	0	0	1	0	1	0	0	0	0	0	0	0	0	0	0	0	0	0	0
Histidine kinase-, DNA gyrase B-, and HSP90-like ATPase	PF02518.27	23	23	22	21	36	34	33	33	30	10	12	18	27	28	33	29	35	32	36	26	26	8	8	37	32	6	5	5	30	69	46	8	8	7	7	8	7	8	8	8	8	6
Histidine kinase-like ATPase domain	PF13581.7	1	1	1	2	4	2	1	1	3	0	0	3	1	1	4	2	2	2	3	1	1	2	2	1	1	1	1	0	2	4	6	1	1	1	1	1	1	1	1	1	1	1
Histidine kinase-, DNA gyrase B-, and HSP90-like ATPase	PF13589.7	3	3	4	3	7	4	3	2	2	0	1	3	2	2	6	0	2	3	4	3	3	1	1	4	4	2	2	7	2	7	4	3	3	3	3	3	3	3	3	4	3	2
Putative ATP-dependent DNA helicase recG C-terminal	PF13749.7	1	1	1	0	0	0	0	0	0	0	0	0	0	0	0	0	0	3	0	0	0	0	0	0	0	1	0	0	0	2	0	0	0	0	0	0	0	0	0	0	0	0
HD domain	PF01966.23	4	4	4	4	8	5	4	4	5	2	3	3	4	4	3	2	4	4	4	4	4	2	2	5	5	2	1	0	4	12	9	2	2	2	2	2	2	2	2	2	2	2
HD domain	PF13328.7	2	2	2	1	2	2	2	2	2	1	2	1	2	2	2	0	2	2	2	2	2	1	1	2	2	2	2	0	2	3	2	2	2	2	2	2	2	2	2	2	2	2
Phosphohydrolase-associated domain	PF13286.7	1	1	1	0	1	1	1	1	2	1	1	1	1	1	0	1	1	1	1	1	1	0	0	1	1	1	0	0	1	0	0	2	1	1	1	1	1	1	1	2	1	0
Helicase conserved C-terminal domain	PF00271.32	21	20	19	13	17	26	16	16	19	11	9	16	24	22	19	10	18	22	20	20	20	12	12	20	17	12	7	10	15	16	16	13	7	6	6	7	6	6	7	9	6	7
Helicase	PF05127.15	2	2	2	1	2	4	2	2	2	1	1	4	3	3	1	1	2	3	2	3	3	0	0	2	2	1	3	2	3	1	2	1	0	1	0	1	0	0	1	1	1	1
Uroporphyrinogen-III synthase HemD	PF02602.16	1	1	1	2	1	1	1	1	1	0	0	1	1	1	1	0	1	1	1	1	1	2	2	1	1	1	1	0	1	1	1	1	2	1	1	1	1	1	1	1	1	1
HemN C-terminal domain	PF06969.17	2	2	2	1	2	3	2	2	2	2	0	3	2	2	2	2	2	2	2	2	2	2	2	2	2	2	1	1	2	2	2	1	1	1	1	1	1	1	1	1	1	1
HemX, putative uroporphyrinogen-III C-methyltransferase	PF04375.15	1	1	1	1	1	1	1	1	1	0	0	1	1	1	1	1	1	1	1	1	1	1	1	1	1	1	1	0	1	1	1	1	2	1	1	1	1	1	1	1	1	1
HemY protein N-terminus	PF07219.14	1	1	1	1	1	1	1	1	1	0	0	0	1	1	1	0	1	1	1	1	1	0	0	1	1	1	1	0	1	1	1	1	2	1	1	1	1	1	1	1	1	0
MAE_28990/MAE_18760-like HEPN	PF18737.2	0	0	0	0	0	1	0	0	0	0	0	0	0	0	0	0	0	0	0	0	0	0	0	0	0	2	0	0	0	0	0	1	1	0	0	0	0	0	0	1	1	0
RiboL-PSP-HEPN	PF18735.2	0	0	0	0	0	1	0	0	1	0	0	0	1	0	0	0	0	0	0	0	0	0	0	0	0	2	0	0	0	0	0	1	1	0	0	0	0	0	0	1	1	0
Bacterial transferase hexapeptide (six repeats)	PF00132.25	12	12	10	7	10	9	10	10	11	9	7	10	10	8	6	7	11	15	10	10	10	7	7	10	8	4	3	7	9	9	9	5	6	6	6	6	6	6	6	5	5	6
Hexapeptide repeat of succinyl-transferase	PF14602.7	5	5	4	5	8	4	4	4	4	5	5	6	6	5	2	4	6	9	5	7	7	6	6	7	5	3	3	5	5	7	8	4	5	5	5	5	5	5	5	4	4	4
Bacterial membrane protein N terminal	PF12221.9	1	1	1	1	1	1	1	1	1	1	1	1	1	1	1	1	1	1	1	1	1	0	0	1	1	1	1	1	1	1	1	1	1	1	1	1	1	1	1	1	0	1
Hfq protein	PF17209.4	1	1	1	1	1	1	1	1	1	1	0	1	1	1	1	1	1	1	1	1	1	1	1	1	1	1	1	1	1	1	1	1	1	1	1	1	1	1	1	1	1	1
Anticodon binding domain	PF03129.21	3	3	3	3	3	3	3	3	3	2	3	2	3	3	3	3	3	3	3	3	3	3	3	3	3	3	3	2	3	3	3	2	2	2	2	2	2	2	2	2	2	2
Helix-hairpin-helix motif	PF00633.24	4	4	3	4	5	4	5	5	4	4	3	3	3	3	6	3	4	4	4	4	4	3	3	5	5	4	4	0	5	5	5	3	3	3	3	3	3	3	3	3	3	1
HhH-GPD superfamily base excision DNA repair protein	PF00730.26	2	2	2	4	3	2	3	3	2	1	1	0	2	2	2	3	3	2	2	3	3	1	1	3	2	2	2	0	2	2	3	1	1	1	1	1	1	1	1	1	1	0
Helix-hairpin-helix motif	PF12826.8	3	3	3	2	2	3	2	2	2	2	0	2	3	3	2	2	2	2	1	3	3	3	3	3	3	2	3	1	3	1	1	1	1	1	1	1	1	1	1	1	1	1
Helix-hairpin-helix motif	PF12836.8	3	3	3	3	3	3	3	3	3	1	2	1	2	2	3	4	4	5	3	3	3	3	3	3	3	3	1	0	3	4	3	2	2	2	2	2	2	2	2	2	2	2
Helix-hairpin-helix domain	PF14520.7	5	5	5	7	6	6	4	4	4	5	3	5	5	5	5	2	4	4	4	5	5	3	3	5	5	4	4	1	5	5	4	3	3	3	3	3	3	3	3	3	3	2
Helix-hairpin-helix motif	PF14579.7	1	1	1	3	2	1	1	1	1	0	1	0	1	1	1	1	1	1	1	1	1	0	0	1	1	2	1	0	1	1	1	2	1	1	1	1	1	1	1	1	2	2
Helix-hairpin-helix motif	PF14635.7	1	1	1	0	1	1	1	1	1	0	0	1	1	1	1	0	1	1	1	1	1	1	1	1	1	1	1	0	1	1	1	1	1	1	1	1	1	1	1	1	1	1
HHH domain	PF17674.2	1	1	1	0	1	1	1	1	1	0	0	1	1	1	1	1	1	1	1	1	1	1	1	1	1	1	1	0	1	1	1	1	1	1	1	1	1	1	1	1	1	1
HI0933-like protein	PF03486.15	11	11	11	12	9	12	13	13	14	5	5	4	14	16	9	5	15	11	18	14	14	3	3	12	12	4	2	1	10	9	14	4	4	3	4	4	4	4	4	4	4	3
HicB_like antitoxin of bacterial toxin-antitoxin system	PF15919.6	1	1	1	0	1	0	0	0	1	1	2	0	1	1	0	0	0	0	0	0	0	0	0	0	0	1	0	0	0	0	0	0	0	0	0	0	0	0	0	0	0	0
HipA-like C-terminal domain	PF07804.13	1	1	0	0	0	0	1	1	0	0	0	0	2	2	1	2	2	6	0	2	2	1	1	0	3	2	0	0	0	2	0	0	0	0	0	0	0	0	0	0	0	0
ATP phosphoribosyltransferase	PF01634.19	1	1	1	1	1	1	1	1	0	0	0	0	1	1	1	1	1	1	1	1	1	0	0	1	2	1	0	0	1	1	1	0	0	0	0	0	0	0	0	0	0	0
HisG, C-terminal domain	PF08029.12	0	0	0	0	1	0	0	0	0	0	0	0	0	0	0	0	0	0	0	0	0	0	0	0	1	1	0	0	0	0	0	0	0	0	0	0	0	0	0	0	0	0
His Kinase A (phospho-acceptor) domain	PF00512.26	18	18	17	14	25	27	24	24	22	7	7	13	21	21	22	23	28	23	27	20	20	7	7	29	26	2	1	0	23	48	29	3	3	3	3	3	3	3	3	3	3	1
Histidinol dehydrogenase	PF00815.21	1	1	1	1	2	1	1	1	0	0	0	0	1	1	1	1	1	1	1	2	2	0	0	1	2	1	0	0	1	1	1	0	0	0	0	0	0	0	0	0	0	0
H-NS histone family	PF00816.22	3	3	3	0	0	3	3	3	3	1	2	5	4	3	3	2	2	2	3	3	3	1	1	2	2	2	0	0	2	0	1	1	1	1	1	1	1	1	1	1	1	0
HIT domain	PF01230.24	2	2	2	2	2	2	2	2	2	1	2	3	2	2	2	4	4	4	3	3	3	0	0	3	3	2	1	1	3	3	2	1	0	1	1	1	0	1	1	1	0	0
Hydroxyethylthiazole kinase family	PF02110.16	1	1	1	0	0	1	1	1	1	0	1	2	1	1	1	0	2	2	1	1	1	1	1	1	1	1	0	0	1	0	0	1	1	2	1	2	1	2	2	1	1	1
HlyD family secretion protein	PF13437.7	13	13	13	13	17	24	25	25	16	5	7	8	20	19	17	17	23	18	16	23	21	10	10	20	15	1	2	0	25	21	15	3	3	2	3	3	3	3	3	3	3	4
Barrel-sandwich domain of CusB or HlyD membrane-fusion	PF16576.6	15	15	15	14	18	25	23	23	17	3	5	7	19	18	16	16	21	16	14	20	18	10	10	17	13	2	1	0	23	18	14	3	2	1	2	2	2	2	2	3	3	3
Heavy-metal-associated domain	PF00403.27	3	3	3	6	1	3	3	3	3	0	1	1	3	3	3	0	3	3	3	3	3	1	1	3	3	1	0	0	3	2	2	1	1	0	1	1	1	0	1	1	1	0
Hydroxymethylglutaryl-coenzyme A reductase	PF00368.19	0	0	0	1	1	0	0	0	0	0	0	0	0	0	0	0	0	0	0	0	0	1	1	1	1	1	1	1	1	0	1	0	0	0	0	0	0	0	0	0	0	0
Hydroxymethylglutaryl-coenzyme A synthase C terminal	PF08540.11	0	0	0	1	1	0	0	0	0	0	0	0	0	0	0	0	0	0	0	0	0	1	1	1	1	1	1	0	1	0	0	0	0	0	0	0	0	0	0	0	0	0
Hydroxymethylglutaryl-coenzyme A synthase N terminal	PF01154.18	0	0	0	1	1	0	0	0	0	0	0	0	0	0	0	0	0	0	0	0	0	1	1	1	1	1	1	0	1	0	0	0	0	0	0	0	0	0	0	0	0	0
HNH endonuclease	PF01844.24	6	6	5	1	0	2	2	2	3	2	1	1	2	2	1	2	1	2	2	3	3	0	0	0	1	1	0	3	2	3	2	1	2	1	0	2	2	1	1	1	1	1
HNH endonuclease	PF13395.7	3	3	5	1	0	1	3	3	1	3	2	0	2	2	1	1	1	1	1	1	1	0	0	2	1	1	0	1	1	2	0	0	0	0	0	0	0	0	0	0	0	0
HNH endonuclease	PF14279.7	3	3	2	1	0	1	1	1	1	2	2	0	2	2	1	1	1	2	1	3	3	0	0	0	0	1	0	1	0	3	0	0	0	0	0	0	0	0	0	0	0	0
7,8-dihydro-6-hydroxymethylpterin-pyrophosphokinase (HPPK)	PF01288.21	2	2	2	2	2	2	2	2	2	1	2	2	1	1	2	2	2	2	2	2	2	1	1	2	2	1	1	0	2	2	2	1	1	1	1	1	1	1	1	1	1	1
Hermansky-Pudlak syndrome 6 protein	PF15702.6	0	0	0	0	0	0	0	0	0	0	0	0	0	0	0	0	0	0	0	0	0	1	1	0	0	1	0	0	0	0	0	0	0	0	0	0	0	0	0	0	0	0
Hpt domain	PF01627.24	5	5	5	0	4	9	8	8	6	4	4	6	5	5	6	4	5	5	7	5	5	3	3	5	6	2	1	0	6	11	4	1	1	1	1	1	1	1	1	1	1	0
HRDC domain	PF00570.24	3	3	3	2	2	3	2	2	2	1	1	3	2	2	3	2	2	2	2	2	2	2	2	2	2	1	1	0	2	2	2	0	0	0	0	0	0	0	0	0	0	0
Bacterial type III secretion protein (HrpB1_HrpK)	PF09613.11	0	0	0	0	1	0	0	0	0	0	0	0	0	0	0	1	1	0	0	1	1	0	0	0	1	1	0	0	1	3	2	0	0	0	0	0	0	0	0	0	0	0
HrpE/YscL/FliH and V-type ATPase subunit E	PF06188.13	0	0	0	0	0	0	0	0	0	0	1	1	1	1	1	1	1	1	1	2	1	0	0	0	0	1	0	0	0	3	0	0	0	0	0	0	0	0	0	0	0	0
HrpJ-like domain	PF07201.12	0	0	0	0	0	0	0	0	0	0	0	0	1	1	1	1	1	1	1	1	1	0	0	1	1	1	1	0	0	2	0	1	1	1	1	1	1	1	1	1	1	1
HSCB C-terminal oligomerisation domain	PF07743.14	1	1	1	0	1	1	1	1	1	0	1	1	1	1	1	1	1	1	1	1	1	0	0	1	1	1	1	0	1	1	1	0	1	1	1	1	1	1	1	0	1	1
HsdM N-terminal domain	PF12161.9	9	9	11	1	0	6	1	1	5	1	0	0	5	7	4	1	3	5	0	3	3	0	0	2	2	3	0	1	4	3	1	3	1	0	1	1	0	0	1	2	2	1
Type I restriction enzyme R protein N terminus (HSDR_N)	PF04313.15	9	9	11	1	0	5	1	1	4	1	0	0	4	6	3	1	3	6	0	2	2	0	0	2	2	2	0	2	3	3	1	6	2	1	1	1	0	0	1	1	1	0
Hsp70 protein	PF00012.21	3	3	3	2	3	4	5	5	4	1	4	4	4	5	3	0	5	5	4	4	4	1	1	4	3	3	3	3	5	5	4	3	3	3	3	3	3	3	3	3	3	1
Hsp90 protein	PF00183.19	1	1	1	1	1	1	1	1	1	0	1	2	1	1	1	0	1	1	1	1	1	1	1	1	1	1	1	0	1	1	1	1	1	1	1	1	1	1	1	1	1	1
Bacterial regulatory helix-turn-helix protein, lysR family	PF00126.28	12	12	12	26	38	32	33	33	24	6	5	3	25	23	18	29	36	26	36	19	19	6	6	39	28	2	0	1	36	39	24	1	1	1	1	1	1	1	1	1	1	1
Helix-turn-helix domain	PF12844.8	9	9	7	3	4	20	7	7	8	0	1	1	14	14	7	6	7	8	6	14	13	5	5	4	5	2	0	1	3	16	2	1	2	1	1	1	1	1	1	1	1	1
Homeodomain-like domain	PF13384.7	14	14	6	6	5	8	3	3	8	3	2	3	26	15	3	6	5	10	2	22	23	5	5	4	8	2	0	2	4	6	2	2	3	1	2	2	2	2	2	1	2	1
Helix-turn-helix domain	PF13413.7	1	1	1	1	1	1	1	1	1	0	1	2	2	1	1	0	2	3	2	1	1	1	1	1	1	1	0	0	1	4	1	0	0	0	0	0	0	0	0	0	0	0
Cro/C1-type HTH DNA-binding domain	PF13443.7	6	6	5	0	4	5	2	2	4	1	1	0	5	7	2	5	3	3	2	4	4	1	1	4	2	1	0	1	2	8	2	0	0	0	0	0	0	0	0	0	0	0
Helix-turn-helix	PF01381.23	19	19	17	5	7	24	8	8	16	3	3	1	20	17	10	14	12	14	8	22	19	4	4	7	8	3	0	2	7	26	3	1	2	1	1	1	1	1	1	1	1	1
Helix-turn-helix domain	PF13560.7	7	7	8	5	6	15	8	8	11	1	3	2	14	11	8	6	7	8	5	15	13	5	5	7	6	3	0	2	8	18	3	1	2	1	1	1	1	1	1	1	1	1
Helix-turn-helix domain	PF13936.7	4	4	0	3	0	0	0	0	0	0	2	0	6	9	3	1	1	12	1	2	2	1	1	3	1	2	9	1	3	0	1	0	0	0	0	0	0	0	0	0	0	0
Bacterial regulatory protein, arsR family	PF01022.21	4	4	4	4	4	5	6	6	4	0	1	3	7	7	4	5	6	4	5	7	7	5	5	8	4	1	0	1	6	4	3	0	0	0	0	0	0	0	0	0	0	0
Bacterial regulatory protein, Fis family	PF02954.20	5	5	6	8	12	6	5	5	5	3	4	3	4	5	6	5	5	6	9	5	5	3	3	10	5	2	2	0	7	14	14	0	0	0	0	0	0	0	0	0	0	0
Helix-turn-helix domain	PF12323.9	4	4	6	0	0	0	0	0	0	3	7	1	0	0	2	0	0	8	0	4	5	0	0	0	0	1	0	0	0	0	0	2	3	0	0	1	1	0	0	0	1	1
HTH domain found in ParB protein	PF17762.2	1	1	1	2	1	1	1	1	1	1	1	0	1	1	1	1	1	1	1	1	1	1	1	1	2	1	1	0	1	2	1	1	1	1	1	1	1	1	1	1	1	1
Helix-turn-helix domain of transposase family ISL3	PF13542.7	0	0	1	3	0	1	0	0	1	1	0	0	16	4	2	0	0	0	1	2	2	0	0	1	0	1	0	0	0	3	0	0	0	0	0	0	0	0	0	0	0	0
CCDC81-like prokaryotic HU domain 2	PF18175.2	1	1	1	1	2	1	2	2	1	0	1	0	1	1	2	3	3	3	2	2	2	2	2	1	1	1	0	0	1	1	1	1	1	1	1	1	1	1	1	1	1	0
HU domain fused to wHTH, Ig, or Glycine-rich motif	PF18291.2	5	5	4	2	3	4	4	4	5	3	5	4	4	4	3	5	5	5	4	5	5	4	4	4	4	1	3	1	4	4	4	2	3	2	2	2	2	2	2	2	2	0
Hydin Adenylate kinase-like domain	PF17213.4	1	1	1	0	0	1	1	1	1	1	1	0	1	1	0	1	1	1	1	0	0	0	0	1	1	1	1	0	1	1	1	1	1	1	1	1	1	1	1	1	1	0
haloacid dehalogenase-like hydrolase	PF00702.27	9	9	9	15	10	15	18	18	13	4	5	9	13	15	9	19	24	18	16	16	16	11	11	17	13	6	4	2	15	12	12	3	2	1	2	2	2	1	2	3	2	3
haloacid dehalogenase-like hydrolase	PF08282.13	7	7	7	6	6	8	7	7	7	2	4	11	7	7	6	6	10	8	9	10	10	6	6	5	5	2	1	0	7	4	6	1	1	0	1	1	1	0	1	1	1	1
Serine aminopeptidase, S33	PF12146.9	10	10	10	31	29	16	16	16	13	3	8	13	11	11	10	16	22	17	18	14	14	8	8	26	22	3	5	0	18	26	16	4	4	4	4	4	4	4	4	4	4	3
Haloacid dehalogenase-like hydrolase	PF13344.7	2	2	2	0	0	2	2	2	2	3	2	2	2	2	0	2	3	3	3	1	1	2	2	2	2	2	0	0	0	2	0	1	2	1	1	1	1	1	1	1	1	1
HAD-hyrolase-like	PF13242.7	3	3	3	9	7	6	6	6	6	2	2	4	5	5	5	14	15	8	7	4	4	4	4	9	6	3	1	1	5	6	5	2	3	2	2	2	2	2	2	2	1	1
Inverse autotransporter, beta-domain	PF11924.9	0	0	0	0	0	0	0	0	1	0	0	0	0	0	0	0	0	0	0	0	0	0	0	0	0	1	0	0	0	1	0	0	0	0	0	0	0	0	0	0	0	0
IBR domain, a half RING-finger domain	PF01485.22	1	1	1	0	0	0	0	0	0	0	0	0	0	0	2	0	0	0	0	0	0	1	1	3	0	2	0	0	0	0	0	0	0	0	0	0	0	0	0	0	0	0
Translation-initiation factor 2	PF11987.9	1	1	1	1	1	1	1	1	1	1	1	0	1	1	1	1	1	1	1	1	1	1	1	1	1	1	1	1	1	1	1	1	1	1	1	1	1	1	1	1	1	1
Bacterial translation initiation factor IF-2 associated region	PF08364.12	1	1	1	1	1	1	1	1	1	1	1	0	1	1	1	0	1	1	1	1	1	0	0	1	1	1	1	0	1	1	1	0	0	0	0	0	0	0	0	0	0	0
Translation initiation factor IF-2, N-terminal region	PF04760.16	1	1	1	1	1	1	1	1	1	1	1	0	1	1	1	0	1	1	1	1	1	0	0	1	1	1	1	0	1	1	1	1	1	1	1	1	1	1	1	1	1	1
Translation initiation factor IF-3, C-terminal domain	PF00707.23	1	1	1	1	1	1	1	1	1	1	1	2	1	1	1	1	1	1	1	1	1	1	1	1	1	1	1	1	1	1	1	1	1	1	1	1	1	1	1	1	1	1
Translation initiation factor IF-3, N-terminal domain	PF05198.17	1	1	1	1	1	1	1	1	1	1	1	1	1	1	1	0	1	1	1	1	1	1	1	1	0	1	1	1	1	1	1	1	1	1	1	1	1	1	1	1	1	1
Indole-3-glycerol phosphate synthase	PF00218.22	1	1	1	1	1	1	1	1	1	0	0	0	1	1	1	1	1	1	1	1	1	1	1	1	1	1	1	0	1	1	1	0	0	0	0	0	0	0	0	0	0	0
impB/mucB/samB family	PF00817.21	2	2	2	3	2	5	2	2	2	2	2	0	2	2	1	1	2	2	2	2	2	2	2	1	2	1	0	0	2	3	2	1	2	1	1	1	1	1	1	1	1	1
Ion channel	PF07885.17	4	4	3	3	2	4	4	4	4	2	3	3	3	3	2	3	4	3	3	3	3	3	3	4	1	1	0	1	3	5	2	1	1	1	1	1	1	1	1	1	1	0
BPG-independent PGAM N-terminus (iPGM_N)	PF06415.14	1	1	1	0	1	1	1	1	1	0	0	1	1	1	1	0	1	1	1	1	1	1	1	1	2	1	1	1	1	1	1	1	1	1	1	1	1	1	1	1	1	0
IPP transferase	PF01715.18	1	1	1	1	1	1	1	1	1	0	0	2	1	1	1	1	1	1	1	1	1	1	1	1	1	1	1	0	1	1	2	1	1	1	1	1	1	1	1	1	1	1
Bacterial Fe(2+) trafficking	PF04362.15	1	1	1	1	1	1	1	1	1	0	1	0	1	1	1	1	1	1	1	1	1	1	1	1	1	1	1	0	1	1	1	1	1	0	1	1	1	1	1	1	0	1
Isochorismatase family	PF00857.21	2	2	2	3	0	4	5	5	3	0	0	2	2	2	2	11	11	7	3	2	2	3	3	4	2	1	0	0	2	3	1	1	0	0	0	0	0	0	0	1	1	0
Isocitrate/isopropylmalate dehydrogenase	PF00180.21	2	2	2	4	3	2	2	2	2	0	1	0	2	2	1	0	1	1	1	2	2	1	1	2	2	1	1	1	2	2	2	1	1	1	1	1	1	1	1	1	1	1
Intracellular septation protein A	PF04279.16	1	1	1	0	1	1	1	1	1	1	1	1	1	1	1	1	1	1	1	1	1	1	1	1	1	1	1	1	1	1	1	1	1	1	1	1	1	1	1	1	1	1
2-C-methyl-D-erythritol 4-phosphate cytidylyltransferase	PF01128.20	2	2	2	2	2	2	2	2	2	2	2	3	2	2	2	1	2	2	2	2	2	1	1	1	1	2	1	1	1	2	2	2	2	2	2	2	2	2	2	2	2	1
IstB-like ATP binding protein	PF01695.18	5	5	6	1	4	2	2	2	2	2	3	1	3	4	2	1	1	3	1	17	17	3	3	4	5	6	1	4	3	3	2	4	3	3	3	3	3	3	3	3	4	3
Lipopolysaccharide kinase (Kdo/WaaP) family	PF06293.15	2	2	2	3	2	0	2	2	1	1	0	0	6	6	1	6	6	7	6	3	3	2	2	8	7	1	0	2	6	6	4	2	2	2	2	2	2	2	2	2	2	1
Kyakuja-Dileera-Zisupton transposase	PF18758.2	0	0	0	0	0	0	0	0	0	0	0	0	0	0	0	0	0	0	0	0	0	0	0	0	0	1	0	0	0	0	0	0	0	0	0	0	0	0	0	0	0	0
Beta-ketoacyl synthase, N-terminal domain	PF00109.27	6	6	6	5	5	10	8	8	9	4	4	11	6	7	4	1	8	7	9	6	6	1	1	10	5	3	2	1	3	9	8	2	2	2	2	2	2	2	2	2	2	2
Beta-ketoacyl synthase, C-terminal domain	PF02801.23	3	3	3	2	4	6	3	3	3	2	3	6	3	3	2	2	3	3	3	3	3	1	1	8	3	2	2	1	2	6	5	2	2	2	2	2	2	2	2	2	2	2
KH domain	PF00013.30	1	1	1	1	1	1	1	1	1	1	1	2	1	1	1	1	1	1	1	1	1	1	1	1	1	1	1	0	1	1	1	1	1	1	1	1	1	1	1	1	1	1
KH domain	PF07650.18	2	2	2	2	2	2	2	2	2	2	1	3	2	2	1	1	2	2	2	2	2	2	2	2	2	2	2	0	2	2	2	2	2	2	2	2	2	2	1	2	2	1
NusA-like KH domain	PF13184.7	1	1	1	1	1	1	1	1	1	1	1	1	1	1	1	0	1	1	1	1	1	1	1	1	1	1	1	0	1	1	1	1	1	1	1	1	1	1	1	1	1	1
KH-domain-like of EngA bacterial GTPase enzymes, C-terminal	PF14714.7	1	1	1	1	1	1	1	1	1	0	1	1	1	1	1	1	1	1	1	1	1	0	0	1	1	1	1	0	1	1	1	1	1	1	1	1	1	1	1	1	1	1
KOW motif	PF00467.30	1	1	1	1	2	1	1	1	1	0	0	1	1	1	1	1	1	1	1	1	1	0	0	1	2	1	2	0	2	2	2	2	2	2	2	2	2	2	1	2	2	1
KR domain	PF08659.11	13	13	14	39	17	40	38	38	35	6	6	8	26	26	9	13	34	29	35	24	24	9	9	40	22	7	3	4	25	20	26	3	2	2	2	2	2	2	2	3	3	3
Metallo-beta-lactamase superfamily	PF00753.28	6	6	6	16	9	14	13	13	12	2	3	6	9	10	3	18	21	19	9	4	4	4	4	9	6	3	3	3	7	10	10	2	2	2	2	2	2	2	2	2	2	2
Beta-lactamase superfamily domain	PF12706.8	4	4	4	12	8	8	6	6	5	3	3	2	5	6	2	6	7	7	5	4	4	2	2	5	6	2	1	2	6	5	3	0	0	0	0	0	0	0	0	0	0	0
Beta-lactamase superfamily domain	PF13483.7	1	1	1	2	5	1	1	1	1	1	1	1	0	0	0	0	0	0	1	2	2	0	0	2	2	1	0	0	0	0	0	0	0	0	0	0	0	0	0	0	0	0
Bor protein	PF06291.12	0	0	0	0	0	0	0	0	0	0	0	0	0	0	0	0	0	0	0	0	0	0	0	0	0	2	0	0	0	0	0	0	0	0	0	0	0	0	0	0	0	0
Lipopolysaccharide assembly protein A domain	PF06305.12	1	1	1	1	1	1	0	0	0	0	1	2	1	1	1	1	1	1	1	1	1	1	1	1	0	1	1	0	1	1	1	1	1	1	1	1	1	1	1	1	1	0
Restriction alleviation protein Lar	PF14354.7	2	2	1	0	0	0	1	1	0	1	0	0	0	0	1	1	1	0	1	1	1	1	1	0	2	1	1	1	1	0	1	0	0	0	0	0	0	0	0	0	0	0
SLOG cluster4 family	PF18306.2	2	2	2	3	1	2	2	2	1	1	1	2	2	2	1	1	1	3	2	2	2	1	1	2	2	2	0	1	3	2	2	1	1	1	1	1	1	1	1	1	1	0
GTP-binding protein LepA C-terminus	PF06421.13	1	1	1	1	1	1	1	1	1	1	1	1	1	1	1	1	1	1	1	1	1	1	1	1	1	1	1	0	1	1	1	1	1	1	1	1	1	1	1	1	1	1
Leucyl/phenylalanyl-tRNA protein transferase	PF03588.15	1	1	1	1	1	1	1	1	1	1	1	2	1	1	1	0	1	1	1	1	1	1	1	1	1	1	0	0	1	1	1	1	1	1	1	1	1	1	1	1	1	1
Prolipoprotein diacylglyceryl transferase	PF01790.19	1	1	1	2	1	1	1	1	1	0	1	2	1	1	1	0	1	1	1	1	1	0	0	1	1	1	1	0	1	1	1	1	1	1	1	1	1	1	1	1	1	1
N-terminal domain of lipoyl synthase of Radical_SAM family	PF16881.6	1	1	1	1	1	1	1	1	1	0	1	2	1	1	1	1	1	1	1	1	1	1	1	1	1	1	1	0	1	1	1	1	1	1	1	1	1	1	1	0	1	1
CoA-ligase	PF00549.20	2	2	2	2	2	2	2	2	2	2	2	1	2	2	2	1	2	2	2	2	2	2	2	2	2	2	2	2	2	2	2	2	2	2	2	2	2	2	2	2	2	2
LIM domain	PF00412.23	1	1	1	0	0	0	1	1	1	1	1	0	1	1	1	1	1	1	0	0	0	1	1	1	0	1	0	0	2	0	0	0	0	0	0	0	0	0	0	0	0	0
NlpB/DapX lipoprotein	PF06804.12	1	1	1	0	1	1	1	1	1	1	1	1	1	1	1	0	1	1	1	1	1	0	0	1	1	1	1	0	1	1	1	1	1	1	1	1	1	1	1	1	1	0
Bacterial lipid A biosynthesis acyltransferase	PF03279.14	2	2	2	1	1	3	2	2	2	0	0	3	2	2	2	2	2	2	2	3	3	1	1	1	1	1	0	0	2	3	4	1	1	1	1	1	1	1	1	1	1	1
Outer membrane lipoprotein carrier protein LolA	PF03548.16	1	1	1	1	1	1	1	1	1	1	0	2	1	1	1	1	1	1	1	1	1	1	1	1	1	1	1	0	1	2	2	0	1	1	1	1	1	1	1	0	1	0
Outer membrane lipoprotein LolB	PF03550.15	1	1	1	1	1	1	1	1	1	0	1	2	1	1	1	0	1	1	1	1	1	1	1	1	1	1	0	0	1	1	1	1	1	1	1	1	1	1	1	1	1	1
Lon protease (S16) C-terminal proteolytic domain	PF05362.14	5	5	5	3	3	4	4	4	4	1	4	3	4	4	5	4	4	4	4	4	4	4	4	4	4	3	3	0	4	3	3	2	1	1	1	1	1	1	2	1	2	2
ATP-dependent protease La (LON) substrate-binding domain	PF02190.17	2	2	2	3	2	2	2	2	2	1	2	1	2	2	2	0	2	2	2	2	2	0	0	2	2	2	2	0	2	2	1	1	1	1	1	1	1	1	1	0	1	1
Prokaryotic lipoprotein-attachment site	PF13627.7	1	1	1	1	1	1	0	1	1	0	0	1	1	1	1	1	1	1	0	1	1	1	1	1	1	1	0	0	1	1	1	0	0	0	0	0	0	0	0	0	0	0
LppC putative lipoprotein	PF04348.14	1	1	1	1	1	1	1	1	1	0	1	1	1	1	1	1	1	1	1	1	1	1	1	1	1	1	1	0	1	1	1	1	1	1	0	1	0	1	0	1	1	1
Lysozyme inhibitor LprI	PF07007.13	0	0	0	1	1	1	3	3	1	0	0	0	0	0	0	0	0	1	0	0	0	0	0	1	0	2	0	1	0	2	0	0	0	0	0	0	0	0	0	0	0	0
Lipopolysaccharide-assembly, LptC-related	PF06835.14	1	1	1	1	1	1	1	1	0	0	1	2	1	1	1	1	1	1	1	1	1	1	1	1	1	1	0	0	1	1	1	1	1	1	1	1	1	1	1	1	1	1
LPS transport system D	PF04453.15	1	1	1	1	1	1	1	1	1	0	1	1	1	1	1	0	1	1	1	1	1	1	1	1	1	1	0	0	1	1	1	1	1	1	1	1	1	1	1	1	1	1
LptA/(LptD N-terminal domain) LPS transport protein	PF03968.15	2	2	2	1	2	2	2	2	1	0	2	1	2	2	2	2	3	2	2	2	2	1	1	2	2	2	0	0	2	3	2	2	2	2	2	2	2	2	2	2	2	1
Lipopolysaccharide export system permease LptF/LptG	PF03739.15	2	2	2	2	2	2	2	2	2	1	0	4	2	2	2	2	2	2	2	2	2	1	1	2	2	2	0	0	2	2	2	2	2	2	2	2	2	2	2	2	2	1
Lipid-A-disaccharide synthetase	PF02684.16	1	1	1	1	1	1	1	1	1	1	1	2	1	1	1	1	1	1	1	1	1	0	0	1	1	1	0	0	1	1	1	1	1	1	1	1	1	1	1	1	1	1
UDP-3-O-acyl N-acetylglycosamine deacetylase	PF03331.14	1	1	1	1	1	1	1	1	1	1	1	2	1	1	1	1	1	1	1	1	1	1	1	1	1	1	0	0	1	1	1	1	1	1	1	1	1	1	1	1	1	1
UDP-3-O-[3-hydroxymyristoyl] glucosamine N-acyltransferase, LpxD	PF04613.15	1	1	1	1	1	1	1	1	1	1	1	1	1	1	1	0	1	1	1	1	1	1	1	1	1	1	0	0	1	1	1	1	1	1	1	1	1	1	1	1	1	1
Tetraacyldisaccharide-1-P 4'-kinase	PF02606.15	1	1	1	1	1	1	1	1	1	1	2	2	1	1	1	1	1	1	1	1	1	1	1	1	1	1	0	0	1	1	1	1	1	1	1	1	1	1	1	1	1	0
Lumazine binding domain	PF00677.18	1	1	1	1	2	1	1	1	1	1	1	0	1	1	1	2	2	2	2	2	2	1	1	2	2	1	1	0	2	2	2	1	1	1	1	1	1	1	1	1	1	1
Lyase	PF00206.21	3	3	3	4	3	4	4	4	4	1	2	4	4	4	3	2	5	4	4	6	6	1	1	6	4	1	1	0	4	4	3	1	1	1	1	1	1	1	1	0	1	1
LysM domain	PF01476.21	7	7	7	4	5	8	6	6	6	6	5	4	6	6	5	5	5	5	7	5	5	4	4	5	4	5	1	1	5	11	4	3	4	4	4	4	4	4	4	2	3	0
LysR substrate binding domain	PF03466.21	12	12	12	26	38	33	33	33	26	7	5	5	26	24	18	37	36	27	36	19	20	5	5	39	30	2	0	1	36	42	24	1	1	1	1	1	1	1	1	1	1	1
Peptidase dimerisation domain	PF07687.15	5	5	5	2	6	11	11	11	9	3	3	9	7	7	6	4	6	6	6	8	8	6	6	12	3	1	1	1	11	3	4	2	1	2	2	2	2	1	2	2	2	2
N-terminal domain of M60-like peptidases	PF17291.3	0	0	0	0	0	0	0	0	0	1	0	0	1	1	0	0	0	0	0	1	1	0	0	2	0	6	0	0	0	1	0	0	0	0	0	0	0	0	0	0	0	0
MafB19-like deaminase	PF14437.7	4	4	4	4	2	6	6	6	6	2	3	4	4	4	2	1	4	4	3	4	4	1	1	2	3	2	3	1	4	3	3	2	4	3	3	3	3	3	3	2	2	3
MaoC like domain	PF01575.20	1	1	1	6	0	6	7	7	8	2	1	1	4	4	3	5	6	6	5	5	5	2	2	2	2	2	0	0	2	1	4	1	1	1	1	1	1	1	1	1	1	1
MarC family integral membrane protein	PF01914.18	3	3	3	0	0	2	2	2	2	1	1	2	2	2	2	4	4	3	2	5	5	2	2	3	3	1	0	0	3	2	4	0	0	0	0	0	0	0	0	0	0	0
MatE	PF01554.19	6	6	7	5	3	9	10	10	9	2	3	5	12	12	5	8	10	7	4	10	9	5	5	12	6	3	0	0	8	6	5	2	1	1	1	1	1	1	1	1	3	2
Antidote-toxin recognition MazE, bacterial antitoxin	PF04014.19	4	4	3	1	0	0	0	0	2	0	0	2	1	0	1	0	1	2	0	0	0	0	0	0	0	1	0	1	0	1	0	0	0	0	0	0	0	0	0	0	0	0
MCM P-loop domain	PF00493.24	2	2	2	3	4	2	2	2	2	0	1	2	2	2	3	0	2	4	2	3	3	4	4	3	3	2	2	2	5	5	5	2	2	2	2	2	2	2	2	2	2	2
McrBC 5-methylcytosine restriction system component	PF10117.10	0	0	0	0	0	0	0	0	0	1	0	0	1	1	2	0	0	0	0	1	1	1	1	0	0	1	0	2	0	0	0	0	0	0	0	0	0	0	0	0	0	0
Malonate decarboxylase gamma subunit (MdcE)	PF06833.12	1	1	1	1	0	1	1	1	1	0	0	0	0	0	0	0	0	0	0	0	0	0	0	2	1	1	1	1	0	0	1	0	0	0	0	0	0	0	0	0	0	0
Mevalonate 5-diphosphate decarboxylase C-terminal domain	PF18376.2	0	0	0	1	0	0	0	0	0	0	0	0	0	0	0	0	0	0	0	0	0	1	1	1	1	1	1	0	1	0	0	0	0	0	0	0	0	0	0	0	0	0
Methylmalonyl Co-A mutase-associated GTPase MeaB	PF03308.17	1	1	1	1	0	2	3	3	3	1	4	3	2	2	2	1	2	1	1	1	1	1	1	2	1	1	1	0	1	2	2	1	1	1	0	1	1	1	1	1	0	0
Membrane transport protein	PF03547.19	0	0	0	3	1	1	1	1	1	0	0	0	2	2	0	1	1	2	2	1	1	0	0	2	2	2	0	0	2	2	4	0	0	0	0	0	0	0	0	0	0	0
Metalloenzyme superfamily	PF01676.19	2	2	2	0	3	3	3	3	2	0	0	2	3	3	3	4	6	5	7	2	2	3	3	2	5	2	1	1	5	4	1	3	1	1	1	1	1	1	1	1	1	0
Calcineurin-like phosphoesterase	PF00149.29	10	10	10	7	7	9	9	9	10	3	5	4	9	9	7	8	12	7	11	10	10	5	5	10	10	3	1	2	10	9	5	3	2	2	2	2	2	2	2	3	3	2
Calcineurin-like phosphoesterase superfamily domain	PF12850.8	4	4	4	6	5	4	4	4	3	1	2	3	4	4	3	3	3	3	3	5	4	1	1	4	3	1	1	2	3	5	3	2	1	1	1	1	1	1	1	2	2	1
Type I restriction modification DNA specificity domain	PF01420.20	10	10	12	1	1	5	1	1	5	3	0	0	5	7	6	3	3	4	0	3	3	2	2	2	2	3	0	4	3	3	1	4	0	0	1	1	0	0	0	3	3	1
Methyltransferase domain	PF08241.13	16	16	17	22	21	30	30	30	23	9	12	17	22	22	7	34	38	31	18	26	26	14	14	29	18	8	8	13	30	28	22	5	7	5	6	4	6	6	5	5	5	4
Methyltransferase domain	PF08242.13	15	15	16	20	18	30	27	27	23	8	10	14	22	19	7	31	34	27	16	22	22	14	14	30	18	5	5	6	30	28	15	4	8	6	7	5	7	7	6	4	4	4
Methyltransferase domain	PF13489.7	16	16	17	19	17	29	28	28	22	8	14	17	19	18	8	29	32	27	18	22	22	13	13	29	15	8	6	11	26	28	17	8	9	7	8	6	8	8	7	8	8	4
Methyltransferase domain	PF13649.7	23	23	24	27	29	40	38	38	34	13	18	22	29	29	12	39	46	40	28	34	35	22	22	37	27	9	9	12	40	38	29	8	11	8	9	7	9	9	8	8	8	6
Methyltransferase domain	PF13847.7	24	24	23	21	27	44	39	39	34	14	17	22	27	27	15	40	48	37	28	35	35	22	22	39	24	8	9	13	36	38	27	11	12	10	11	10	11	11	10	11	11	8
Putative methyltransferase	PF02390.18	1	1	1	1	4	1	1	1	2	0	0	4	2	2	2	1	2	2	1	1	1	2	2	3	2	1	3	0	1	5	2	1	2	2	1	1	2	2	2	1	1	1
MraW methylase family	PF01795.20	1	1	1	1	1	1	1	1	1	1	1	1	1	1	1	1	1	1	1	1	1	1	1	1	1	1	1	0	1	1	1	1	1	1	1	1	1	1	1	1	1	1
Protein of unknown function (DUF1698)	PF08003.12	0	0	0	3	2	1	0	0	0	0	0	0	0	0	0	2	3	2	1	1	1	2	2	3	2	1	3	3	2	3	1	1	1	1	1	1	1	1	1	1	1	1
RNA methyltransferase	PF04452.15	2	2	2	1	1	2	2	2	2	2	1	3	2	2	2	2	2	2	2	2	2	2	2	2	2	2	1	0	2	1	2	0	0	0	0	0	0	0	0	0	0	0
16S rRNA methyltransferase RsmB/F	PF01189.18	1	1	1	1	1	1	2	2	2	1	1	1	1	1	2	1	1	1	1	2	2	0	0	1	1	1	0	0	1	2	2	0	0	0	0	0	0	0	0	0	0	0
Major Facilitator Superfamily	PF07690.17	15	15	16	32	11	27	30	30	30	6	9	15	16	18	18	28	37	30	26	25	24	20	20	29	21	7	4	0	30	19	11	7	6	5	4	5	5	5	5	5	6	7
Uncharacterised MFS-type transporter YbfB	PF06779.15	1	1	1	5	1	2	2	2	2	2	1	0	3	3	1	0	1	1	2	0	0	1	1	1	0	1	0	0	0	0	2	1	1	1	1	1	1	1	1	1	1	1
MGS-like domain	PF02142.23	3	3	3	2	2	3	3	3	3	2	3	4	3	3	4	3	4	4	3	3	3	1	1	3	3	1	2	1	3	3	2	2	2	2	2	2	2	2	2	2	2	1
MgsA AAA+ ATPase C terminal	PF12002.9	1	1	1	1	1	1	1	1	1	1	1	2	1	3	1	1	1	1	1	1	1	1	1	1	1	1	0	0	1	1	1	0	0	0	0	0	0	0	0	0	0	0
MgtE intracellular N domain	PF03448.18	3	3	3	1	2	1	1	1	1	1	2	3	3	3	1	3	4	3	2	1	1	0	0	2	3	1	1	0	3	4	2	1	1	1	1	1	1	1	1	1	1	1
Magnesium chelatase, subunit ChlI	PF01078.22	4	4	5	6	12	5	6	6	5	2	2	2	6	5	5	5	6	7	7	3	3	4	4	7	6	4	1	1	8	11	7	4	5	4	5	5	5	5	4	5	3	4
Magnesium chelatase, subunit ChlI C-terminal	PF13335.7	1	1	1	1	1	1	1	1	1	0	1	1	1	1	1	1	1	1	1	1	1	1	1	1	1	1	0	0	1	1	1	1	1	1	1	1	1	1	1	1	1	1
tRNA-(MS[2]IO[6]A)-hydroxylase (MiaE)	PF06175.12	1	1	1	0	2	1	1	1	1	0	1	0	1	1	1	1	1	1	1	1	1	0	0	1	1	1	0	0	1	2	0	1	1	1	1	1	1	1	1	1	1	1
Septum formation inhibitor MinC, C-terminal domain	PF03775.17	1	1	1	1	1	1	1	1	1	1	1	2	1	1	2	1	1	1	1	1	1	1	1	1	1	1	0	0	1	1	0	0	0	0	0	0	0	0	0	0	0	0
Septum formation inhibitor MinC, N-terminal domain	PF05209.14	1	1	1	1	1	1	1	1	1	1	1	2	1	1	2	1	1	1	1	1	1	1	1	1	1	1	0	0	1	1	0	0	0	0	0	0	0	0	0	0	0	0
Septum formation topological specificity factor MinE	PF03776.15	1	1	1	1	1	1	1	1	1	1	1	2	1	1	2	1	1	1	1	1	1	1	1	1	1	1	0	0	2	1	0	0	0	0	0	0	0	0	0	0	0	0
ATPase MipZ	PF09140.12	3	3	5	5	7	6	3	3	4	5	4	4	5	4	7	0	3	4	3	7	3	1	1	4	6	4	2	3	7	12	6	2	4	2	2	2	2	2	2	2	2	2
MlaA lipoprotein	PF04333.14	1	1	1	2	1	2	2	2	2	0	1	2	1	1	2	1	2	2	2	1	1	1	1	1	2	1	0	0	1	2	2	1	1	1	1	1	1	1	1	1	1	1
MlaC protein	PF05494.13	1	1	1	2	1	1	1	1	0	1	1	2	1	1	1	1	1	1	1	1	1	1	1	1	1	1	0	0	1	1	1	1	1	2	1	1	1	1	1	1	1	1
MlaD protein	PF02470.21	2	2	2	3	2	4	4	4	3	2	2	3	2	2	3	3	4	3	3	3	3	3	3	3	4	1	1	0	2	2	2	1	1	2	1	1	1	1	1	1	1	1
Permease MlaE	PF02405.17	2	2	2	2	1	2	2	2	1	2	2	3	2	2	1	1	2	2	1	2	2	2	2	2	2	1	0	0	1	1	1	1	1	2	0	1	1	1	1	1	1	1
MMPL family	PF03176.16	5	5	5	8	13	12	11	11	12	3	3	8	8	9	4	10	12	8	8	8	8	5	5	12	8	3	2	1	6	11	11	2	2	2	2	2	2	2	2	2	2	2
50S ribosome-binding GTPase	PF01926.24	18	18	18	17	16	20	19	19	21	16	12	14	20	19	21	9	19	18	22	20	20	13	13	20	18	14	15	7	19	16	16	16	17	17	17	17	17	17	16	17	15	10
MnmE helical domain	PF12631.8	1	1	1	1	1	1	1	1	1	0	0	1	1	1	2	1	1	1	1	1	1	1	1	1	1	1	1	0	1	1	1	1	1	1	1	1	1	1	1	1	1	1
MotA/TolQ/ExbB proton channel family	PF01618.17	8	8	8	5	9	4	3	3	5	3	4	6	8	7	7	3	8	9	7	6	6	3	3	10	7	2	0	1	7	8	6	2	1	1	1	1	2	2	1	2	2	2
Membrane MotB of proton-channel complex MotA/MotB	PF13677.7	2	2	2	0	2	0	0	0	0	1	1	2	2	2	1	1	1	1	1	2	2	0	0	3	3	1	0	0	2	4	3	0	0	0	0	0	0	0	0	0	0	0
MotY N-terminal domain	PF18393.2	2	2	2	0	1	0	0	0	0	0	1	1	2	2	0	1	1	1	1	1	1	0	0	2	2	1	0	0	2	1	1	0	0	0	0	0	0	0	0	0	0	0
Malate:quinone oxidoreductase (Mqo)	PF06039.16	0	0	0	0	0	1	0	0	0	0	0	0	0	0	0	0	0	0	1	0	0	0	0	1	1	2	1	0	1	1	1	0	0	0	0	0	0	0	0	0	0	0
MraZ protein, putative antitoxin-like	PF02381.19	1	1	1	1	1	1	1	1	1	0	1	1	1	1	1	1	1	1	1	1	1	0	0	1	1	1	0	0	1	1	1	0	0	0	0	0	0	0	0	0	0	0
MreB/Mbl protein	PF06723.14	5	5	5	3	4	6	8	8	6	4	5	5	6	7	5	1	6	6	5	6	6	2	2	6	4	4	3	2	5	6	5	4	4	4	4	4	4	4	4	4	4	2
rod shape-determining protein MreC	PF04085.15	1	1	1	1	1	1	1	1	1	1	1	2	1	1	1	0	1	1	1	1	1	1	1	1	1	1	1	0	1	1	1	1	1	1	1	1	1	1	1	1	1	0
rod shape-determining protein MreD	PF04093.13	1	1	1	1	1	1	1	1	1	1	1	2	1	1	1	0	1	1	1	1	1	1	1	1	1	1	1	0	1	1	1	1	1	1	1	1	1	1	1	1	1	1
Restriction endonuclease	PF04471.13	0	0	0	2	1	0	2	2	2	0	0	0	3	1	1	0	1	2	0	0	0	0	0	0	0	2	0	2	2	1	0	2	0	0	0	0	0	0	0	1	0	0
Mrr N-terminal domain	PF14338.7	0	0	0	1	1	0	0	0	0	0	0	0	0	0	0	0	0	0	0	0	0	0	0	0	0	1	0	0	0	0	0	0	0	0	0	0	0	0	0	1	0	0
Enolase C-terminal domain-like	PF13378.7	1	1	1	1	2	1	1	1	1	0	1	1	3	3	2	1	2	2	2	2	2	1	1	2	2	1	0	0	3	1	1	0	0	0	0	0	0	0	0	0	0	0
Mechanosensitive ion channel porin domain	PF12795.8	0	0	0	1	0	0	0	0	0	0	0	0	1	1	0	0	0	0	0	0	0	1	1	1	1	1	0	0	2	1	0	0	0	0	0	0	0	0	0	0	0	0
Mechanosensitive ion channel inner membrane domain 1	PF12794.8	0	0	0	1	0	0	0	0	0	0	0	0	0	0	0	0	0	0	0	0	0	1	1	1	1	1	1	0	2	1	0	0	0	0	0	0	0	0	0	0	0	0
Mechanosensitive ion channel	PF00924.19	2	2	2	6	5	4	4	4	4	2	1	3	4	4	2	2	3	3	5	2	2	3	3	5	3	1	2	0	6	9	5	1	1	1	1	1	1	1	1	1	1	1
Methyltransferase small domain	PF05175.15	12	12	12	11	16	16	17	17	13	7	9	11	11	11	13	14	17	16	14	14	14	18	18	15	13	4	5	2	16	17	14	6	9	7	7	7	7	8	7	6	6	5
Mucin-like glycoprotein	PF01456.18	0	0	0	0	0	0	0	0	0	0	0	0	0	0	0	0	0	0	0	0	0	0	0	0	0	1	0	0	0	0	0	0	0	0	0	0	0	0	0	0	0	0
MULE transposase domain	PF10551.10	0	0	0	1	0	1	0	0	3	0	0	0	0	0	0	1	2	0	0	0	0	0	0	0	0	1	0	1	0	0	0	0	0	0	0	0	0	0	0	0	0	0
UDP-N-acetylenolpyruvoylglucosamine reductase, C-terminal domain	PF02873.17	1	1	1	1	1	1	1	1	1	1	1	0	1	1	1	1	1	1	1	1	1	1	1	1	1	1	1	0	1	1	1	1	1	1	1	1	1	1	1	1	1	1
Lipid II flippase MurJ	PF03023.15	1	1	1	2	1	2	2	2	2	1	1	0	4	2	1	0	1	1	1	1	1	1	1	1	1	1	1	0	1	1	1	2	2	2	2	2	2	2	2	1	2	3
Mur ligase family, catalytic domain	PF01225.26	4	4	4	4	4	4	4	4	4	4	4	2	4	4	4	1	4	4	4	4	4	3	3	5	3	4	3	1	4	4	4	2	2	2	2	2	2	2	2	2	2	2
Mur ligase family, glutamate ligase domain	PF02875.22	5	5	5	5	5	5	5	5	5	4	5	6	5	5	5	2	6	5	5	5	5	4	4	6	4	5	4	1	5	5	5	3	4	4	4	4	4	4	4	4	3	4
Mur ligase middle domain	PF08245.13	6	6	6	6	6	6	6	6	6	6	6	6	6	6	6	3	7	6	6	6	6	5	5	7	5	6	5	1	6	7	6	5	5	5	5	5	5	5	5	5	4	5
MutL C terminal dimerisation domain	PF08676.12	1	1	1	1	1	1	1	1	1	1	0	1	1	1	2	1	1	1	1	1	1	1	1	1	1	1	1	1	1	1	1	1	1	1	1	1	1	1	1	1	1	1
MutS domain I	PF01624.21	1	1	1	1	1	1	1	1	1	1	1	1	1	1	1	0	1	1	1	1	1	0	0	1	1	1	1	0	1	1	1	1	1	1	1	1	1	1	1	1	1	1
MutS domain II	PF05188.18	1	1	1	1	1	1	1	1	1	1	1	1	1	1	1	0	1	1	1	1	1	0	0	1	1	1	1	1	1	1	1	1	1	1	1	1	1	1	1	1	1	1
MutS domain III	PF05192.19	3	3	3	1	1	3	3	3	3	2	1	1	2	2	1	1	1	1	1	1	1	1	1	1	1	1	1	1	1	1	1	1	1	1	1	1	1	1	1	1	1	1
MutS family domain IV	PF05190.19	1	1	1	1	1	1	1	1	1	1	1	1	1	1	1	1	1	1	1	1	1	0	0	1	1	1	1	1	1	1	1	1	1	1	1	1	1	1	1	1	1	1
MutS domain V	PF00488.22	3	3	3	1	1	3	3	3	3	2	1	3	2	2	3	1	1	3	1	1	1	0	0	1	1	1	1	2	1	1	1	1	1	1	1	1	1	1	1	1	1	1
N-6 DNA Methylase	PF02384.17	15	15	17	1	1	6	1	1	5	1	0	1	6	8	4	4	4	5	1	5	4	3	3	3	4	4	0	5	6	3	1	7	3	1	2	2	1	2	2	4	4	1
NACHT domain	PF05729.13	1	1	1	3	4	1	2	2	1	1	0	1	1	2	2	0	1	4	1	1	1	1	1	1	3	4	0	1	1	1	0	3	4	4	4	4	4	4	4	4	2	0
Oxidoreductase NAD-binding domain	PF00175.22	5	5	6	8	6	7	6	6	6	3	3	2	7	7	4	6	6	6	6	5	5	3	3	7	6	3	2	1	7	8	4	3	4	3	3	3	3	3	3	3	3	2
NAD(P)H-binding	PF13460.7	7	7	7	12	10	12	13	13	11	3	5	5	8	9	6	9	12	9	15	11	11	3	3	10	6	2	0	9	14	9	9	2	1	1	1	1	1	1	1	2	3	2
NAD binding domain of 6-phosphogluconate dehydrogenase	PF03446.16	4	4	4	8	8	6	4	4	5	4	3	3	5	4	7	6	8	5	9	7	7	1	1	8	7	2	1	0	7	4	11	2	2	2	2	2	2	2	2	2	2	2
Male sterility protein	PF07993.13	6	6	5	6	4	10	9	9	6	6	8	2	8	5	3	5	5	7	8	7	7	3	3	5	3	1	0	12	6	14	7	2	2	2	2	2	2	2	2	2	3	2
Putative NAD(P)-binding	PF13241.7	3	3	3	4	2	3	3	3	4	1	0	2	4	4	5	1	4	4	7	5	5	2	2	5	5	2	0	0	3	3	3	1	1	1	1	1	1	1	1	1	1	1
NAD(P)-binding Rossmann-like domain	PF13450.7	12	12	13	21	14	18	18	18	18	7	5	5	14	15	11	6	20	12	27	21	21	3	3	27	18	3	4	0	19	25	25	4	4	3	4	4	4	4	4	4	4	4
NAD-dependent glycerol-3-phosphate dehydrogenase C-terminus	PF07479.15	1	1	1	1	1	1	1	1	1	1	1	2	1	1	1	1	1	1	1	1	1	1	1	1	1	1	1	1	1	1	1	1	1	1	1	1	1	1	1	1	1	1
NAD-dependent glycerol-3-phosphate dehydrogenase N-terminus	PF01210.24	2	2	2	2	3	2	2	2	2	1	1	2	2	2	2	1	2	2	2	1	1	1	1	3	1	2	1	1	1	3	2	1	1	1	1	1	1	1	1	1	1	1
ATP-NAD kinase	PF01513.22	1	1	1	1	2	1	1	1	1	1	1	1	1	1	1	1	1	1	1	1	1	2	2	3	4	1	2	0	2	1	2	1	1	1	1	1	1	1	1	1	1	1
NAD synthase	PF02540.18	3	3	3	3	3	3	3	3	3	2	2	3	3	3	2	3	3	3	3	3	3	1	1	4	3	3	3	0	3	5	3	3	4	3	3	3	3	3	3	3	3	3
Nicotinate phosphoribosyltransferase (NAPRTase) family	PF04095.17	1	1	1	1	1	1	1	1	1	0	0	2	1	1	1	1	1	1	1	1	1	1	1	1	1	1	0	0	1	1	0	0	0	0	0	0	0	0	0	0	0	0
Nicotinate phosphoribosyltransferase (NAPRTase) N-terminal domain	PF17767.2	1	1	1	1	0	1	1	1	1	0	0	2	1	1	1	1	1	1	1	1	1	1	1	1	1	1	0	0	1	1	0	0	0	0	0	0	0	0	0	0	0	0
Sodium:alanine symporter family	PF01235.18	2	2	2	3	3	2	2	2	2	2	0	4	2	2	3	2	3	3	3	3	3	1	1	3	4	1	0	1	3	3	2	1	1	1	1	1	1	1	1	1	1	1
Sodium/calcium exchanger protein	PF01699.25	1	1	1	1	1	1	2	2	1	2	3	0	2	2	1	2	3	3	2	1	1	0	0	3	3	1	0	0	1	2	2	0	0	0	0	0	0	0	0	0	0	0
Na+/H+ antiporter family	PF03553.15	4	4	4	1	4	7	8	8	8	2	3	5	6	6	6	4	4	4	5	5	5	3	3	6	5	2	3	1	7	4	1	2	3	3	3	3	3	3	3	2	2	1
Na+/H+ antiporter 1	PF06965.13	1	1	1	1	1	1	1	1	1	0	1	1	1	1	2	2	2	2	1	1	1	1	1	1	1	1	1	0	1	2	0	1	1	1	1	1	1	1	1	1	1	1
Na+-H+ antiporter family	PF13726.7	1	1	1	0	0	2	2	2	2	0	1	2	2	2	2	0	2	2	1	1	1	1	1	1	1	1	1	0	2	1	0	1	2	2	2	2	2	2	2	1	1	1
Sodium/hydrogen exchanger family	PF00999.22	4	4	4	4	2	5	5	5	4	4	4	3	4	4	3	3	3	3	3	4	4	2	2	4	3	3	1	1	5	4	2	3	3	3	3	3	3	3	3	3	3	3
Na+/Pi-cotransporter	PF02690.16	3	3	3	0	0	3	3	3	3	1	1	2	3	3	1	1	2	2	2	3	3	2	2	3	3	2	0	0	2	2	1	1	1	1	1	1	1	1	1	1	1	1
Nucleoside diphosphate kinase	PF00334.20	1	1	1	1	1	1	1	1	1	0	2	2	1	1	1	1	1	1	1	1	1	1	1	1	1	1	1	1	1	1	1	1	1	1	1	1	1	1	1	1	1	1
Ndr family	PF03096.15	0	0	0	1	1	0	2	2	1	0	0	0	0	0	0	0	0	0	0	1	1	0	0	2	4	1	1	0	4	2	0	0	0	0	0	0	0	0	0	0	0	0
Neisseria PilC beta-propeller domain	PF05567.12	3	3	3	1	1	6	4	4	4	2	1	2	5	5	3	3	4	4	4	2	2	0	0	3	3	1	1	0	1	6	2	2	2	2	2	2	2	2	2	2	2	2
Nuclease-related domain	PF08378.12	0	0	1	0	0	1	2	2	1	0	0	0	2	1	1	1	1	2	0	1	1	0	0	0	0	1	0	1	1	0	0	0	1	0	0	0	0	0	0	0	0	0
NIF3 (NGG1p interacting factor 3)	PF01784.19	1	1	1	0	1	1	1	1	1	0	1	2	1	1	1	1	1	1	1	1	1	1	1	1	1	1	1	1	1	1	1	1	1	1	1	1	1	1	1	1	1	1
NifU-like domain	PF01106.18	1	1	1	0	1	1	1	1	1	1	1	1	1	1	1	1	1	1	1	1	1	1	1	1	1	1	1	0	1	1	2	1	1	1	1	1	1	1	1	1	1	1
NifU-like N terminal domain	PF01592.17	1	1	1	1	1	1	1	1	1	0	1	1	1	1	1	0	1	1	1	1	1	1	1	1	1	1	1	0	1	1	2	1	1	1	1	1	1	1	1	1	1	0
Prokaryotic cytochrome b561	PF01292.21	1	1	1	4	2	1	1	1	1	2	2	2	2	2	1	6	6	2	3	2	2	1	1	1	2	1	0	0	2	4	3	1	1	1	1	1	1	1	1	1	1	1
NMT1/THI5 like	PF09084.12	3	3	3	9	2	8	9	9	7	1	0	0	7	8	4	3	4	4	4	7	7	2	2	5	3	4	0	2	3	4	3	0	0	0	0	0	0	0	0	0	0	0
NMT1-like family	PF13379.7	2	2	2	2	2	4	7	7	6	0	0	0	4	4	2	3	4	2	3	3	3	0	0	2	3	1	0	0	2	2	1	0	0	0	0	0	0	0	0	0	0	0
Nodulation protein S (NodS)	PF05401.12	1	1	1	4	2	4	4	4	3	0	0	0	2	2	1	3	4	2	1	2	2	3	3	2	1	1	1	0	2	3	1	1	1	1	1	1	1	1	1	1	1	1
Nodulation protein NolV	PF06635.13	1	1	1	0	0	1	1	1	1	1	1	1	1	1	1	1	1	1	1	2	1	0	0	1	1	1	1	1	1	1	0	1	1	1	1	1	1	1	1	1	1	0
NQR2, RnfD, RnfE family	PF03116.16	2	2	2	1	2	2	2	2	2	1	1	3	2	2	2	2	2	2	2	3	3	2	2	2	3	2	1	0	2	2	3	2	2	1	2	2	2	1	2	2	2	2
Na(+)-translocating NADH-quinone reductase subunit A (NQRA)	PF05896.12	1	1	1	1	2	1	1	1	1	1	1	0	1	1	1	0	1	1	1	1	1	1	1	2	2	2	1	1	2	2	2	1	2	1	2	2	2	1	2	1	1	0
NQRA C-terminal domain	PF11973.9	1	1	1	1	1	1	1	1	1	1	1	0	1	1	1	1	1	1	1	1	1	1	1	1	1	1	1	1	1	1	1	1	1	1	1	1	1	1	1	1	1	0
(Na+)-NQR maturation NqrM	PF04400.14	1	1	1	0	1	1	1	1	1	0	1	1	1	1	1	1	1	1	1	1	1	1	1	1	1	1	1	0	1	1	1	1	1	0	1	1	1	1	1	1	1	1
Rhomboid N-terminal domain	PF16733.6	1	1	1	0	0	1	1	1	1	1	1	1	1	1	1	1	1	1	1	1	1	0	0	1	1	1	0	0	1	0	1	0	0	0	0	0	0	0	0	0	0	0
Nucleotidyl transferase	PF00483.24	9	9	12	4	5	10	8	8	10	5	8	6	9	5	5	10	11	6	8	6	6	5	5	8	5	3	2	3	7	6	6	2	3	2	2	2	2	2	2	2	2	0
Nucleotidyltransferase domain	PF01909.24	5	5	4	1	1	1	3	3	3	3	2	2	7	6	3	2	3	2	2	3	4	1	1	3	1	1	0	0	1	3	1	0	0	0	0	0	0	0	0	0	1	0
MobA-like NTP transferase domain	PF12804.8	13	13	15	9	10	13	11	11	13	8	11	7	12	8	9	9	12	9	11	10	10	6	6	10	7	5	3	3	9	9	9	3	4	3	3	3	3	3	3	3	3	2
Na+ dependent nucleoside transporter C-terminus	PF07662.14	1	1	1	0	1	2	2	2	2	0	1	1	1	1	1	1	1	1	1	1	1	2	2	3	2	1	1	0	2	1	0	1	1	1	1	1	1	1	1	1	1	0
Na+ dependent nucleoside transporter N-terminus	PF01773.21	1	1	1	0	1	2	2	2	2	0	1	0	1	1	1	0	1	1	1	1	1	2	2	3	2	1	1	0	2	1	0	1	1	1	1	1	1	1	1	1	1	0
Endonuclease NucS	PF01939.17	0	0	0	0	0	0	0	0	0	0	0	0	0	0	0	0	0	0	0	0	0	0	0	0	0	1	0	0	0	0	0	0	0	0	0	0	0	0	0	0	0	0
NUDIX domain	PF00293.29	9	9	11	10	7	14	12	12	11	8	9	5	12	11	8	18	19	14	12	13	13	3	3	12	13	3	3	1	10	10	10	3	3	3	3	3	3	3	3	3	3	2
NUDIX domain	PF14815.7	2	2	2	2	2	3	2	2	2	0	0	0	3	3	2	1	2	2	3	3	3	1	1	2	2	1	1	0	2	2	3	0	0	0	0	0	0	0	0	0	0	0
Nudix N-terminal	PF14803.7	1	1	1	1	0	1	1	1	1	1	1	1	1	1	0	1	1	1	1	1	1	0	0	1	1	1	0	0	1	1	1	0	0	0	0	0	0	0	0	0	0	0
NusA N-terminal domain	PF08529.12	1	1	1	1	1	1	1	1	1	1	1	0	1	1	1	0	1	1	1	1	1	0	0	1	1	1	1	0	1	1	1	1	1	1	1	1	1	1	1	1	1	1
NusB family	PF01029.19	2	2	2	2	2	2	2	2	2	2	1	3	2	2	3	1	2	2	2	2	2	1	1	2	2	2	1	0	2	2	2	1	1	1	1	1	1	1	1	1	1	1
Transcription termination factor nusG	PF02357.20	2	2	2	1	1	2	2	2	2	1	1	2	2	2	3	2	3	3	2	2	2	1	1	2	2	2	1	0	2	4	2	1	1	1	1	1	1	1	1	1	1	0
Prokaryotic N-terminal methylation motif	PF07963.13	22	22	21	14	19	29	25	25	24	9	8	11	29	25	19	14	20	24	20	15	15	5	5	23	25	7	7	5	15	27	14	4	6	4	6	6	6	6	6	3	4	2
Oligonucleotide/oligosaccharide-binding (OB)-fold	PF07717.17	1	1	1	1	1	1	1	1	1	1	0	0	1	1	1	0	1	1	1	1	1	1	1	1	1	1	0	0	1	1	1	0	0	0	0	0	0	0	0	0	0	0
Ribonuclease B OB domain	PF08206.12	1	1	1	2	1	1	1	1	1	1	0	0	1	1	1	1	1	1	1	1	1	0	0	1	2	1	1	1	1	1	2	1	1	1	1	1	1	1	1	1	0	0
Outer membrane efflux protein	PF02321.19	5	5	5	10	3	8	7	7	5	3	3	1	8	8	5	8	8	6	4	7	6	3	3	5	7	1	1	0	12	6	6	2	2	2	2	2	2	2	2	2	2	1
Oligopeptide/dipeptide transporter, C-terminal region	PF08352.13	7	7	7	3	1	6	6	6	7	1	3	3	10	9	7	3	5	5	5	6	6	5	5	6	5	2	0	0	5	7	3	1	1	1	1	1	1	1	1	1	1	0
Omp85 superfamily domain	PF01103.24	2	2	2	2	1	3	3	3	3	1	2	4	2	2	2	1	2	2	4	3	3	1	1	1	1	1	1	0	1	1	1	2	1	1	1	1	1	1	1	2	2	1
OmpA family	PF00691.21	9	9	10	6	9	10	9	9	7	7	8	9	14	12	5	7	8	9	9	8	9	3	3	13	16	6	1	0	12	15	10	3	3	1	2	2	3	2	2	3	3	1
Orotidine 5'-phosphate decarboxylase / HUMPS family	PF00215.25	1	1	1	1	1	1	1	1	1	1	0	3	1	1	0	1	1	2	1	1	1	2	2	1	1	1	1	0	1	1	1	1	1	1	1	1	1	1	1	1	1	1
Outer membrane protein (OmpH-like)	PF03938.15	1	1	1	1	1	2	1	1	1	1	1	2	1	1	1	1	1	1	1	1	1	1	1	1	1	1	1	0	1	1	1	1	1	1	1	1	1	1	1	1	1	2
Outer membrane protein beta-barrel domain	PF13505.7	8	8	7	0	8	14	15	15	13	9	7	3	4	5	5	14	11	6	5	4	4	7	7	6	5	1	1	1	12	8	2	1	1	0	1	0	0	1	1	1	2	1
N-terminal TM domain of oligopeptide transport permease C	PF12911.8	4	4	4	1	1	4	4	4	4	0	2	1	4	4	4	3	3	3	3	4	4	2	2	2	2	1	0	0	3	5	2	1	1	1	1	1	1	1	1	1	1	1
outer membrane porin, OprD family	PF03573.14	3	3	2	0	0	6	6	6	4	3	2	2	4	4	4	3	4	4	6	4	4	3	3	10	6	1	3	2	4	6	2	0	0	0	0	0	0	0	0	1	0	1
Probable transposase	PF01385.20	3	3	6	0	0	0	0	0	0	3	2	1	0	0	4	0	0	9	0	7	7	0	0	0	0	3	0	0	0	0	0	2	3	0	1	1	1	0	0	0	1	0
Putative transposase DNA-binding domain	PF07282.12	3	3	6	0	0	0	0	0	0	6	4	5	0	0	9	0	0	15	0	7	7	0	0	0	0	2	0	1	0	0	0	5	5	2	3	2	3	1	2	2	3	2
Orsellinic acid/F9775 biosynthesis cluster protein D	PF12013.9	0	0	0	0	0	0	0	0	0	0	0	0	0	0	0	0	0	0	0	0	0	0	0	0	0	3	0	0	0	0	0	0	0	0	0	0	0	0	0	0	0	0
ATP synthase delta (OSCP) subunit	PF00213.19	1	1	1	1	1	1	1	1	1	1	1	2	1	1	1	1	1	1	1	1	1	1	1	1	1	1	1	1	1	1	1	1	1	1	1	1	1	1	1	1	1	1
Aspartate/ornithine carbamoyltransferase, Asp/Orn binding domain	PF00185.25	4	4	4	2	2	3	5	5	3	2	2	4	4	4	4	2	2	2	2	3	3	2	2	3	2	1	1	0	6	2	2	1	1	1	1	1	1	1	1	1	1	0
Aspartate/ornithine carbamoyltransferase, carbamoyl-P binding domain	PF02729.22	4	4	4	2	2	3	5	5	3	2	2	3	4	4	4	1	2	2	2	3	3	2	2	3	2	1	1	0	6	2	2	1	1	1	1	1	1	1	1	1	1	0
2-oxoglutarate dehydrogenase C-terminal	PF16870.6	1	1	1	1	1	1	1	1	1	1	1	1	1	1	1	0	1	1	1	1	1	1	1	1	1	1	1	0	1	1	1	1	1	1	1	1	1	1	1	1	1	0
TraG P-loop domain	PF19044.1	0	0	0	1	0	0	0	0	0	1	0	0	0	0	1	0	1	1	0	0	0	0	0	0	0	1	1	0	1	0	0	0	0	0	0	0	0	0	0	0	0	0
Pyrroline-5-carboxylate reductase dimerisation	PF14748.7	1	1	1	1	1	1	1	1	1	0	1	2	1	1	2	1	1	1	1	1	1	0	0	1	1	1	1	1	1	1	1	1	1	1	1	1	1	1	1	1	1	1
Pyridoxal-phosphate dependent enzyme	PF00291.26	9	9	8	5	6	12	11	11	11	2	3	4	9	9	9	5	7	7	9	9	9	2	2	8	11	1	1	1	13	9	8	0	0	0	0	0	0	0	0	0	0	0
Pantoate-beta-alanine ligase	PF02569.16	1	1	1	1	1	1	1	1	1	1	1	2	1	1	1	0	1	1	1	1	1	1	1	1	1	1	1	0	1	1	1	0	0	0	0	0	0	0	0	0	0	0
Ketopantoate hydroxymethyltransferase	PF02548.16	1	1	1	2	1	1	1	1	1	1	1	2	1	1	1	1	1	1	1	1	1	1	1	2	2	1	1	0	1	1	1	0	0	0	0	0	0	0	0	0	0	0
Type III pantothenate kinase	PF03309.15	1	1	1	1	1	1	1	1	1	1	1	2	1	1	1	1	1	1	1	1	1	1	1	1	1	1	0	0	1	1	1	0	0	0	0	0	0	0	0	0	0	0
NUBPL iron-transfer P-loop NTPase	PF10609.10	5	5	6	5	8	4	6	6	7	7	6	6	5	5	7	2	4	5	5	7	4	5	5	5	6	4	3	5	8	12	9	2	4	2	2	2	2	2	2	2	2	2
ParB-like nuclease domain	PF02195.19	2	2	2	4	2	7	1	1	5	5	5	4	4	4	1	1	3	4	1	3	1	1	1	2	5	1	1	2	2	4	1	1	1	1	1	1	1	1	1	1	1	2
PAS fold	PF00989.26	8	8	8	14	15	13	10	10	10	5	3	4	9	9	13	5	9	9	13	7	7	2	2	10	13	1	1	0	8	15	21	0	1	1	1	1	1	1	1	1	1	0
Patatin-like phospholipase	PF01734.23	2	2	3	4	5	2	4	4	3	2	2	1	3	3	2	2	4	3	2	4	4	1	1	2	2	1	0	0	3	2	4	5	3	3	3	3	3	3	3	5	5	4
Patched family	PF02460.19	1	1	1	1	2	1	1	1	1	0	0	0	0	1	0	2	2	0	1	0	0	0	0	1	1	1	0	0	1	0	1	0	0	0	0	0	0	0	0	0	0	0
Penicillin-binding protein 5, C-terminal domain	PF07943.14	1	1	1	1	1	1	1	1	1	1	1	0	1	1	1	2	2	1	1	2	2	1	1	2	1	1	1	1	1	1	1	1	1	1	1	1	1	1	1	1	1	1
Penicillin-binding Protein dimerisation domain	PF03717.16	2	2	2	2	2	2	2	2	2	2	2	1	2	2	2	0	2	2	2	2	2	2	2	2	2	2	2	1	2	2	2	1	2	2	2	2	2	2	2	1	1	1
Penicillin-binding protein OB-like domain	PF17092.6	2	2	2	2	2	2	2	2	2	2	1	2	2	2	2	0	2	2	2	2	2	2	2	2	2	2	2	1	2	2	2	2	2	2	2	2	2	2	2	2	2	1
Protein-L-isoaspartate(D-aspartate) O-methyltransferase (PCMT)	PF01135.20	3	3	3	4	3	3	2	2	2	1	1	4	4	3	2	6	6	5	2	5	5	1	1	6	3	1	0	1	7	3	4	0	0	0	0	0	0	0	0	0	0	0
PCRF domain	PF03462.19	2	2	2	2	2	2	2	2	2	0	2	2	2	2	2	1	2	2	2	2	2	1	1	2	2	2	2	0	2	2	2	2	2	2	2	2	2	2	2	1	1	1
Copper chaperone PCu(A)C	PF04314.14	1	1	1	1	1	1	1	1	1	1	1	1	1	1	1	1	1	1	1	1	1	1	1	1	1	1	0	0	1	1	1	1	1	1	1	1	1	1	1	1	1	1
WD40-like Beta Propeller Repeat	PF07676.13	3	3	3	2	5	1	1	1	2	1	1	0	1	1	2	0	2	15	2	2	2	18	18	2	1	9	0	0	1	2	1	1	1	1	1	1	1	1	1	1	1	0
Prephenate dehydrogenase	PF02153.18	2	2	2	1	1	2	2	2	2	0	1	0	2	2	2	1	2	1	2	1	1	0	0	1	1	1	0	0	1	1	1	1	0	0	0	0	0	0	0	1	1	1
Pyruvate dehydrogenase E1 component middle domain	PF17831.2	1	1	1	1	1	1	1	1	1	0	0	0	1	1	2	0	1	1	1	1	1	1	1	1	1	1	1	0	1	1	1	1	1	1	1	1	1	1	1	1	1	1
Prephenate dehydratase	PF00800.19	1	1	1	1	1	2	1	1	1	0	1	1	1	1	1	1	1	1	1	1	1	1	1	1	1	1	0	0	1	1	1	0	0	0	0	0	0	0	0	0	0	0
Ethanolamine utilisation - propanediol utilisation	PF10662.10	1	1	1	0	0	2	1	1	1	1	2	1	2	2	0	0	1	0	1	0	0	1	1	2	1	1	1	0	1	0	2	2	2	2	2	2	2	2	1	2	2	1
PDZ domain	PF00595.25	5	5	5	5	7	5	5	5	4	5	6	5	5	5	5	4	5	5	5	5	5	5	5	6	5	4	4	1	5	6	6	3	3	3	3	3	3	3	3	3	3	2
PDZ domain	PF13180.7	7	7	7	6	9	6	6	6	5	4	6	5	5	5	5	5	6	6	6	4	4	5	5	6	4	3	3	2	5	5	5	3	3	3	3	3	3	3	3	3	3	2
PDZ domain	PF17820.2	5	5	5	5	11	6	6	6	5	4	5	4	5	5	5	4	5	5	5	5	5	5	5	6	5	4	4	1	5	6	6	3	3	3	3	3	3	3	3	3	3	2
PEP-utilising enzyme, N-terminal	PF05524.14	2	2	2	1	1	3	3	3	3	2	2	2	2	2	3	3	4	4	3	4	4	3	3	4	1	1	0	0	1	1	2	1	1	1	1	1	1	1	1	1	1	0
PEP-utilising enzyme, mobile domain	PF00391.24	3	3	4	2	2	4	4	4	5	2	3	4	8	7	5	4	5	6	4	5	5	4	4	5	2	1	0	0	2	3	3	4	2	4	2	2	2	2	2	5	5	1
PEP-utilising enzyme, PEP-binding domain	PF02896.19	3	3	3	2	2	4	4	4	4	2	3	3	3	3	5	4	5	5	4	5	5	4	4	5	2	1	0	0	2	2	3	1	1	1	1	1	1	1	1	1	1	0
Phosphoenolpyruvate carboxykinase	PF01293.21	1	1	1	1	1	1	1	1	1	0	0	1	1	1	1	1	1	1	1	1	1	1	1	1	1	1	0	0	1	1	1	1	1	1	1	1	1	1	1	1	1	1
Type IV leader peptidase family	PF01478.19	1	1	1	1	1	2	1	1	1	2	2	2	1	1	1	1	1	1	1	1	1	0	0	1	2	1	1	1	1	1	1	1	1	1	1	1	1	1	1	1	1	1
Signal peptidase (SPase) II	PF01252.19	1	1	1	4	1	1	1	1	1	1	1	1	1	1	1	1	1	1	1	1	1	0	0	1	1	1	1	1	1	1	1	1	1	1	1	1	1	1	1	1	1	1
Peptidase C26	PF07722.14	4	4	4	5	5	5	5	5	6	4	4	7	6	6	4	3	5	7	5	5	5	2	2	6	4	5	4	2	6	7	6	4	4	4	4	4	4	3	4	4	4	3
Peptidase family M1 domain	PF01433.21	1	1	1	1	4	1	1	1	1	1	1	0	1	1	1	1	2	2	1	2	2	0	0	1	1	1	1	0	1	2	1	1	1	1	1	1	1	1	1	1	1	1
Insulinase (Peptidase family M16)	PF00675.21	1	1	1	1	4	1	1	1	1	0	0	2	1	1	4	1	3	2	1	1	1	1	1	4	2	2	0	0	1	4	2	1	1	1	0	1	1	1	1	1	1	1
Peptidase M16 inactive domain	PF05193.22	1	1	1	1	4	1	1	1	1	0	0	1	1	1	4	3	3	2	1	1	1	2	2	4	2	2	0	0	1	4	2	1	1	1	0	1	1	1	1	1	1	1
Middle or third domain of peptidase_M16	PF16187.6	1	1	1	0	1	1	1	1	1	0	0	1	1	1	1	2	2	1	1	1	1	1	1	3	1	1	0	0	0	1	0	1	1	1	0	1	1	1	1	1	1	1
Cytosol aminopeptidase family, catalytic domain	PF00883.22	1	1	1	1	2	2	2	2	2	2	0	1	1	1	1	1	2	2	1	1	1	0	0	1	1	1	1	1	1	1	1	1	1	1	1	1	1	1	1	1	1	0
Cytosol aminopeptidase family, N-terminal domain	PF02789.18	1	1	1	1	1	2	2	2	2	1	0	1	1	1	1	0	1	1	1	1	1	0	0	1	1	1	1	0	1	1	1	0	1	1	1	1	1	1	1	1	1	0
Aminopeptidase I zinc metalloprotease (M18)	PF02127.16	1	1	1	0	0	1	1	1	1	1	1	3	1	1	1	1	1	3	2	1	1	2	2	1	2	1	1	1	2	1	1	1	1	0	1	1	1	1	1	1	1	1
Peptidase M1 N-terminal domain	PF17900.2	1	1	1	1	2	1	1	1	1	1	1	0	1	1	1	1	2	2	1	2	2	0	0	1	1	1	1	0	1	2	1	1	1	1	1	1	1	1	1	1	1	1
Peptidase family M20/M25/M40	PF01546.29	6	6	6	4	8	18	16	16	15	5	5	13	8	8	6	4	6	6	6	8	8	6	6	13	4	1	1	1	12	9	5	5	3	4	4	4	4	3	4	5	4	3
Peptidase family M23	PF01551.23	5	5	5	6	5	5	7	7	8	4	5	4	4	5	7	4	6	6	5	8	7	5	5	7	6	5	2	2	6	8	5	1	1	1	1	1	1	1	1	1	1	1
Metallopeptidase family M24	PF00557.25	2	2	2	4	3	2	2	2	2	1	2	5	2	2	3	2	3	2	3	2	2	3	3	4	2	2	2	1	4	3	3	2	1	2	2	2	2	2	1	2	2	1
Thermolysin metallopeptidase, catalytic domain	PF01447.19	0	0	0	0	0	0	0	0	0	0	0	0	0	0	0	0	0	0	0	0	0	0	0	1	2	1	0	0	1	4	0	0	0	0	0	0	0	0	0	0	0	0
Peptidase family M41	PF01434.19	1	1	1	1	1	1	1	1	1	1	1	0	1	1	1	1	1	1	1	1	1	1	1	1	1	1	1	1	1	1	2	1	1	1	1	1	1	1	1	1	1	1
M42 glutamyl aminopeptidase	PF05343.15	1	1	1	1	1	2	3	3	3	1	1	2	1	1	1	1	1	1	2	3	3	2	2	3	1	1	1	1	1	3	2	1	1	0	1	1	1	1	1	1	1	1
Peptidase family M48	PF01435.19	4	4	4	6	3	5	5	5	5	3	3	2	5	4	2	2	4	5	6	3	3	1	1	5	4	2	1	0	4	7	5	2	2	2	2	2	2	2	2	2	2	2
Thermolysin metallopeptidase, alpha-helical domain	PF02868.16	0	0	0	0	0	0	0	0	0	0	0	0	0	0	0	0	0	0	0	0	0	0	0	1	2	1	0	0	1	4	0	0	0	0	0	0	0	0	0	0	0	0
Peptidase family M50	PF02163.23	1	1	1	1	1	1	1	1	1	1	1	2	1	1	1	1	1	1	1	1	1	1	1	1	1	1	1	0	1	4	1	1	1	1	1	1	1	1	1	1	1	1
Peptidase M60, enhancin and enhancin-like	PF13402.7	0	0	0	0	0	0	0	0	0	0	0	0	1	1	0	0	0	0	0	1	1	0	0	1	0	5	0	0	0	1	0	0	0	0	0	0	0	0	0	0	0	0
Peptidase M66	PF10462.10	0	0	0	0	0	0	0	0	1	0	0	0	0	0	0	1	1	0	0	0	0	0	0	1	0	1	0	0	0	0	0	0	0	0	0	0	0	0	0	0	0	0
D-alanyl-D-alanine carboxypeptidase	PF00768.21	1	1	1	1	1	1	1	1	1	0	1	0	1	1	1	1	2	1	1	2	2	1	1	2	1	1	1	1	1	1	1	1	1	1	1	1	1	1	1	1	1	1
Signal peptidase, peptidase S26	PF10502.10	1	1	1	1	1	1	1	1	1	1	1	1	1	1	3	1	1	1	1	1	1	0	0	1	1	1	2	1	2	1	1	1	1	1	1	1	1	1	1	1	1	1
Peptidase family S41	PF03572.19	2	2	2	2	1	2	2	2	2	0	2	2	2	2	2	1	2	2	3	3	3	2	2	3	2	1	1	1	4	2	2	4	4	4	3	4	5	4	4	4	4	2
Peptidase S46	PF10459.10	0	0	0	1	1	0	1	1	0	0	0	0	1	2	0	0	0	0	2	0	0	2	2	0	2	1	0	0	0	0	1	0	0	0	0	0	0	0	0	0	0	0
Peptidase family S49	PF01343.19	2	2	2	3	2	2	2	2	2	2	2	2	2	2	2	2	2	2	2	4	3	2	2	2	2	2	1	0	2	2	2	2	2	2	2	2	2	2	2	2	1	1
Peptidase family S49 N-terminal	PF08496.11	1	1	1	1	1	1	1	1	1	1	1	0	1	1	0	1	1	1	1	1	1	1	1	1	1	1	1	0	1	1	1	1	1	1	1	1	1	1	1	1	1	1
Prolyl oligopeptidase family	PF00326.22	4	4	2	6	11	4	4	4	2	2	0	4	4	4	2	5	7	5	7	2	2	5	5	9	6	2	1	1	5	10	6	1	1	1	1	1	1	1	1	1	1	0
Prolyl oligopeptidase, N-terminal beta-propeller domain	PF02897.16	1	1	1	1	1	1	2	2	1	1	0	1	1	1	0	2	2	2	1	0	0	3	3	3	1	1	0	0	1	1	1	0	0	0	0	0	0	0	0	0	0	0
Peptidase family U32	PF01136.20	3	3	3	0	1	3	3	3	3	0	2	4	3	3	3	1	1	1	3	3	3	2	2	3	3	1	0	0	3	3	3	0	0	0	0	0	0	0	0	0	0	0
Peptidase family U32 C-terminal domain	PF16325.6	1	1	1	0	1	1	1	1	1	0	0	2	1	1	1	1	1	1	1	1	1	1	1	1	1	1	0	0	1	1	1	0	0	0	0	0	0	0	0	0	0	0
Peptidyl-tRNA hydrolase	PF01195.20	1	1	1	1	1	1	1	1	2	0	1	2	1	1	0	1	1	1	1	1	1	1	1	1	1	1	1	1	1	1	1	1	1	1	1	1	1	1	1	1	1	1
Polypeptide deformylase	PF01327.22	2	2	2	1	1	2	2	2	2	0	1	1	2	2	2	4	4	4	5	4	4	1	1	3	3	1	2	1	1	2	1	2	2	2	2	2	2	2	2	2	2	2
Periplasmic binding protein	PF13458.7	2	2	3	7	0	4	4	4	3	1	2	0	5	5	3	2	5	3	4	2	2	1	1	4	3	1	0	0	4	8	8	1	1	1	0	1	0	1	0	1	1	0
Peroxidase	PF00141.24	1	1	1	0	1	1	1	1	1	0	0	0	1	1	0	1	1	1	0	0	0	1	1	2	0	1	0	0	0	1	1	0	0	0	0	0	0	0	0	0	0	0
Phosphofructokinase	PF00365.21	2	2	2	1	1	2	2	2	2	2	2	1	2	2	3	0	2	2	2	2	2	1	1	3	3	1	1	0	2	1	1	2	2	2	2	2	2	2	2	2	2	2
pfkB family carbohydrate kinase	PF00294.25	5	5	5	3	3	12	10	11	9	3	4	9	9	9	4	3	6	8	4	5	5	5	5	9	6	3	0	0	7	4	2	0	1	1	1	1	1	1	1	0	1	1
PGAP1-like protein	PF07819.14	1	1	1	1	1	1	1	1	1	0	0	2	1	1	1	0	1	1	1	2	2	1	1	1	1	1	1	0	3	1	1	1	1	1	1	1	1	1	1	1	1	1
Phosphoglucose isomerase	PF00342.20	1	1	1	1	1	1	1	1	1	1	0	2	1	1	1	1	1	1	1	1	1	1	1	1	1	1	1	1	1	1	2	1	1	1	1	1	1	1	1	1	1	1
Phosphoglycerate kinase	PF00162.20	1	1	1	1	1	1	1	1	1	1	1	2	1	1	1	1	1	1	1	1	1	1	1	1	1	1	1	0	1	1	1	1	1	1	1	1	1	1	1	1	1	0
Phosphoglucomutase/phosphomannomutase, alpha/beta/alpha domain I	PF02878.17	5	5	5	2	3	3	3	3	4	1	3	1	5	4	2	1	3	3	4	3	3	2	2	4	4	2	1	1	3	2	4	3	2	2	2	2	2	2	2	2	2	1
Phosphoglucomutase/phosphomannomutase, alpha/beta/alpha domain II	PF02879.17	5	5	5	2	3	3	3	3	4	1	3	2	5	4	2	1	3	3	4	3	3	2	2	4	4	2	1	1	3	2	4	3	2	2	2	2	2	2	2	2	2	1
Phosphoglucomutase/phosphomannomutase, alpha/beta/alpha domain III	PF02880.17	5	5	5	2	3	3	3	3	4	2	3	2	5	4	2	1	3	3	4	3	3	2	2	4	4	2	1	1	3	2	4	3	2	2	2	2	2	2	2	2	2	2
Phosphoglucomutase/phosphomannomutase, C-terminal domain	PF00408.21	5	5	5	2	3	3	3	3	5	2	3	2	5	4	2	2	3	3	4	3	3	2	2	4	4	2	1	1	3	2	4	3	2	2	2	2	2	2	2	2	2	2
Phosphatidylglycerophosphatase A	PF04608.14	1	1	1	0	1	1	1	1	1	1	0	0	1	1	1	1	1	1	1	1	1	1	1	1	1	1	1	1	1	1	1	1	1	1	1	1	1	1	1	1	1	1
Bacteriophage CI repressor helix-turn-helix domain	PF07022.14	3	3	2	0	0	4	1	1	2	1	2	1	1	1	2	2	2	1	1	2	2	1	1	1	1	1	0	0	1	2	0	1	2	1	1	1	1	1	1	1	1	1
Replication protein P	PF06992.12	3	3	4	0	0	5	1	1	3	1	1	1	2	3	0	0	1	1	1	3	3	0	0	1	1	1	1	0	2	4	1	0	0	0	0	0	0	0	0	0	0	0
Phage tail assembly chaperone proteins, E, or 41 or 14	PF10109.10	3	3	0	0	0	0	0	0	0	0	0	0	0	2	0	0	0	0	0	2	2	0	0	0	0	1	0	0	0	5	0	0	0	0	0	0	0	0	0	0	0	0
Aminoacyl tRNA synthetase class II, N-terminal domain	PF02912.19	1	1	1	1	1	1	1	1	1	0	1	1	1	1	2	0	1	1	1	1	1	1	1	1	1	1	1	1	1	1	1	1	1	1	1	1	1	1	1	1	1	1
PhoH-like protein	PF02562.17	3	3	3	2	2	3	3	3	2	2	4	3	4	2	3	2	2	2	2	3	3	3	3	3	2	2	1	0	2	3	2	1	2	1	1	2	1	1	2	1	1	1
Phosphomethylpyrimidine kinase	PF08543.13	4	4	4	2	2	5	5	5	5	3	2	6	4	5	4	1	3	5	3	3	3	4	4	5	4	3	0	0	5	3	2	1	2	2	2	2	2	2	2	1	2	2
PHP domain	PF02811.20	2	2	2	3	3	2	2	2	2	1	2	2	2	2	2	0	2	2	2	1	1	1	1	2	2	2	1	1	2	2	2	1	1	1	1	1	1	1	1	0	1	1
Pilin (bacterial filament)	PF00114.20	0	0	0	2	1	1	0	0	2	0	0	0	1	1	1	2	2	1	1	1	1	1	1	4	6	2	1	1	2	5	2	0	0	0	0	0	0	0	0	0	0	0
Type IV pilus assembly protein PilM;	PF11104.9	3	3	3	3	3	4	4	4	4	3	3	3	4	4	3	0	3	3	3	3	3	1	1	4	3	3	2	0	3	3	4	3	3	3	3	3	3	3	3	3	3	2
Fimbrial assembly protein (PilN)	PF05137.14	1	1	1	1	2	1	1	1	1	1	1	1	1	1	2	1	1	1	1	1	1	1	1	1	1	1	1	0	1	1	2	1	1	1	1	1	1	1	1	1	1	1
Pilus assembly protein, PilO	PF04350.14	1	1	1	1	1	1	1	1	1	1	0	1	1	1	2	1	1	1	1	1	1	1	1	1	1	1	1	0	1	1	1	1	1	1	1	1	1	1	1	1	1	1
Pilus assembly protein, PilP	PF04351.14	1	1	1	1	1	1	1	1	1	0	0	1	1	1	2	1	1	1	1	1	1	1	1	1	1	1	1	0	1	1	1	1	1	1	1	1	1	1	1	1	1	1
Type IV Pilus-assembly protein W	PF16074.6	3	3	3	1	1	5	5	5	3	2	1	3	5	5	3	4	4	3	4	2	2	0	0	1	1	1	0	0	2	5	2	2	2	1	2	2	2	2	2	2	2	2
PilX N-terminal	PF14341.7	1	1	1	1	1	3	2	2	1	1	0	0	3	3	2	2	3	3	2	1	1	0	0	2	2	1	0	0	2	3	2	0	0	0	0	0	0	0	0	0	0	0
PilZ domain	PF07238.15	2	2	2	3	7	2	3	3	3	2	2	4	2	2	2	4	4	3	3	3	3	2	2	4	3	1	1	1	3	21	12	1	1	1	1	1	1	1	1	1	1	1
PIN domain	PF01850.22	7	7	10	3	0	2	2	2	1	3	1	2	4	2	3	1	2	6	0	1	1	0	0	0	0	1	0	5	0	10	0	2	0	0	0	0	0	0	0	0	0	0
PIN domain	PF13638.7	1	1	1	1	1	1	1	1	1	1	1	1	1	1	1	0	1	1	1	1	1	1	1	1	1	1	0	0	1	1	1	0	0	0	0	0	0	0	0	0	0	0
Pyruvate kinase, barrel domain	PF00224.22	2	2	2	1	1	3	2	2	2	2	1	3	2	2	2	0	1	1	1	3	3	0	0	2	2	2	1	0	2	1	1	1	1	1	1	1	1	1	1	1	1	1
Protein kinase domain	PF00069.26	12	12	12	1	4	7	10	10	6	8	3	4	12	13	9	25	23	24	22	6	6	9	9	29	15	3	7	2	9	4	4	31	27	25	24	24	27	27	26	28	27	18
Pyruvate kinase, alpha/beta domain	PF02887.17	2	2	2	1	1	2	2	2	2	2	1	3	2	2	2	1	1	1	1	2	2	1	1	2	2	2	1	0	2	1	1	1	1	1	1	1	1	1	1	1	1	1
Protein tyrosine and serine/threonine kinase	PF07714.18	8	8	8	0	3	6	9	9	5	6	3	3	8	8	5	20	19	19	20	5	5	7	7	26	13	3	7	1	7	4	3	29	24	23	23	22	26	25	23	26	25	16
Phospholipase D Active site motif	PF00614.23	1	1	1	2	1	2	2	2	2	1	1	1	1	1	1	1	2	1	3	2	2	2	2	2	2	2	0	0	1	1	1	0	0	0	0	0	0	0	0	0	0	0
PLD-like domain	PF13091.7	3	3	2	3	2	4	3	3	3	2	2	3	5	4	2	4	4	4	5	4	4	3	3	3	4	3	1	4	2	3	3	1	1	1	1	1	1	1	1	0	2	0
Phospholipase_D-nuclease N-terminal	PF13396.7	1	1	1	1	0	1	1	1	1	1	1	1	1	1	1	0	1	1	1	1	1	1	1	0	1	1	0	0	0	0	1	0	0	0	0	0	0	0	0	0	0	0
Putative modulator of DNA gyrase	PF01523.17	2	2	2	2	2	2	2	2	2	1	2	2	2	2	4	2	4	4	2	4	4	1	1	2	2	2	2	2	2	2	2	2	2	2	2	2	2	2	2	2	2	2
Peptide methionine sulfoxide reductase	PF01625.22	1	1	1	3	2	1	1	1	1	1	1	2	1	2	1	1	1	1	2	1	1	1	1	2	2	1	0	0	1	1	2	1	1	1	1	1	1	1	1	1	1	0
Polyribonucleotide nucleotidyltransferase, RNA binding domain	PF03726.15	1	1	1	1	1	1	1	1	1	1	1	0	1	1	1	1	1	1	1	1	1	0	0	1	1	1	1	0	1	1	1	1	1	1	1	1	1	1	1	1	1	1
Phosphorylase superfamily	PF01048.21	3	3	3	2	3	4	4	4	4	1	3	6	3	3	2	4	5	4	3	4	3	3	3	5	4	1	1	0	2	2	1	1	1	1	1	1	1	1	1	1	1	1
Polymerase beta, Nucleotidyltransferase	PF18765.2	7	7	5	0	0	0	1	1	2	4	2	2	5	5	2	1	1	2	1	3	4	1	1	2	1	1	0	0	0	2	0	0	0	0	0	0	0	0	0	0	1	0
Poly A polymerase head domain	PF01743.21	2	2	2	2	2	2	2	2	2	1	1	2	2	2	2	1	2	2	2	2	2	2	2	2	2	2	2	0	2	2	2	2	2	2	2	2	2	2	2	1	1	1
Polymerase A arginine-rich C-terminus	PF12626.8	1	1	1	1	1	1	1	1	1	1	1	0	1	1	1	0	1	1	1	1	1	1	1	1	1	1	1	0	1	1	1	1	1	1	1	1	1	1	1	0	1	1
Probable RNA and SrmB- binding site of polymerase A	PF12627.8	2	2	2	2	2	2	2	2	2	1	1	2	2	2	2	1	2	2	2	2	2	2	2	2	2	2	2	0	2	2	2	2	2	2	2	2	2	2	2	1	1	1
Polyketide cyclase / dehydrase and lipid transport	PF03364.21	1	1	1	2	1	1	1	1	1	1	1	1	1	1	1	1	1	1	1	2	2	1	1	1	1	1	1	0	2	1	1	1	2	1	1	1	1	1	1	1	1	1
Polyprenyl synthetase	PF00348.18	2	2	2	2	2	2	2	2	2	1	1	2	2	2	2	1	2	2	2	2	2	2	2	2	2	2	2	0	2	2	2	2	2	1	2	2	2	2	2	2	2	2
Polysaccharide biosynthesis protein	PF02719.16	7	7	8	6	4	14	9	9	7	7	8	0	8	5	4	9	11	8	12	8	9	2	2	12	5	1	1	13	11	13	10	1	1	1	1	1	1	1	1	1	1	1
Polysaccharide biosynthesis C-terminal domain	PF14667.7	6	6	7	5	4	10	10	10	11	6	5	4	13	12	6	6	12	8	4	9	9	3	3	10	3	2	1	2	6	6	5	2	1	1	1	1	1	1	1	2	2	2
Porphobilinogen deaminase, dipyromethane cofactor binding domain	PF01379.21	1	1	1	1	1	1	1	1	1	0	0	1	1	1	1	0	1	1	1	1	1	1	1	1	1	1	1	0	1	1	1	1	2	1	1	1	1	1	1	1	1	2
Porphobilinogen deaminase, C-terminal domain	PF03900.16	1	1	1	1	1	1	1	1	1	0	0	1	1	1	1	0	1	1	1	1	1	1	1	1	1	1	1	0	1	1	1	1	2	1	1	1	1	1	1	1	1	1
Surface antigen variable number repeat	PF07244.16	2	2	2	2	1	2	2	2	2	1	1	1	2	2	2	2	3	3	2	2	2	0	0	1	1	1	1	0	1	1	1	1	1	1	1	1	1	1	1	1	0	2
POTRA domain, FtsQ-type	PF08478.11	2	2	2	2	2	2	2	2	2	2	2	3	2	2	2	1	2	2	2	2	2	1	1	2	2	2	2	1	2	2	2	0	0	0	0	0	0	0	0	0	0	0
POTRA domain, ShlB-type	PF08479.12	3	3	2	1	0	2	2	2	1	1	1	1	3	2	1	2	2	2	1	2	2	1	1	2	3	1	1	0	2	2	1	0	0	0	0	0	0	0	0	0	0	0
Phosphopantetheine attachment site	PF00550.26	2	2	2	3	4	4	2	2	3	2	1	4	2	2	2	3	4	2	2	3	3	1	1	7	1	1	1	1	1	14	3	1	1	1	1	1	1	1	1	1	1	0
Acyl-carrier	PF14573.7	1	1	1	0	1	1	1	1	1	1	1	2	1	1	1	1	1	1	1	1	1	1	1	1	1	1	0	0	1	1	1	0	0	0	0	0	0	0	0	0	0	0
Ppx/GppA phosphatase family	PF02541.17	2	2	2	1	2	2	2	2	2	1	1	2	2	2	1	1	1	1	1	2	2	1	1	1	1	1	1	0	1	2	1	1	1	1	1	1	1	1	1	1	1	0
Polyphosphate kinase middle domain	PF02503.18	1	1	1	1	1	1	1	1	1	1	1	2	1	1	1	0	1	1	1	1	1	1	1	1	1	1	0	0	1	1	1	0	0	0	0	0	0	0	0	0	0	0
Polyphosphate kinase C-terminal domain 2	PF13090.7	1	1	1	1	1	1	1	1	1	1	1	2	1	1	1	1	1	1	1	1	1	1	1	1	1	1	0	0	1	1	1	0	0	0	0	0	0	0	0	0	0	0
Polyphosphate kinase C-terminal domain 1	PF17941.2	1	1	1	1	1	1	1	1	1	1	1	2	1	1	1	1	1	1	1	1	1	1	1	1	1	1	0	0	1	1	1	0	0	0	0	0	0	0	0	0	0	0
Polyphosphate kinase N-terminal domain	PF13089.7	1	1	1	1	1	1	1	1	1	1	1	1	1	1	1	0	1	1	1	1	1	0	0	1	1	1	0	0	1	1	1	0	0	0	0	0	0	0	0	0	0	0
PQQ enzyme repeat	PF01011.22	1	1	1	4	1	3	3	3	3	1	2	1	4	4	1	3	3	4	3	1	1	0	0	3	4	1	1	0	4	4	2	1	1	1	1	1	1	1	1	1	1	1
PQQ-like domain	PF13360.7	1	1	1	4	1	3	2	2	1	1	1	1	3	3	1	5	5	4	1	1	1	0	0	4	4	1	1	0	5	3	1	1	1	1	1	1	1	1	1	1	1	1
PQQ-like domain	PF13570.7	1	1	1	4	1	2	1	1	1	0	1	1	2	2	1	4	4	1	1	1	1	0	0	3	4	1	1	0	4	2	1	1	1	1	1	1	1	1	1	1	1	1
N-(5'phosphoribosyl)anthranilate (PRA) isomerase	PF00697.23	1	1	1	1	1	1	1	1	1	0	0	0	1	1	1	0	1	1	1	1	1	0	0	1	1	1	1	1	1	1	1	0	0	0	0	0	0	0	0	0	0	0
Putative undecaprenyl diphosphate synthase	PF01255.20	2	2	2	1	1	1	1	1	3	1	1	1	1	1	1	2	2	2	1	1	1	1	1	2	1	1	1	0	1	1	1	1	1	1	1	1	1	1	1	1	1	1
3'DNA-binding domain (3'BD)	PF17764.2	1	1	1	1	1	1	1	1	1	1	0	0	1	1	1	1	1	1	1	1	1	0	0	1	1	1	1	0	1	1	1	1	1	1	1	1	1	1	1	1	1	1
Primosomal protein N C-terminal domain	PF18074.2	1	1	1	1	1	1	1	1	1	1	0	2	1	1	1	1	1	1	1	1	1	1	1	1	1	1	1	1	1	1	1	1	1	1	1	1	1	1	1	1	1	1
PriA DNA helicase Cys-rich region (CRR) domain	PF18319.2	1	1	1	1	1	1	1	1	1	1	0	2	1	1	1	1	1	1	1	1	1	1	1	1	1	1	1	0	1	1	1	1	1	1	1	1	1	1	1	1	1	1
Phosphoribosyl transferase domain	PF00156.28	7	7	7	8	7	9	10	10	9	2	6	12	10	10	6	6	9	8	7	8	8	7	7	10	9	4	3	2	10	6	8	6	5	5	5	5	5	5	5	7	6	4
N-terminal domain of ribose phosphate pyrophosphokinase	PF13793.7	1	1	1	1	2	1	1	1	1	0	1	1	1	1	0	0	1	1	1	1	1	0	0	1	1	1	1	1	2	0	1	1	1	1	1	1	1	1	1	1	1	1
Phosphoribosyl synthetase-associated domain	PF14572.7	1	1	1	1	2	1	1	1	1	0	1	2	1	1	0	0	1	1	1	1	1	0	0	1	1	1	1	1	2	0	1	1	1	1	1	1	1	1	1	1	1	1
Phosphoribulokinase / Uridine kinase family	PF00485.19	1	1	1	2	2	1	1	1	1	2	1	2	1	1	1	1	1	1	1	1	1	1	1	1	1	1	1	0	2	1	0	0	0	0	0	0	0	0	0	0	0	0
PrkA serine protein kinase C-terminal domain	PF06798.13	2	2	2	0	1	3	2	2	3	0	1	1	2	2	4	3	3	3	2	2	2	0	0	2	2	1	1	0	2	1	1	0	0	0	0	0	0	0	0	0	0	0
Ribosomal protein L11 methyltransferase (PrmA)	PF06325.14	5	5	5	4	6	8	8	8	7	2	4	6	6	6	5	4	7	7	6	8	8	6	6	8	6	1	5	2	9	5	4	5	7	6	5	5	6	6	6	5	5	5
PrmC N-terminal domain	PF17827.2	1	1	1	1	1	1	1	1	1	0	1	2	1	1	1	0	2	2	2	2	2	0	0	1	1	1	1	0	1	1	1	0	1	1	0	0	1	1	1	0	0	0
ProQ/FINO family	PF04352.14	1	1	1	0	1	1	1	1	2	1	1	2	1	1	1	1	1	1	1	1	1	1	1	1	1	1	0	0	1	12	0	1	1	1	1	1	1	1	1	1	1	0
Proteasome subunit	PF00227.27	1	1	1	1	2	1	1	1	1	1	0	1	1	1	1	0	1	1	1	1	1	1	1	1	1	1	1	0	1	1	2	1	1	1	1	1	1	1	1	1	1	1
Carbonic anhydrase	PF00484.20	1	1	1	2	0	1	1	1	1	1	1	2	1	1	1	0	1	1	1	1	1	1	1	1	1	1	1	0	2	2	1	1	1	1	1	1	1	1	1	1	1	1
Proline dehydrogenase	PF01619.19	1	1	1	0	1	1	1	1	1	1	1	0	1	1	1	0	1	1	1	1	1	1	1	1	1	1	1	0	1	2	1	1	1	1	1	1	1	1	1	1	1	0
DNA-binding domain of Proline dehydrogenase	PF14850.7	1	1	1	0	1	1	1	1	1	1	1	0	1	1	1	0	1	1	1	1	1	1	1	1	1	1	1	0	1	1	1	1	1	1	1	1	1	1	1	1	1	0
Cyclophilin type peptidyl-prolyl cis-trans isomerase/CLD	PF00160.22	2	2	2	1	4	2	2	2	2	0	1	1	2	2	1	2	2	2	2	2	2	2	2	2	3	2	1	0	2	2	2	1	1	1	1	1	1	1	1	1	1	1
tRNA pseudouridine synthase	PF01416.21	1	1	1	1	1	1	1	1	1	1	1	1	1	1	1	1	1	1	1	1	1	0	0	1	1	1	0	0	1	2	1	1	1	1	1	1	1	1	1	1	1	1
RNA pseudouridylate synthase	PF00849.23	7	7	7	4	12	9	9	9	9	6	7	8	8	8	8	5	7	9	11	8	8	6	6	9	9	3	3	1	7	6	8	2	2	2	2	2	2	2	2	2	2	2
Phosphatidylserine decarboxylase	PF02666.16	2	2	4	1	1	1	2	2	2	0	1	1	1	1	2	3	3	1	1	2	2	1	1	2	1	1	1	0	3	1	1	1	1	1	1	1	1	1	1	0	1	2
Pterin binding enzyme	PF00809.23	2	2	2	2	2	2	2	2	2	1	1	1	2	2	2	0	2	2	2	2	2	1	1	2	2	1	1	1	2	2	2	1	1	1	1	1	1	1	1	1	1	1
6-pyruvoyl tetrahydropterin synthase	PF01242.20	1	1	1	2	1	1	1	1	1	1	0	2	1	1	0	1	1	1	1	1	1	1	1	1	1	1	1	0	1	1	1	1	1	1	1	1	1	1	1	1	1	0
PTS HPr component phosphorylation site	PF00381.20	3	3	3	1	1	3	3	3	3	3	4	3	2	2	4	4	6	6	3	6	5	5	5	4	1	1	0	0	2	1	1	2	2	2	2	2	2	2	2	2	2	0
phosphoenolpyruvate-dependent sugar phosphotransferase system, EIIA 1	PF00358.21	2	2	2	1	0	2	2	2	2	2	2	2	2	2	2	1	1	1	1	1	1	1	1	2	0	1	0	0	1	0	0	2	2	1	2	2	2	2	2	2	2	1
phosphotransferase system, EIIB	PF00367.21	3	3	3	0	0	3	3	3	3	3	4	6	4	4	3	3	3	3	2	5	5	3	3	2	0	8	0	0	3	0	0	1	1	0	1	1	1	0	1	1	1	1
Phosphotransferase system, EIIC	PF02378.19	5	5	5	0	0	4	4	4	3	4	3	5	5	5	3	4	7	5	1	7	7	6	6	5	0	2	0	0	2	0	0	1	1	0	1	1	1	0	1	1	1	1
Inorganic pyrophosphatase	PF00719.20	1	1	1	1	0	1	1	1	1	0	0	1	1	1	1	1	1	1	1	1	1	1	1	2	1	1	1	1	1	1	1	1	1	1	1	1	1	1	1	0	1	1
Pyridine nucleotide-disulphide oxidoreductase	PF00070.28	14	14	16	16	16	17	17	17	17	7	10	11	17	18	14	6	20	16	22	20	20	7	7	22	19	7	3	2	19	14	16	5	5	5	5	5	5	5	5	5	5	5
Pyridine nucleotide-disulphide oxidoreductase	PF07992.15	26	26	26	33	19	30	32	32	31	9	15	15	28	30	27	15	37	26	38	30	30	9	9	41	28	9	6	2	30	32	28	7	7	6	7	7	7	7	7	7	7	6
Pyridine nucleotide-disulphide oxidoreductase	PF13738.7	16	16	16	18	13	18	19	19	18	6	7	8	16	20	13	10	23	15	23	19	19	7	7	27	19	5	5	1	20	14	17	5	5	4	5	5	5	5	5	5	5	5
Pyridine nucleotide-disulphide oxidoreductase, dimerisation domain	PF02852.23	4	4	4	5	3	6	5	5	5	2	4	8	6	6	4	3	4	4	6	6	6	3	3	5	4	4	1	0	3	5	5	3	3	2	3	3	3	3	3	3	3	3
Queuosine biosynthesis protein QueC	PF06508.14	1	1	1	1	1	1	1	1	1	1	1	1	1	1	1	1	1	1	1	1	1	1	1	1	1	1	1	1	2	3	2	3	4	3	3	3	3	3	3	3	2	3
QueF-like protein	PF14489.7	1	1	1	1	1	1	1	1	1	1	1	1	1	1	1	1	1	1	1	1	1	1	1	1	1	1	1	1	1	1	1	1	1	1	1	1	1	1	1	1	1	1
Nitrile reductase, 7-cyano-7-deazaguanine-reductase N-term	PF14819.7	1	1	1	0	1	1	1	1	1	1	1	1	1	1	1	1	1	1	1	1	1	1	1	1	1	1	1	1	1	1	1	1	1	1	1	1	1	1	1	1	1	1
Epoxyqueuosine reductase QueH	PF02677.15	1	1	1	1	0	1	1	1	1	1	1	1	1	1	1	1	1	2	0	0	0	1	1	0	0	1	1	0	1	0	0	1	2	1	1	1	1	1	1	1	1	1
Queuosine biosynthesis protein	PF02547.16	1	1	1	1	1	1	1	1	1	1	1	2	1	1	1	1	1	1	1	1	1	0	0	1	1	1	1	0	1	1	1	1	1	1	1	1	1	1	1	1	1	1
Rad51	PF08423.12	1	1	1	2	2	1	1	1	1	1	2	1	1	1	1	1	1	1	1	1	1	0	0	1	2	1	1	2	1	1	1	1	1	1	1	1	1	1	1	1	1	0
Radical SAM superfamily	PF04055.22	16	16	16	12	12	16	17	17	16	19	11	16	19	19	17	16	20	18	22	19	19	10	10	22	15	7	5	6	22	14	20	9	9	9	9	9	9	8	9	8	9	8
RNA polymerase recycling family C-terminal	PF12137.9	1	1	1	0	1	1	1	1	1	0	1	1	1	1	1	0	1	1	1	1	1	0	0	1	1	1	0	0	1	1	1	1	1	1	1	1	1	1	1	1	1	1
Ras family	PF00071.23	2	2	2	0	3	3	2	2	2	1	3	1	2	2	3	1	3	2	2	3	3	0	0	2	2	3	2	0	3	0	2	4	5	5	5	5	4	5	4	4	4	4
Ribosome-binding factor A	PF02033.19	1	1	1	1	1	1	1	1	1	1	1	2	1	1	1	0	1	1	1	1	1	1	1	1	1	1	1	1	1	1	1	1	1	1	1	1	1	1	1	1	1	1
RDD family	PF06271.13	2	2	2	2	4	1	1	1	1	1	0	2	1	1	1	2	2	2	2	2	2	1	1	2	3	1	1	0	3	4	1	1	1	0	1	1	1	1	1	1	1	1
recA bacterial DNA recombination protein	PF00154.22	2	2	2	3	1	2	2	2	2	1	1	1	2	2	2	1	1	2	2	2	2	2	2	2	1	1	1	2	2	1	1	1	1	1	1	1	1	1	1	1	1	0
RecG wedge domain	PF17191.5	1	1	1	1	1	1	1	1	1	1	1	0	1	1	1	0	1	1	1	1	1	0	0	1	1	1	1	0	1	1	1	1	1	1	1	1	1	1	1	1	1	1
RecJ OB domain	PF17768.2	1	1	1	1	1	1	1	1	1	1	1	0	1	1	1	1	1	1	1	1	1	0	0	1	1	1	1	0	1	1	1	1	1	1	1	1	1	1	1	1	1	1
RecQ zinc-binding	PF16124.6	2	2	2	1	2	2	1	1	1	0	0	2	1	1	2	1	1	1	1	1	1	0	0	2	2	1	1	0	1	1	1	0	0	0	0	0	0	0	0	0	0	0
Redoxin	PF08534.11	6	6	6	10	16	11	12	12	12	1	5	6	9	8	5	9	12	10	11	9	9	3	3	13	7	3	3	1	12	10	8	5	4	4	4	4	4	3	4	5	4	4
Region found in RelA / SpoT proteins	PF04607.18	2	2	2	1	2	2	2	2	2	1	2	1	2	2	2	0	2	2	2	2	2	1	1	2	2	2	2	0	2	2	2	2	2	2	2	2	2	2	2	2	2	2
Type III restriction enzyme, res subunit	PF04851.16	29	27	27	11	17	28	15	15	20	10	10	12	24	23	18	8	17	22	16	20	20	7	7	17	14	10	7	13	16	14	13	18	11	8	8	9	9	10	10	14	12	7
Response regulator receiver domain	PF00072.25	29	29	30	22	51	48	47	47	41	16	18	23	37	38	37	32	44	40	44	34	34	15	15	47	44	8	5	3	42	93	53	3	4	3	4	4	4	4	4	5	5	2
Eco29kI restriction endonuclease	PF09517.11	0	0	0	0	0	0	0	0	0	0	0	0	0	0	0	0	0	0	0	0	0	0	0	0	0	1	0	0	0	0	0	0	0	0	0	0	0	0	0	0	0	0
RF-1 domain	PF00472.21	2	2	2	3	4	3	3	3	3	1	2	2	3	3	3	2	3	3	3	4	4	2	2	3	3	2	2	0	3	3	3	2	2	2	2	2	2	2	2	1	1	1
Class II release factor RF3, C-terminal domain	PF16658.6	2	2	2	2	2	2	2	2	2	1	1	1	2	2	2	2	2	2	2	2	2	2	2	2	2	2	2	0	2	2	3	2	2	2	2	2	2	2	2	2	1	1
Rhodanese-like domain	PF00581.21	6	6	6	5	4	10	9	9	9	3	2	4	8	8	6	9	10	10	9	12	12	3	3	8	10	2	3	4	8	11	8	3	4	3	3	3	3	3	3	3	3	2
Rhomboid family	PF01694.23	1	1	1	2	2	2	2	2	2	1	1	1	2	2	2	3	3	3	3	1	1	1	1	2	2	1	0	0	1	2	1	0	0	0	0	0	0	0	0	0	0	0
Rho termination factor, N-terminal domain	PF07498.13	1	1	1	1	1	1	1	1	1	0	0	0	1	1	1	0	1	1	1	2	2	1	1	1	1	1	1	0	1	1	1	0	1	1	1	1	1	1	1	1	1	1
Rho termination factor, RNA-binding domain	PF07497.13	1	1	1	1	1	1	1	1	1	0	0	0	1	1	1	0	1	1	1	1	1	1	1	1	1	1	1	0	1	1	1	0	1	1	1	1	1	1	1	1	1	1
RibD C-terminal domain	PF01872.18	1	1	1	2	1	2	2	2	2	1	1	1	2	2	1	0	1	2	1	2	2	1	1	2	2	1	1	0	1	2	1	1	1	1	1	1	1	1	1	1	1	1
Ribonuclease III domain	PF00636.27	1	1	1	1	1	1	1	1	1	1	1	1	1	1	1	0	1	1	1	1	1	1	1	1	1	1	1	0	1	1	1	1	1	1	1	1	1	1	1	1	1	1
Ribonuclease P	PF00825.19	1	1	1	1	1	1	1	1	1	0	1	2	1	1	2	1	1	1	1	1	1	1	1	1	1	1	1	0	1	1	1	1	1	1	1	1	1	1	1	1	1	1
Ribonuclease-III-like	PF14622.7	1	1	1	1	1	1	1	1	1	1	1	1	1	1	1	0	1	1	1	1	1	1	1	1	1	1	1	0	1	1	1	1	1	1	1	1	1	1	1	1	1	1
Ribonucleotide reductase, barrel domain	PF02867.16	1	1	1	1	1	1	1	1	1	0	0	1	1	1	1	0	1	1	1	1	1	1	1	1	1	1	1	1	1	1	1	1	1	1	1	1	1	1	1	0	1	3
Ribonucleotide reductase, all-alpha domain	PF00317.22	1	1	1	1	1	1	1	1	1	0	0	1	1	1	1	0	1	1	1	1	1	1	1	1	1	1	1	1	1	1	1	1	1	1	1	1	1	1	1	0	1	2
Ribonucleotide reductase, small chain	PF00268.22	1	1	1	1	1	1	1	1	1	0	0	2	1	1	1	1	1	1	1	1	1	1	1	1	1	1	1	0	1	1	1	1	1	1	1	1	1	1	1	0	1	2
Ribosomal protein L1p/L10e family	PF00687.22	1	1	1	1	1	1	1	1	1	0	1	0	1	1	1	1	1	1	1	1	1	0	0	1	1	1	1	0	1	1	1	1	1	1	1	1	1	1	1	1	1	1
Ribosomal protein L10	PF00466.21	1	1	1	1	1	1	1	1	1	0	1	1	1	1	1	0	1	1	1	1	1	1	1	1	1	1	1	0	1	1	1	1	1	1	1	1	1	1	1	1	1	1
Ribosomal protein L11, RNA binding domain	PF00298.20	1	1	1	1	1	1	1	1	1	0	1	1	1	1	1	1	1	1	1	1	1	0	0	1	1	1	1	0	1	1	1	1	1	1	1	1	1	1	1	1	1	1
Ribosomal protein L11, N-terminal domain	PF03946.15	1	1	1	1	1	1	1	1	1	0	1	1	1	1	1	1	1	1	1	1	1	0	0	1	1	1	1	0	1	1	1	1	1	1	1	1	1	1	1	1	1	1
Ribosomal protein L7/L12 C-terminal domain	PF00542.20	1	1	1	1	1	1	1	1	1	0	1	1	1	1	1	0	1	1	1	1	1	1	1	1	1	1	1	0	1	2	1	1	1	1	1	1	1	1	1	1	1	1
Ribosomal protein L7/L12 dimerisation domain	PF16320.6	1	1	1	1	1	1	1	1	1	0	1	1	1	1	1	0	1	1	1	1	1	1	1	1	1	1	1	0	1	1	1	1	1	1	1	1	1	1	1	1	1	1
Ribosomal protein L13	PF00572.19	1	1	1	1	1	1	1	1	1	1	1	0	1	1	0	1	1	1	1	1	1	1	1	1	1	1	1	1	1	1	1	1	1	1	1	1	1	1	1	1	1	1
Ribosomal protein L14p/L23e	PF00238.20	1	1	1	1	1	1	1	1	1	1	0	2	1	1	0	0	1	1	1	1	1	1	1	1	1	1	1	0	1	1	1	1	1	1	1	1	1	1	0	1	1	1
Ribosomal protein L16p/L10e	PF00252.19	1	1	1	1	1	1	1	1	1	1	0	1	1	1	0	0	1	1	1	1	1	1	1	1	1	1	1	0	1	1	1	1	1	1	1	1	1	1	0	1	1	1
Ribosomal protein L17	PF01196.20	1	1	1	1	1	1	1	1	1	1	1	1	1	1	0	1	1	1	1	1	1	1	1	1	1	1	0	0	1	1	1	1	1	1	1	1	1	1	1	1	1	1
Ribosomal L18 of archaea, bacteria, mitoch. and chloroplast	PF00861.23	1	1	1	1	1	1	1	1	1	1	1	1	1	1	0	0	1	1	1	1	1	1	1	1	1	1	1	0	1	1	1	1	1	1	1	1	1	1	0	1	1	1
Ribosomal protein L19	PF01245.21	1	1	1	1	1	1	1	1	1	1	0	1	1	1	1	0	1	1	1	1	1	1	1	1	1	1	1	1	1	1	1	1	1	1	1	1	1	1	1	1	1	1
Ribosomal Proteins L2, RNA binding domain	PF00181.24	1	1	1	1	1	1	1	1	1	1	0	1	1	1	1	0	1	1	1	1	1	1	1	1	1	1	1	0	1	1	1	1	1	1	1	1	1	1	0	1	1	1
Ribosomal protein L20	PF00453.19	1	1	1	1	1	1	1	1	1	1	1	0	1	1	1	1	1	1	1	1	1	1	1	1	1	1	1	1	1	1	1	1	1	1	1	1	1	1	1	1	1	1
Ribosomal prokaryotic L21 protein	PF00829.22	1	1	1	1	1	1	1	1	1	0	1	0	1	1	1	1	1	1	1	1	1	1	1	1	1	1	1	0	1	1	1	1	1	1	1	1	1	1	1	1	1	1
Ribosomal protein L22p/L17e	PF00237.20	1	1	1	1	1	1	1	1	1	1	1	1	1	1	0	1	1	1	1	1	1	1	1	1	1	1	1	0	1	1	1	1	1	1	1	1	1	1	0	1	1	1
Ribosomal protein L23	PF00276.21	1	1	1	1	1	1	1	1	1	1	0	1	1	1	1	1	1	1	1	1	1	1	1	1	1	1	1	0	1	1	1	1	1	1	1	1	1	1	0	1	1	1
Ribosomal proteins 50S L24/mitochondrial 39S L24	PF17136.5	1	1	1	1	1	1	1	1	1	1	1	1	1	1	0	1	1	1	1	1	1	1	1	1	1	1	1	0	1	1	1	1	1	1	1	1	1	1	0	1	1	1
Ribosomal L25p family	PF01386.20	1	1	1	1	1	1	1	1	1	0	1	1	1	1	0	0	1	1	1	1	1	0	0	1	1	1	1	1	1	1	1	1	1	1	1	1	1	1	1	1	1	1
Ribosomal L27 protein	PF01016.20	1	1	1	1	1	1	1	1	1	0	1	0	1	1	1	1	1	1	1	1	1	1	1	1	1	1	1	0	1	1	1	1	1	1	1	1	1	1	1	1	1	1
Ribosomal proteins 50S-L15, 50S-L18e, 60S-L27A	PF00828.20	1	1	1	1	1	1	1	1	1	1	1	1	1	1	0	0	1	1	1	1	1	1	1	1	1	1	1	0	1	1	1	1	1	1	1	1	1	1	0	1	1	1
Ribosomal L28 family	PF00830.20	1	1	1	1	1	1	1	1	1	0	0	1	1	1	2	1	1	1	1	1	1	1	1	1	1	1	1	1	1	1	1	1	1	1	1	1	1	1	1	0	0	0
Ribosomal L29 protein	PF00831.24	1	1	1	1	1	1	1	1	1	1	1	1	1	1	0	1	1	1	1	1	1	1	1	1	1	1	1	0	1	1	1	1	1	1	1	1	1	1	0	1	1	1
Ribosomal Proteins L2, C-terminal domain	PF03947.19	1	1	1	1	1	1	1	1	1	1	0	1	1	1	1	0	1	1	1	1	1	1	1	1	1	1	1	0	1	1	1	1	1	1	1	1	1	1	0	1	1	1
Ribosomal protein L3	PF00297.23	1	1	1	1	1	1	1	1	1	1	0	1	1	1	1	0	1	1	1	1	1	1	1	1	1	1	1	0	1	1	1	1	1	1	1	1	1	1	0	1	1	1
Ribosomal protein L30p/L7e	PF00327.21	1	1	1	1	1	1	0	0	1	1	1	1	1	1	0	1	1	1	1	1	1	1	1	1	1	1	1	0	1	1	1	1	1	1	1	1	1	1	0	1	1	1
Ribosomal protein L31	PF01197.19	1	1	1	1	2	2	2	2	2	1	0	2	2	2	1	0	1	1	1	1	1	1	1	2	1	1	1	0	1	1	1	1	1	1	1	1	1	1	1	1	1	1
Ribosomal L32p protein family	PF01783.24	1	1	1	1	1	1	1	1	1	1	1	2	1	1	1	1	1	1	1	1	1	1	1	1	1	1	1	0	1	1	1	1	1	1	1	1	1	1	1	1	1	1
Ribosomal protein L33	PF00471.21	1	1	1	1	1	1	1	1	1	0	0	1	1	1	2	1	1	1	1	1	1	1	1	1	1	1	1	1	1	1	1	1	1	1	1	1	1	1	1	0	0	0
Ribosomal protein L35	PF01632.20	1	1	1	1	1	1	1	1	1	1	1	1	1	1	1	1	1	1	1	1	1	1	1	1	1	1	1	1	1	1	1	1	1	1	1	1	1	1	1	1	1	1
Ribosomal protein L4/L1 family	PF00573.23	1	1	1	1	1	1	1	1	1	1	0	2	1	1	1	1	1	1	1	1	1	0	0	1	1	1	1	0	1	1	1	1	1	1	1	1	1	1	0	1	1	1
Ribosomal protein L5	PF00281.20	1	1	1	1	1	1	1	1	1	1	1	1	1	1	0	1	1	1	1	1	1	1	1	1	1	1	1	0	1	1	1	1	1	1	1	1	1	1	0	1	1	1
ribosomal L5P family C-terminus	PF00673.22	1	1	1	1	1	1	1	1	1	1	1	1	1	1	0	1	1	1	1	1	1	1	1	1	1	1	1	0	1	1	1	1	1	1	1	1	1	1	0	1	1	1
Ribosomal protein L6	PF00347.24	1	1	1	1	1	1	1	1	1	1	1	1	1	1	0	0	1	1	1	1	1	1	1	2	1	1	1	0	1	1	1	1	1	1	1	1	1	1	0	1	1	1
Ribosomal protein L9, C-terminal domain	PF03948.15	1	1	1	1	1	1	1	1	1	0	0	1	1	1	1	0	1	1	1	1	1	1	1	1	1	1	1	1	1	1	1	1	1	1	1	1	1	1	1	1	1	1
Ribosomal protein L9, N-terminal domain	PF01281.20	1	1	1	1	1	1	1	1	1	0	0	1	1	1	1	0	1	1	1	1	1	1	1	1	1	1	1	1	1	1	1	1	1	1	1	1	1	1	1	1	1	0
Ribosomal protein S10p/S20e	PF00338.23	1	1	1	1	1	1	1	1	1	1	0	0	1	1	1	1	1	1	1	1	1	1	1	1	1	1	1	0	1	1	1	1	1	1	1	1	1	1	0	1	1	1
Ribosomal protein S11	PF00411.20	1	1	1	1	1	1	1	1	1	1	1	1	1	1	0	0	1	1	1	1	1	1	1	1	1	1	1	0	1	1	0	1	1	1	1	1	1	1	1	1	1	1
Ribosomal protein S13/S18	PF00416.23	1	1	1	1	1	1	1	1	1	1	1	1	1	1	0	0	1	1	1	1	1	1	1	1	1	1	1	0	1	1	1	1	1	1	1	1	1	1	1	1	1	1
Ribosomal protein S14p/S29e	PF00253.22	1	1	1	1	1	1	1	1	1	1	1	1	1	1	0	0	1	1	1	1	1	1	1	1	1	1	1	0	1	1	1	1	1	1	1	1	1	1	0	1	1	1
Ribosomal protein S15	PF00312.23	1	1	1	1	1	1	1	1	1	1	1	1	1	1	1	0	1	1	1	1	1	1	1	1	1	1	1	1	1	1	1	1	1	1	1	1	1	1	1	1	1	1
Ribosomal protein S16	PF00886.20	1	1	1	1	1	1	1	1	1	1	0	1	1	1	1	0	1	1	1	1	1	1	1	1	1	1	1	1	1	1	1	1	1	1	1	1	1	1	1	1	1	1
Ribosomal protein S17	PF00366.21	1	1	1	1	1	1	1	1	1	1	1	1	1	1	0	1	1	1	1	1	1	1	1	1	1	1	1	0	1	1	1	1	1	1	1	1	1	1	0	1	1	1
Ribosomal protein S18	PF01084.21	1	1	1	1	1	1	1	1	1	0	0	1	1	1	1	1	1	1	1	1	1	1	1	1	1	1	1	0	1	1	1	1	1	1	1	1	1	1	1	1	1	1
Ribosomal protein S19	PF00203.22	1	1	1	1	1	1	1	1	1	1	0	1	1	1	1	0	1	1	1	1	1	1	1	1	1	1	1	0	1	1	1	1	1	1	1	1	1	1	0	1	1	1
Ribosomal protein S2	PF00318.21	1	1	1	1	1	1	1	1	1	1	1	1	1	1	1	1	1	1	1	1	1	0	0	1	1	1	1	1	1	1	1	1	1	1	1	1	1	1	1	1	1	1
Ribosomal protein S20	PF01649.19	1	1	1	1	1	1	1	1	1	0	1	1	1	1	1	1	1	1	1	1	1	0	0	1	1	1	1	0	1	1	1	1	1	1	1	1	1	1	1	1	1	0
Ribosomal protein S21	PF01165.21	1	1	1	1	1	1	1	1	1	1	1	1	1	1	1	0	1	1	1	1	1	1	1	1	1	1	1	0	1	1	1	1	1	1	1	1	1	1	1	1	0	1
Sigma 54 modulation protein / S30EA ribosomal protein	PF02482.20	1	1	1	1	1	1	1	1	0	0	1	1	1	1	1	1	1	1	1	1	1	1	1	1	1	1	0	0	1	1	1	1	1	1	1	1	1	1	1	1	1	1
Ribosomal protein S3, C-terminal domain	PF00189.21	1	1	1	1	1	1	1	1	1	1	0	2	1	1	0	0	1	1	1	1	1	1	1	1	1	1	1	0	1	1	1	1	1	1	1	1	1	1	0	1	1	1
Ribosomal protein S4/S9 N-terminal domain	PF00163.20	1	1	1	1	1	1	1	1	1	1	1	1	1	1	0	1	1	1	1	1	1	1	1	1	1	1	1	0	1	1	1	1	1	1	1	1	1	1	1	1	1	1
Ribosomal protein S5, N-terminal domain	PF00333.21	1	1	1	1	1	1	1	1	1	1	1	1	1	1	0	1	1	1	1	1	1	1	1	1	1	1	1	0	1	1	1	1	1	1	1	1	1	1	0	1	1	1
Ribosomal protein S5, C-terminal domain	PF03719.16	1	1	1	1	1	1	1	1	1	1	1	1	1	1	0	1	1	1	1	1	1	1	1	1	1	1	1	0	1	1	1	1	1	1	1	1	1	1	0	1	1	1
Ribosomal protein S6	PF01250.18	1	1	1	1	1	1	1	1	1	0	0	0	1	1	1	0	1	1	1	1	1	1	1	1	1	1	1	0	1	1	1	1	1	1	1	1	1	1	1	1	1	1
Ribosomal protein S7p/S5e	PF00177.22	1	1	1	1	1	1	1	1	1	0	0	0	1	1	1	0	1	1	1	1	1	1	1	2	1	1	1	0	1	1	1	1	1	1	1	1	1	1	1	1	1	1
Ribosomal protein S8	PF00410.20	1	1	1	1	1	1	1	1	1	1	1	2	1	1	0	1	1	1	1	1	1	1	1	1	1	1	1	0	1	1	1	1	1	1	1	1	1	1	0	1	1	1
Ribosomal protein S9/S16	PF00380.20	1	1	1	1	1	1	1	1	1	1	1	0	1	1	0	0	1	1	1	1	1	1	1	1	1	1	1	1	1	1	1	1	1	1	1	1	1	1	1	1	1	1
Ribosomal protein TL5, C-terminal domain	PF14693.7	1	1	1	1	1	1	1	1	1	0	1	2	1	1	0	0	1	1	1	1	1	1	1	1	1	1	1	1	1	1	1	1	1	1	1	1	1	1	1	1	1	1
Ribosomal protein S12/S23	PF00164.26	1	1	1	1	1	1	1	1	1	0	1	0	1	1	1	0	1	1	1	1	1	1	1	1	1	1	1	0	1	1	1	1	1	1	1	1	1	1	1	1	1	1
Ribose 5-phosphate isomerase A (phosphoriboisomerase A)	PF06026.15	1	1	1	1	1	1	1	1	1	1	1	1	1	1	1	1	1	1	1	1	1	1	1	1	1	1	1	0	1	1	1	1	1	1	1	1	1	1	1	1	1	1
Glycine zipper 2TM domain	PF05433.16	1	1	1	4	3	1	1	1	1	0	1	0	1	1	0	1	2	2	3	2	2	2	2	2	2	1	1	0	2	3	2	0	0	1	0	1	1	0	1	0	0	0
Rieske [2Fe-2S] domain	PF00355.27	2	2	2	2	2	5	5	5	6	2	2	2	3	3	2	9	9	5	5	5	5	0	0	3	3	1	1	0	2	5	2	1	1	1	1	1	1	1	1	1	1	1
RimK-like ATP-grasp domain	PF08443.12	4	4	4	5	1	6	5	5	4	0	5	5	4	4	4	4	5	6	4	5	5	4	4	6	3	3	4	1	4	7	5	2	2	2	2	2	2	2	2	1	2	2
RimM N-terminal domain	PF01782.19	1	1	1	1	1	1	1	1	1	1	0	0	1	1	1	0	1	1	1	1	1	1	1	1	1	1	1	1	1	1	1	1	1	1	1	1	1	1	1	1	1	1
Ribosome modulation factor	PF04957.13	1	1	1	0	1	1	1	1	1	0	1	1	1	1	1	1	1	1	1	1	1	1	1	1	1	1	0	0	1	1	0	0	0	0	0	0	0	0	0	0	0	0
RmlD substrate binding domain	PF04321.18	8	8	9	6	4	16	13	13	10	11	10	1	13	10	7	10	11	8	11	12	13	3	3	7	6	2	1	13	13	15	10	3	4	3	3	3	3	3	3	3	3	3
RmuC family	PF02646.17	1	1	1	1	1	1	1	1	1	0	0	2	2	2	0	1	1	1	1	2	2	1	1	1	1	1	1	2	1	0	1	1	1	1	1	1	1	1	1	1	1	0
Ribonuclease E/G family	PF10150.10	2	2	2	2	2	2	2	2	2	2	1	2	2	2	2	1	2	2	2	2	2	1	1	2	2	1	2	0	2	2	2	2	2	2	2	2	2	2	2	2	2	1
RNase H	PF00075.25	1	1	1	1	1	1	1	1	1	1	1	0	1	1	1	1	1	1	1	1	1	1	1	1	1	1	1	1	1	1	1	1	1	1	1	1	1	1	1	1	1	1
Ribonuclease HII	PF01351.19	1	1	1	1	1	1	1	1	1	1	1	1	1	1	1	1	1	1	1	1	1	1	1	1	1	1	1	1	1	1	1	1	1	1	1	1	1	1	1	1	1	1
RNase_H superfamily	PF13482.7	0	0	0	1	0	0	0	0	0	0	0	0	1	1	0	0	1	1	0	1	1	0	0	1	1	1	1	0	1	1	0	1	1	1	1	1	1	1	1	1	1	1
3' exoribonuclease family, domain 1	PF01138.22	2	2	2	2	2	2	2	2	2	1	2	1	2	2	2	1	2	2	2	2	2	1	1	2	2	2	2	1	2	2	2	2	2	2	2	2	2	2	2	2	2	2
3' exoribonuclease family, domain 2	PF03725.16	2	2	2	2	2	2	2	2	2	1	2	1	2	2	2	2	2	2	2	2	2	1	1	2	2	2	2	1	2	2	2	2	2	2	2	2	2	2	2	2	2	2
Exonuclease	PF00929.25	5	5	4	5	5	7	5	5	7	5	5	1	6	5	4	4	5	4	6	5	5	2	2	7	7	4	4	2	4	5	6	3	2	2	2	3	3	3	3	3	3	3
RNA polymerase Rpb3/RpoA insert domain	PF01000.27	1	1	1	1	1	1	1	1	1	1	1	1	1	1	0	0	1	1	1	1	1	1	1	1	1	1	1	0	1	2	1	1	1	1	1	1	1	1	1	1	1	1
Bacterial RNA polymerase, alpha chain C terminal domain	PF03118.16	1	1	1	1	1	1	1	1	1	1	1	1	1	1	0	0	1	2	1	1	1	1	1	1	1	2	1	0	1	2	1	1	1	1	1	1	1	1	1	1	1	1
RNA polymerase Rpb3/Rpb11 dimerisation domain	PF01193.25	1	1	1	1	1	1	1	1	1	1	1	1	1	1	0	0	1	1	1	1	1	1	1	1	1	1	1	0	1	2	1	1	1	1	1	1	1	1	1	1	1	1
RNA polymerase Rpb1, domain 1	PF04997.13	1	1	1	1	1	1	1	1	1	0	1	0	1	1	1	0	1	1	1	1	1	0	0	1	1	1	1	0	1	1	1	1	1	1	1	1	1	1	1	1	1	1
RNA polymerase Rpb1, domain 2	PF00623.21	1	1	1	1	1	1	1	1	1	0	1	0	1	1	1	0	1	1	1	1	1	0	0	1	1	1	1	0	1	1	1	1	1	1	1	1	1	1	1	1	1	1
RNA polymerase Rpb1, domain 3	PF04983.19	1	1	1	1	1	1	1	1	1	0	1	0	1	1	1	0	1	1	1	1	1	0	0	1	1	1	1	0	1	1	1	1	1	1	1	1	1	1	1	1	1	1
RNA polymerase Rpb1, domain 4	PF05000.18	1	1	1	1	1	1	1	1	1	0	1	0	1	1	1	0	1	1	1	1	1	0	0	1	1	1	1	1	1	1	1	1	1	1	1	1	1	1	1	1	1	1
RNA polymerase Rpb1, domain 5	PF04998.18	1	1	1	1	1	1	1	1	1	0	1	1	1	1	1	0	1	1	1	1	1	0	0	1	1	1	1	1	1	1	1	1	1	1	1	1	1	1	1	1	1	1
RNA polymerase beta subunit	PF04563.16	1	1	1	1	1	1	1	1	1	0	0	0	1	1	1	0	1	1	1	1	1	0	0	1	1	1	1	0	1	1	1	1	1	1	1	1	1	0	1	1	1	1
RNA polymerase Rpb2, domain 2	PF04561.15	1	1	1	1	1	1	1	1	1	0	0	0	1	1	1	0	1	1	1	1	1	0	0	1	1	1	1	0	1	1	1	1	1	1	1	1	1	0	1	1	1	0
RNA polymerase Rpb2, domain 3	PF04565.17	1	1	1	1	1	1	1	1	1	0	0	0	1	1	1	0	1	1	1	1	1	0	0	1	1	1	1	0	1	1	1	1	1	1	1	1	1	0	1	1	1	1
RNA polymerase beta subunit external 1 domain	PF10385.10	1	1	1	1	1	1	1	1	1	0	0	0	1	1	1	0	1	1	1	1	1	0	0	1	1	1	1	0	1	1	1	1	1	1	1	1	1	0	1	1	1	1
RNA polymerase Rpb2, domain 6	PF00562.29	1	1	1	1	1	1	1	1	1	0	1	1	1	1	1	0	1	1	1	1	1	0	0	1	1	1	1	1	1	1	1	1	1	1	1	1	1	1	1	1	1	1
RNA polymerase Rpb2, domain 7	PF04560.21	1	1	1	1	1	1	1	1	1	0	1	1	1	1	1	1	1	1	1	1	1	0	0	1	1	1	1	1	1	1	1	1	1	1	1	1	1	1	1	1	1	1
RNA polymerase Rpb6	PF01192.23	1	1	1	1	1	1	1	1	1	0	1	2	1	1	1	1	1	1	1	1	1	1	1	1	1	1	1	0	1	1	1	1	1	1	1	1	1	1	1	1	1	0
RNB domain	PF00773.20	1	1	1	1	1	1	1	1	1	1	0	0	1	1	1	1	1	1	1	1	1	1	1	1	1	1	1	1	1	2	2	1	1	1	1	1	1	1	1	1	0	0
Rnf-Nqr subunit, membrane protein	PF02508.15	4	4	4	2	4	4	4	4	4	2	2	5	4	4	4	1	4	4	4	6	6	3	3	4	6	3	2	2	4	4	6	4	4	2	4	4	4	2	4	4	4	3
RnfC Barrel sandwich hybrid domain	PF13375.7	2	2	2	1	3	2	2	2	2	1	1	2	2	2	2	0	1	2	2	3	3	2	2	3	3	1	0	1	3	2	3	1	2	1	2	2	2	1	2	1	2	0
Ras of Complex, Roc, domain of DAPkinase	PF08477.14	1	1	1	1	2	1	1	1	1	0	1	1	1	1	1	1	1	1	1	1	1	0	0	1	1	2	1	0	1	1	1	3	3	3	3	3	3	3	2	3	3	2
PPIC-type PPIASE domain	PF00639.22	2	2	2	2	3	3	3	3	3	0	2	3	3	3	3	2	3	3	3	3	3	2	2	3	4	2	2	0	4	4	5	2	2	2	2	2	2	2	2	2	2	1
PPIC-type PPIASE domain	PF13145.7	2	2	2	3	2	3	3	3	3	0	2	3	2	2	3	2	3	3	4	3	3	1	1	2	4	2	2	0	3	5	5	1	1	1	1	1	1	1	1	1	1	1
PPIC-type PPIASE domain	PF13616.7	2	2	2	2	3	3	3	3	3	0	2	3	3	3	3	2	3	3	3	3	3	2	2	3	4	2	2	0	4	4	5	2	2	2	2	2	2	2	2	2	2	1
RQC domain	PF09382.11	2	2	2	1	1	2	1	1	1	0	0	2	1	1	2	1	1	1	1	1	1	0	0	1	1	1	1	0	1	1	1	0	0	0	0	0	0	0	0	0	0	0
Ribosome recycling factor	PF01765.20	1	1	1	1	1	1	1	1	1	1	1	1	1	1	1	1	2	1	1	1	1	1	1	1	1	1	1	0	1	1	1	1	1	1	1	1	1	1	1	1	1	1
Iron-dependent Transcriptional regulator	PF02082.21	2	2	2	2	1	2	2	2	2	0	1	0	2	2	1	1	2	2	2	3	3	1	1	2	4	1	1	1	2	2	2	1	1	1	1	1	1	1	1	1	1	1
RNA recognition motif. (a.k.a. RRM, RBD, or RNP domain)	PF00076.23	1	1	1	1	1	1	1	1	1	0	1	1	1	1	1	1	2	2	2	2	2	0	0	1	1	1	0	0	2	5	1	1	1	1	1	1	1	1	1	1	1	1
Ribosomal RNA adenine dimethylase	PF00398.21	1	1	1	2	2	2	3	3	2	2	2	0	1	1	1	3	3	3	2	2	2	1	1	1	1	1	1	1	2	2	2	2	2	2	2	2	2	2	2	2	2	2
Regulator of RNA polymerase sigma(70) subunit, Rsd/AlgQ	PF04353.14	1	1	1	0	0	1	1	1	1	0	0	2	1	1	1	1	1	1	2	1	1	1	1	1	3	1	0	0	1	1	1	0	0	0	0	0	0	0	0	0	0	0
Anti sigma-E protein RseA, N-terminal domain	PF03872.14	1	1	1	1	1	1	1	1	1	1	1	2	1	1	1	0	1	1	1	1	1	1	1	1	1	1	1	0	1	1	1	0	0	0	0	0	0	0	0	0	0	0
Positive regulator of sigma(E), RseC/MucC	PF04246.13	1	1	1	0	1	1	1	1	1	1	1	2	1	1	1	1	1	1	1	1	1	1	1	1	1	1	0	0	1	1	1	1	1	1	1	1	1	1	1	1	1	0
Ribosomal silencing factor during starvation	PF02410.16	1	1	1	1	1	1	1	1	1	1	1	1	1	1	1	0	1	1	1	1	1	1	1	1	1	1	1	0	1	1	1	1	1	1	1	1	1	1	1	1	1	0
RsgA GTPase	PF03193.17	9	9	9	7	12	13	12	12	12	10	6	4	14	16	21	9	19	15	14	12	12	8	8	19	13	8	5	1	12	14	9	9	11	12	11	11	11	11	10	9	8	4
Rubredoxin	PF00301.21	1	1	1	2	0	1	1	1	1	1	1	1	1	2	1	2	2	2	2	1	1	0	0	2	1	1	1	0	3	2	1	1	1	1	1	1	1	1	1	1	1	1
Rubredoxin metal binding domain	PF18073.2	2	2	2	2	2	2	2	2	2	0	2	1	2	2	3	1	2	2	2	2	2	2	2	2	2	2	0	0	2	2	2	1	0	0	0	0	0	0	1	1	1	1
RuvA, C-terminal domain	PF07499.14	1	1	1	1	1	1	1	1	1	1	1	1	1	1	2	0	1	1	1	1	1	0	0	1	1	1	1	0	1	1	1	1	1	1	1	1	1	1	1	1	1	1
RuvA N terminal domain	PF01330.22	1	1	1	1	1	1	1	1	1	1	1	1	1	1	2	0	1	1	1	1	1	0	0	1	1	1	1	0	1	1	1	1	1	1	1	1	1	1	1	1	1	1
Holliday junction DNA helicase RuvB P-loop domain	PF05496.13	6	6	6	6	9	5	5	5	6	3	6	3	5	5	5	3	5	5	6	5	5	2	2	5	5	3	5	1	7	6	5	3	3	4	3	3	3	3	3	4	4	3
Holliday junction resolvase	PF03652.16	1	1	1	1	1	1	1	1	1	0	1	1	1	1	1	1	1	1	1	1	1	1	1	1	1	1	1	0	1	1	1	1	1	1	1	1	1	1	1	1	1	1
Integrase core domain	PF00665.27	4	3	4	7	5	8	1	1	7	3	5	2	6	14	1	11	13	16	3	36	41	6	6	4	6	1	0	0	2	7	1	0	0	0	0	0	0	0	0	0	0	0
Integrase core domain	PF13683.7	3	2	1	5	3	8	0	0	5	2	6	0	4	6	3	7	5	8	1	31	36	4	4	3	2	1	1	0	3	6	0	0	0	0	0	0	0	0	0	0	0	0
S-adenosylmethionine synthetase, C-terminal domain	PF02773.17	1	1	1	1	1	1	1	1	1	1	2	1	1	1	1	1	1	1	1	1	1	0	0	1	1	1	1	0	1	1	1	1	1	1	1	1	1	1	1	1	1	1
S-adenosylmethionine synthetase, central domain	PF02772.17	1	1	1	1	1	1	1	1	1	1	2	0	1	1	1	0	1	1	1	1	1	0	0	1	1	1	1	0	1	1	1	1	1	1	1	1	1	1	1	1	1	1
S-adenosylmethionine synthetase, N-terminal domain	PF00438.21	1	1	1	1	1	1	1	1	1	0	2	0	1	1	1	0	1	1	1	1	1	0	0	1	1	1	1	0	1	1	1	1	1	1	1	1	1	1	1	1	1	1
Homocysteine S-methyltransferase	PF02574.17	1	1	1	1	2	1	1	1	1	0	0	0	1	1	1	0	1	1	1	1	1	0	0	1	1	1	0	0	2	1	1	0	0	0	0	0	0	0	0	0	0	0
S1 RNA binding domain	PF00575.24	6	6	6	4	6	6	6	6	7	5	3	5	6	6	6	4	6	6	6	6	6	5	5	8	6	5	6	2	6	9	7	6	6	6	6	6	6	6	6	6	5	4
S4 domain	PF01479.26	5	5	5	6	8	6	7	7	7	4	6	7	7	7	6	5	7	7	8	6	6	2	2	6	4	5	4	1	4	4	7	4	4	4	4	4	4	4	3	4	4	4
Sucrose-6F-phosphate phosphohydrolase	PF05116.14	2	2	2	2	1	3	3	3	3	1	2	5	3	3	0	3	3	2	2	4	4	3	3	1	1	1	0	0	2	1	1	0	0	0	0	0	0	0	0	0	0	0
Saccharopine dehydrogenase NADP binding domain	PF03435.19	3	3	3	5	2	3	5	5	3	1	2	1	2	2	3	2	4	4	2	2	2	1	1	6	6	1	1	0	7	3	7	1	1	1	1	1	1	1	1	1	1	1
SAICAR synthetase	PF01259.19	1	1	1	1	1	1	1	1	1	0	1	1	1	1	1	1	1	1	1	1	1	1	1	1	1	1	1	0	1	1	1	1	1	1	1	1	1	1	1	1	1	1
Putative exonuclease SbcCD, C subunit	PF13558.7	3	3	3	0	2	3	3	3	2	0	1	2	2	2	4	3	3	2	1	3	3	2	2	1	2	1	0	0	1	1	2	1	0	0	0	0	0	0	0	1	1	0
Bacterial extracellular solute-binding proteins, family 5 Middle	PF00496.23	8	8	9	2	2	11	10	10	12	5	6	5	9	10	7	16	17	11	9	12	12	5	5	10	8	1	0	0	6	9	4	5	4	4	4	4	4	5	4	5	5	5
Bacterial extracellular solute-binding protein	PF13416.7	8	8	8	0	3	10	10	10	8	3	3	7	7	7	5	6	11	8	13	8	7	4	4	12	5	1	0	0	7	15	9	1	1	1	1	1	1	1	1	1	1	0
SCP-2 sterol transfer family	PF02036.18	3	3	3	1	2	5	5	5	4	1	2	5	2	3	1	2	2	2	2	2	2	3	3	2	3	1	1	0	3	3	4	0	0	0	0	0	0	0	0	0	0	0
Sodium:dicarboxylate symporter family	PF00375.19	5	5	5	1	2	7	7	7	6	1	5	7	7	7	5	5	5	6	4	7	7	4	4	6	7	2	1	0	7	2	1	4	6	6	6	6	6	6	6	4	4	5
Flavinator of succinate dehydrogenase	PF03937.17	1	1	1	1	1	1	1	1	1	1	1	2	1	1	1	0	1	1	1	1	1	1	1	1	1	1	1	0	1	1	1	1	1	1	1	1	1	1	1	1	1	0
Serine dehydratase alpha chain	PF03313.16	2	2	2	0	1	3	3	3	3	1	2	3	4	4	2	1	2	2	5	2	2	2	2	3	4	1	0	0	3	2	2	1	1	1	1	1	1	1	1	1	1	1
Serine dehydratase beta chain	PF03315.16	2	2	2	0	1	2	2	2	2	1	2	1	2	2	2	0	2	2	4	2	2	1	1	2	3	1	0	0	2	2	2	1	1	1	1	1	1	1	1	1	1	0
Shikimate 5'-dehydrogenase C-terminal domain	PF18317.2	1	1	1	1	1	1	1	1	1	1	1	2	1	1	1	1	1	1	1	1	1	0	0	1	1	1	1	0	1	1	1	1	1	1	1	1	1	1	1	1	1	1
Succinate dehydrogenase/Fumarate reductase transmembrane subunit	PF01127.23	2	2	2	2	2	2	2	2	2	2	2	2	2	2	2	2	2	2	2	2	2	0	0	2	2	2	2	0	2	2	2	2	2	2	2	2	2	2	2	2	2	2
Squalene epoxidase	PF08491.11	2	2	2	0	2	2	2	2	2	1	0	2	2	2	3	2	2	3	3	2	2	1	1	4	4	2	2	1	2	2	1	1	1	1	1	1	1	1	1	1	1	1
SEC-C motif	PF02810.16	8	8	9	1	2	9	6	6	8	7	8	3	6	6	4	6	5	5	4	5	5	1	1	3	4	2	1	0	3	5	2	2	2	2	2	2	2	2	2	2	2	1
SecA DEAD-like domain	PF07517.15	2	2	2	1	2	2	2	2	1	1	1	0	2	2	1	0	1	1	1	1	1	1	1	1	2	1	1	0	2	1	1	1	1	1	1	1	1	1	1	1	1	2
SecA preprotein cross-linking domain	PF01043.21	2	2	2	1	1	2	2	2	1	1	1	0	2	2	1	0	1	1	1	1	1	0	0	1	2	1	1	0	2	1	1	1	1	1	1	1	1	1	1	1	1	1
SecA Wing and Scaffold domain	PF07516.14	1	1	1	1	1	1	1	1	1	1	1	0	1	1	1	1	1	1	1	1	1	1	1	1	1	1	1	0	1	1	1	1	1	1	1	1	1	1	1	1	1	1
Preprotein translocase subunit SecB	PF02556.15	1	1	1	1	1	1	1	1	1	0	0	1	1	1	1	1	1	1	1	1	1	1	1	1	1	1	1	1	1	1	1	1	1	1	1	1	1	1	1	1	1	1
SecD export protein N-terminal TM region	PF13721.7	1	1	1	1	2	1	1	1	1	1	1	2	1	1	1	0	1	1	1	1	1	0	0	1	1	1	1	1	1	1	1	1	1	1	1	1	1	1	1	1	1	0
Protein export membrane protein	PF02355.17	4	4	4	7	9	7	8	8	8	2	2	4	5	5	3	6	7	5	7	8	8	4	4	8	5	4	2	2	6	6	7	3	3	3	3	3	3	3	3	3	3	3
SecE/Sec61-gamma subunits of protein translocation complex	PF00584.21	1	1	1	1	1	1	1	1	1	0	1	1	1	1	1	1	1	1	1	1	1	0	0	1	1	1	1	0	1	1	1	1	1	1	1	1	1	1	1	1	1	0
Preprotein translocase SecG subunit	PF03840.15	1	1	1	1	1	1	1	1	1	1	1	1	1	1	1	0	1	1	1	1	1	1	1	1	1	1	1	0	1	1	1	1	1	1	1	1	1	1	1	1	1	0
Bacterial type II and III secretion system protein	PF00263.22	5	5	5	4	3	6	4	4	4	4	3	3	5	4	5	4	4	5	5	5	5	3	3	6	4	4	3	0	6	7	3	3	4	4	4	4	4	4	4	2	4	5
Bacterial type II/III secretion system short domain	PF03958.18	5	5	5	2	2	4	4	4	4	4	3	2	5	4	5	3	4	5	5	4	4	3	3	5	2	4	3	0	4	6	2	3	4	4	4	4	4	4	4	2	4	4
SecY translocase	PF00344.21	1	1	1	1	1	1	1	1	1	1	1	1	1	1	0	1	1	1	1	1	1	1	1	1	1	1	1	0	1	1	1	1	1	1	1	1	1	1	0	1	1	1
SecD/SecF GG Motif	PF07549.15	2	2	2	0	3	2	2	2	2	2	2	3	2	2	2	0	2	2	2	2	2	1	1	2	2	2	2	2	2	2	2	1	1	1	1	1	1	1	1	1	1	1
Sel1 repeat	PF08238.13	9	9	9	8	2	2	1	1	2	3	1	19	3	2	1	3	3	1	2	1	1	4	4	2	4	1	0	8	2	5	6	3	0	0	0	0	0	0	0	0	0	0
SelR domain	PF01641.19	1	1	1	3	1	1	1	1	1	1	2	1	2	2	0	1	1	1	2	1	1	1	1	2	2	1	0	0	0	1	1	1	1	1	1	1	1	1	1	1	1	0
Semialdehyde dehydrogenase, NAD binding domain	PF01118.25	4	4	4	2	3	5	5	5	5	2	3	6	4	4	3	3	4	4	4	4	4	1	1	3	3	1	0	0	3	2	2	2	2	2	1	2	2	1	1	2	2	2
Semialdehyde dehydrogenase, dimerisation domain	PF02774.19	3	3	3	2	2	3	3	3	3	3	3	4	3	3	4	2	3	3	3	3	3	2	2	3	3	1	0	0	3	2	2	1	1	1	1	1	1	1	1	1	1	1
Serpin (serine protease inhibitor)	PF00079.21	6	6	6	0	0	1	0	0	2	0	0	0	0	0	2	0	0	0	0	0	0	0	0	0	0	6	0	0	0	0	0	7	4	6	6	6	6	5	5	7	8	4
Seryl-tRNA synthetase N-terminal domain	PF02403.23	1	1	1	1	1	1	1	1	1	1	0	0	1	1	1	0	1	1	1	1	1	1	1	1	1	1	1	0	1	1	1	1	1	1	1	1	1	1	1	0	1	1
Shikimate / quinate 5-dehydrogenase	PF01488.21	4	4	4	6	5	4	4	4	4	2	3	4	4	4	8	4	6	4	5	4	4	0	0	8	5	3	2	0	6	6	8	4	4	4	4	3	3	4	4	4	4	4
Shikimate dehydrogenase substrate binding domain	PF08501.12	1	1	1	1	1	1	1	1	1	1	1	1	1	1	1	1	1	1	1	1	1	0	0	1	1	1	1	0	1	1	1	1	1	1	1	1	1	1	1	1	1	1
Serine hydroxymethyltransferase	PF00464.20	2	2	2	1	1	2	2	2	2	2	2	3	2	2	1	1	2	1	3	1	1	1	1	1	2	1	2	0	2	2	1	0	1	1	1	1	1	1	1	0	1	1
SHS2 domain inserted in FTSA	PF02491.21	1	1	1	1	1	1	1	1	1	1	1	1	1	1	1	0	1	1	1	1	1	1	1	1	1	1	0	0	1	1	1	1	1	1	1	1	1	1	1	1	1	1
Sigma-54 interaction domain	PF00158.27	7	7	7	14	20	9	8	8	8	2	3	5	10	12	12	9	12	12	15	9	9	4	4	14	14	6	2	1	13	23	18	5	4	4	4	4	4	4	4	5	4	3
Sigma-54 interaction domain	PF14532.7	3	3	4	7	14	5	4	4	4	1	0	1	6	8	6	5	7	8	9	5	5	3	3	8	5	2	2	1	7	16	13	0	0	0	0	0	0	0	0	0	0	0
Sigma-54 factor, Activator interacting domain (AID)	PF00309.21	1	1	1	1	1	1	1	1	0	0	1	1	1	1	1	0	1	1	1	1	1	0	0	1	1	1	0	0	1	1	1	0	0	0	0	0	0	0	0	0	0	0
Sigma-54 factor, core binding domain	PF04963.14	1	1	1	1	1	1	1	1	0	0	1	1	1	1	1	1	1	1	1	1	1	1	1	1	1	1	0	0	1	1	1	0	0	0	0	0	0	0	0	0	0	0
Sigma-54, DNA binding domain	PF04552.14	1	1	1	1	1	1	1	1	0	0	1	1	1	1	1	1	1	1	1	1	1	1	1	1	1	1	0	0	1	1	1	0	0	0	0	0	0	0	0	0	0	0
ECF sigma factor	PF07638.12	1	1	1	2	8	2	2	2	2	1	1	1	1	1	1	3	3	2	1	2	1	2	2	3	2	1	1	0	1	2	2	1	1	1	1	1	1	1	1	1	1	1
Sigma-70, non-essential region	PF04546.14	1	1	1	1	1	1	1	1	1	1	1	0	1	1	1	0	1	1	1	1	1	0	0	1	1	1	1	0	1	1	1	1	1	1	1	1	1	1	1	1	1	1
Sigma-70 factor, region 1.1	PF03979.15	1	1	1	1	1	1	1	1	1	1	1	0	1	1	1	0	1	1	1	1	1	0	0	1	1	1	1	0	1	1	1	1	1	1	1	1	1	1	1	1	1	1
Sigma-70 factor, region 1.2	PF00140.21	2	2	2	1	2	2	2	2	2	2	2	2	2	2	2	1	2	2	2	2	2	0	0	2	2	2	3	0	2	2	2	2	2	2	2	2	2	2	2	2	2	2
Sigma-70 region 2	PF04542.15	8	8	8	6	16	8	8	8	7	5	5	8	11	11	8	10	11	10	9	8	8	2	2	15	9	6	5	3	10	12	9	5	5	4	5	5	5	5	5	5	5	4
Sigma-70 region 3	PF04539.17	4	4	4	3	3	3	3	3	3	3	3	6	5	5	5	4	4	4	4	5	5	1	1	5	5	4	3	1	5	3	3	3	3	2	3	3	3	3	3	3	3	2
Sigma-70, region 4	PF04545.17	7	7	7	6	13	9	9	9	8	5	7	11	11	10	7	11	12	12	11	9	9	4	4	14	9	6	5	2	11	13	9	5	5	4	5	5	5	5	5	5	5	4
Sigma-70, region 4	PF08281.13	7	7	7	8	19	10	8	8	9	3	3	6	10	12	6	11	14	12	12	11	9	6	6	18	11	4	2	3	10	14	10	3	3	2	3	3	3	3	3	3	3	2
Seven in absentia protein family	PF03145.17	0	0	0	0	0	0	0	0	0	0	0	0	0	0	0	0	0	0	0	0	0	0	0	0	0	4	0	0	0	0	0	0	0	0	0	0	0	0	0	0	0	0
SIR2-like domain	PF13289.7	1	1	1	0	0	0	0	0	1	0	0	0	0	0	0	1	1	2	0	0	0	0	0	0	0	1	0	1	0	1	1	0	0	0	0	0	0	0	0	0	0	0
SIS domain	PF01380.23	4	5	5	3	4	9	11	11	11	3	6	8	6	6	11	4	6	5	6	6	6	4	4	5	5	2	1	0	5	8	5	4	3	3	3	3	3	3	3	4	4	4
SIS domain	PF13580.7	2	3	3	1	2	5	5	5	5	2	3	2	4	4	5	3	4	3	2	3	3	3	3	2	2	2	1	0	2	3	2	2	2	2	2	2	2	2	2	2	2	2
Shikimate kinase	PF01202.23	1	1	1	1	1	2	2	2	2	0	0	2	1	1	2	4	4	3	2	2	2	1	1	2	1	1	2	0	1	1	2	2	1	1	1	1	1	1	1	2	2	1
Voltage-dependent anion channel	PF03595.18	1	1	1	1	0	1	1	1	1	1	1	1	1	1	1	1	1	1	1	0	0	0	0	1	0	1	0	0	2	0	0	0	0	0	0	0	0	0	0	0	0	0
SLBB domain	PF10531.10	2	2	2	4	3	3	3	3	4	3	3	3	3	2	2	3	3	4	1	4	4	4	4	2	2	1	0	1	3	2	3	1	2	1	2	2	2	1	2	1	2	0
Transglycosylase SLT domain	PF01464.21	4	4	4	6	3	6	5	5	5	2	3	2	5	5	6	2	3	3	3	3	3	3	3	5	5	1	1	1	5	7	4	1	1	2	2	2	2	2	2	1	1	0
Transglycosylase SLT domain	PF13406.7	1	1	1	2	1	1	1	1	1	1	1	2	1	1	1	1	1	1	1	1	1	2	2	1	1	1	0	0	1	1	1	1	1	1	1	1	1	1	1	1	1	0
SlyX	PF04102.13	1	1	1	1	1	1	1	1	1	1	1	0	1	1	1	1	1	1	1	1	1	1	1	1	1	1	0	0	2	1	1	0	1	1	1	1	1	1	1	0	0	0
RecF/RecN/SMC N terminal domain	PF02463.20	31	31	30	22	26	34	33	33	32	18	19	18	34	35	39	31	39	41	33	33	31	20	20	48	29	11	6	16	33	29	34	13	12	11	12	12	12	12	12	13	12	11
Segregation and condensation protein ScpA	PF02616.15	1	0	0	1	1	1	1	1	1	1	0	1	1	1	1	0	1	1	1	1	1	1	1	1	1	1	1	0	1	1	1	1	1	1	1	1	1	1	1	1	1	1
Segregation and condensation complex subunit ScpB	PF04079.17	1	1	1	1	1	1	1	1	1	0	0	1	1	1	1	0	1	1	1	1	1	0	0	1	1	1	1	1	1	1	1	1	1	1	1	1	1	1	1	1	1	1
SmpA / OmlA family	PF04355.14	1	1	1	1	1	1	1	1	1	1	1	1	1	1	1	2	2	1	1	1	1	1	1	1	1	1	1	0	1	1	1	1	2	1	1	1	1	1	1	1	1	0
SmpB protein	PF01668.19	1	1	1	1	1	1	1	1	1	1	1	1	1	1	1	1	1	1	1	1	1	1	1	1	1	1	0	0	1	1	1	1	1	1	1	1	1	1	1	1	1	0
Smr domain	PF01713.22	2	2	2	1	2	2	2	2	2	2	2	2	3	2	1	2	2	2	1	2	2	1	1	2	2	1	1	0	2	1	1	0	1	1	1	1	1	1	1	0	0	0
SNARE associated Golgi protein	PF09335.12	4	4	4	8	1	6	6	6	6	2	3	4	4	4	1	4	4	4	4	5	5	2	2	4	4	2	0	0	5	4	5	1	1	0	1	1	1	1	1	1	1	1
Sodium:neurotransmitter symporter family	PF00209.19	2	2	2	2	3	3	3	3	3	0	0	0	1	1	3	3	4	3	4	4	4	1	1	4	5	1	1	0	3	2	1	1	1	1	1	1	1	1	1	1	1	0
SNF2 family N-terminal domain	PF00176.24	2	2	1	1	1	3	1	1	3	2	3	1	4	2	3	1	2	5	2	4	4	0	0	3	3	3	0	5	2	5	1	3	1	1	1	1	1	1	1	3	2	1
SnoaL-like domain	PF12680.8	1	1	2	3	9	9	8	8	5	0	0	1	2	2	1	6	6	1	3	2	2	3	3	2	2	1	0	0	6	2	3	0	0	0	0	0	0	0	0	0	0	0
Copper/zinc superoxide dismutase (SODC)	PF00080.21	1	1	1	2	0	2	1	1	1	2	1	2	1	1	1	0	1	1	1	1	1	1	1	0	0	1	0	0	1	1	0	0	0	0	0	0	0	0	0	0	0	0
Iron/manganese superoxide dismutases, C-terminal domain	PF02777.19	1	1	1	1	1	1	1	1	1	0	1	0	2	2	0	1	1	1	1	1	1	1	1	1	1	1	1	0	1	1	1	1	1	1	1	1	1	1	1	1	1	1
Iron/manganese superoxide dismutases, alpha-hairpin domain	PF00081.23	1	1	1	1	1	1	1	1	1	0	1	0	2	2	0	1	1	1	1	1	1	1	1	1	1	1	1	0	1	1	1	1	1	1	1	1	1	1	1	1	1	1
Stage II sporulation protein E (SpoIIE)	PF07228.13	2	2	2	0	2	2	3	3	3	1	1	2	2	3	2	4	4	4	2	2	2	1	1	4	4	1	1	1	3	5	2	0	1	0	1	1	1	1	1	1	1	0
SPOR domain	PF05036.14	5	5	5	3	3	6	5	5	5	3	3	7	7	7	5	4	4	4	4	4	4	3	3	4	4	3	0	0	6	7	5	1	1	1	1	1	1	1	1	1	1	0
Predicted SPOUT methyltransferase	PF02590.18	1	1	1	1	1	1	1	1	1	1	1	1	1	1	1	1	1	1	1	1	1	1	1	1	1	1	0	0	1	1	1	0	0	0	0	0	0	0	0	0	0	0
SpoU rRNA Methylase family	PF00588.20	4	4	4	3	4	5	5	5	5	3	1	5	5	5	5	4	5	5	5	5	5	4	4	6	5	2	2	0	5	7	6	1	1	1	1	1	1	1	1	1	1	1
RNA 2'-O ribose methyltransferase substrate binding	PF08032.13	1	1	1	1	1	1	1	1	1	1	0	1	1	1	1	0	1	1	1	1	1	0	0	2	1	1	1	0	1	1	1	1	1	1	1	1	1	1	1	1	1	1
SpoVR like protein	PF04293.14	2	2	2	0	1	3	2	2	3	0	1	1	2	2	3	2	3	3	2	2	2	1	1	2	2	1	1	0	2	1	1	0	0	0	0	0	0	0	0	0	0	0
SRP54-type protein, GTPase domain	PF00448.23	2	2	2	2	3	2	3	3	2	2	3	2	2	2	3	1	2	2	2	2	2	2	2	3	2	3	2	1	2	3	3	2	2	2	2	2	2	2	2	2	2	2
SRP54-type protein, helical bundle domain	PF02881.20	2	2	2	2	2	2	2	2	2	2	2	2	2	2	3	0	2	2	2	2	2	1	1	2	2	2	2	1	2	2	2	2	2	2	2	2	2	2	2	2	2	2
Signal peptide binding domain	PF02978.20	1	1	1	1	1	1	1	1	1	1	1	0	1	1	2	0	1	1	1	1	1	0	0	1	1	1	1	1	1	1	1	1	1	1	1	1	1	1	1	1	1	1
Single-strand binding protein family	PF00436.26	2	2	3	2	4	3	1	1	5	2	1	1	3	2	2	0	2	1	1	1	1	1	1	1	1	1	1	0	2	3	1	1	1	1	1	1	1	1	1	1	1	2
Secretion system effector C (SseC) like family	PF04888.13	1	1	1	0	0	1	1	1	1	1	0	0	1	1	1	1	1	1	1	1	1	2	2	1	1	1	1	1	1	1	0	1	1	1	1	1	1	1	1	1	1	1
Sodium:solute symporter family	PF00474.18	2	2	2	5	5	11	11	11	8	1	0	0	7	8	5	5	8	5	3	4	4	4	4	2	4	1	1	0	7	2	3	1	1	1	1	1	1	1	1	1	1	1
Stringent starvation protein B	PF04386.14	1	1	1	1	1	1	1	1	1	0	1	0	1	1	1	0	1	1	1	1	1	1	1	1	1	1	1	0	1	1	1	1	1	1	1	1	1	1	1	1	1	0
STAS domain	PF01740.22	7	7	7	2	3	5	5	5	6	1	3	5	7	7	5	5	5	5	5	5	5	2	2	5	5	3	1	0	5	10	4	5	5	5	5	5	5	5	5	5	5	3
STAS domain	PF13466.7	5	5	5	1	3	5	5	5	5	2	3	8	5	5	5	6	6	5	6	5	5	3	3	4	3	3	2	0	4	7	4	3	3	3	3	3	3	3	3	3	3	3
Secretin and TonB N terminus short domain	PF07660.15	1	1	1	2	2	1	1	1	1	1	0	1	1	1	2	1	1	1	1	1	1	1	1	1	1	1	1	0	1	1	1	1	1	1	1	1	1	1	1	0	1	1
Telomere recombination	PF01300.19	2	2	2	2	2	2	2	2	2	3	2	3	2	2	2	2	2	2	2	2	2	2	2	2	2	1	1	0	2	3	3	1	1	1	1	1	1	1	1	1	1	1
Succinyl-CoA ligase like flavodoxin domain	PF13607.7	1	1	1	2	1	1	1	1	1	1	1	0	1	1	1	1	1	1	1	1	1	1	1	1	1	1	1	1	1	2	4	1	1	1	1	1	1	1	1	1	1	1
Fumarate reductase flavoprotein C-term	PF02910.21	3	3	3	2	2	3	3	3	3	2	3	2	3	3	3	3	3	3	3	3	3	2	2	3	2	1	1	0	3	2	3	1	1	1	1	1	1	1	1	1	1	1
Fe-S metabolism associated domain	PF02657.16	1	1	1	1	1	1	1	1	1	1	0	2	1	1	0	1	1	1	1	1	1	0	0	1	1	1	1	0	1	1	1	0	0	0	0	0	0	0	0	0	0	0
Sugar (and other) transporter	PF00083.25	4	4	4	11	4	14	17	17	14	1	2	4	4	5	9	9	17	12	10	9	8	4	4	11	6	3	1	0	13	6	4	2	2	2	2	2	2	2	2	2	2	2
Translation initiation factor SUI1	PF01253.23	1	1	1	0	1	1	1	1	1	0	1	0	1	1	1	1	1	1	1	1	1	1	1	1	1	1	0	0	1	1	1	0	0	0	0	0	0	0	0	0	0	0
SMI1-KNR4 cell-wall	PF14567.7	1	1	1	0	1	1	1	1	3	1	1	2	1	1	1	1	1	1	1	1	1	1	1	2	1	1	0	0	1	2	1	0	0	0	0	0	0	0	0	0	0	0
SMI1-KNR4 cell-wall	PF14568.7	0	0	1	0	1	1	1	1	3	0	0	0	0	0	0	1	1	1	0	0	0	1	1	2	0	1	0	0	1	4	0	0	0	0	0	0	0	0	0	0	0	0
Sulfate permease family	PF00916.21	2	2	2	2	2	2	2	2	2	0	0	0	2	2	2	1	1	1	1	2	2	0	0	2	2	2	0	0	3	1	3	1	1	1	1	1	1	1	1	1	1	0
SurA N-terminal domain	PF09312.12	2	2	2	2	2	2	2	2	2	0	2	2	2	2	2	0	2	2	2	2	2	1	1	3	2	2	2	0	3	2	2	1	2	2	2	2	2	2	2	1	1	1
SurA N-terminal domain	PF13623.7	2	2	2	2	2	2	2	2	2	0	2	2	2	2	2	0	2	2	2	2	2	1	1	2	2	2	1	0	2	2	3	2	2	2	2	2	2	2	2	2	2	1
SurA N-terminal domain	PF13624.7	2	2	2	2	2	2	2	2	2	0	2	2	2	2	2	1	2	2	2	2	2	1	1	2	2	2	2	0	2	2	3	2	2	2	2	2	2	2	2	2	2	1
SWI2/SNF2 ATPase	PF18766.2	13	12	13	2	0	12	3	3	6	1	1	2	9	10	4	3	4	7	0	4	4	1	1	3	3	2	0	7	4	3	2	5	2	1	1	1	1	1	1	1	1	0
Type II secretion system protein C	PF11356.9	3	3	3	1	1	2	2	2	2	1	1	1	3	2	2	2	2	3	3	2	2	2	2	3	1	1	1	1	2	2	0	1	1	1	1	1	1	1	1	1	1	1
Type II/IV secretion system protein	PF00437.21	8	8	8	7	5	8	7	7	8	3	4	6	8	7	9	4	6	7	8	7	7	2	2	8	7	4	4	2	8	10	5	3	3	3	3	2	3	3	3	3	3	3
Type II secretion system (T2SS), protein E, N-terminal domain	PF05157.16	2	2	3	2	2	2	2	2	2	1	1	1	2	2	2	2	2	2	2	2	2	0	0	3	2	1	1	0	3	5	3	1	1	1	1	1	1	1	1	1	1	1
Type II secretion system (T2SS), protein F	PF00482.24	4	4	4	5	3	5	3	3	3	3	3	1	4	3	3	3	3	4	3	5	5	4	4	6	4	2	2	0	3	4	2	2	2	2	2	2	2	2	2	2	2	3
Type II secretion system (T2SS), protein G	PF08334.12	3	3	3	1	1	2	2	2	2	1	1	1	3	2	2	2	2	3	2	2	2	1	1	3	1	1	1	0	1	2	0	1	1	1	1	1	1	1	1	1	1	0
Type II secretion system (T2SS), protein I	PF02501.18	3	3	3	1	1	2	2	2	2	1	2	2	3	2	2	2	2	3	2	2	2	2	2	3	1	1	1	0	1	2	0	1	1	1	1	1	1	1	1	1	1	1
Type II secretion system (T2SS), protein J	PF11612.9	3	3	3	1	1	2	2	2	2	1	1	1	3	2	2	1	2	3	2	2	2	1	1	3	1	1	1	0	1	2	0	1	1	1	1	1	1	1	1	1	1	1
Type II secretion system (T2SS), protein K	PF03934.14	3	3	3	2	1	2	2	2	2	2	2	2	3	2	2	2	2	3	2	2	2	2	2	3	1	2	1	0	3	2	0	1	2	2	2	2	2	2	2	1	1	1
Type II secretion system (T2SS), protein L	PF05134.14	3	3	3	1	1	2	2	2	2	1	1	3	3	2	2	0	2	3	3	2	2	2	2	3	1	1	1	1	1	2	0	1	1	1	1	1	1	1	1	1	1	1
Type II secretion system (T2SS), protein M	PF04612.13	3	3	3	1	2	2	2	2	2	1	1	3	3	2	2	2	3	4	3	3	3	2	2	3	1	1	1	1	1	2	1	1	1	1	1	1	1	1	1	1	1	1
T3SS EscN ATPase C-terminal domain	PF18269.2	3	3	3	0	1	1	1	1	1	1	3	4	3	3	1	1	2	2	2	2	2	1	1	4	3	3	1	0	3	4	1	2	2	2	2	2	2	2	2	2	2	2
Type III secretion basal body protein I, YscI, HrpB, PscI	PF17001.6	1	1	1	0	0	1	1	1	1	2	2	1	1	1	1	1	1	1	1	2	1	0	0	1	1	2	1	1	1	2	0	2	2	2	2	2	2	2	2	2	2	1
Type III secretion needle MxiH, YscF, SsaG, EprI, PscF, EscF	PF09392.11	1	1	1	0	0	1	1	1	1	1	1	0	1	1	1	1	1	1	1	1	1	1	1	1	1	1	1	0	1	1	0	2	2	2	2	2	2	2	2	2	2	2
ToxR activated gene A lipoprotein domain	PF12561.9	0	0	0	0	0	0	0	0	1	0	0	0	0	0	0	0	0	0	0	0	0	0	0	1	0	1	0	0	0	0	0	0	0	0	0	0	0	0	0	0	0	0
Transaldolase/Fructose-6-phosphate aldolase	PF00923.20	1	1	1	1	1	1	1	1	1	0	1	2	2	2	2	1	1	1	1	3	3	1	1	1	1	1	1	0	1	1	1	0	0	0	0	0	0	0	0	0	0	0
Transport and Golgi organisation 2	PF05742.13	1	1	1	1	1	1	1	1	1	0	0	0	1	1	0	1	1	1	1	1	1	0	0	1	1	1	0	0	1	1	1	0	0	0	0	0	0	0	0	0	0	0
mttA/Hcf106 family	PF02416.17	2	2	2	2	2	2	2	2	2	1	0	2	2	2	4	4	4	4	5	3	3	1	1	3	1	1	1	2	1	1	2	1	1	1	1	1	1	1	1	2	2	2
Sec-independent protein translocase protein (TatC)	PF00902.19	1	1	1	1	1	1	1	1	1	1	0	1	1	1	2	3	3	3	1	2	2	1	1	1	1	1	1	1	1	1	1	1	1	1	1	1	1	1	1	1	1	1
TatD related DNase	PF01026.22	4	4	4	1	3	3	3	3	3	3	3	3	3	3	3	3	3	3	3	3	3	3	3	3	3	2	1	1	2	3	2	1	1	1	1	1	1	1	1	1	1	1
Sulfite exporter TauE/SafE	PF01925.20	4	4	5	8	4	9	11	11	9	2	5	3	8	8	4	8	9	6	5	7	7	3	3	7	7	2	1	0	7	8	8	0	0	0	0	0	0	0	0	0	0	0
E-set like domain	PF16967.6	2	2	2	0	0	2	2	2	2	1	0	0	3	2	2	1	2	1	3	1	1	2	2	5	3	1	0	0	2	0	0	0	0	0	0	0	0	0	0	0	0	0
Tellurite resistance protein TerB	PF05099.14	1	1	2	2	2	1	1	1	3	3	2	1	2	2	1	1	1	2	1	1	1	1	1	2	1	1	1	1	2	3	2	2	1	1	1	1	1	1	1	0	1	0
Integral membrane protein TerC family	PF03741.17	1	1	1	1	0	4	3	3	3	1	0	1	1	0	1	2	2	2	2	2	2	0	0	2	2	2	1	1	2	3	0	1	1	1	1	1	1	1	1	1	1	1
Tetracyclin repressor-like, C-terminal domain	PF17939.2	1	1	1	0	1	2	2	2	2	1	0	2	1	1	1	3	3	2	2	2	2	1	1	1	1	1	0	0	1	1	1	0	0	0	0	0	0	0	0	0	0	0
Tetracyclin repressor-like, C-terminal domain	PF13305.7	1	1	1	1	1	1	1	1	1	0	0	0	1	1	1	3	3	3	1	1	1	1	1	2	2	1	0	0	1	2	0	0	0	0	0	0	0	0	0	0	0	0
Bacterial regulatory proteins, tetR family	PF00440.24	12	12	12	21	14	25	27	27	23	2	3	6	14	15	8	28	32	29	23	17	17	5	5	18	16	1	0	1	11	18	12	0	0	0	0	0	0	0	0	0	0	0
Tex-like protein N-terminal domain	PF09371.11	1	1	1	0	1	1	1	1	1	0	0	1	1	1	1	0	1	1	1	1	1	0	0	1	1	1	1	0	1	1	1	1	1	1	1	1	1	1	1	1	1	1
Tex protein YqgF-like domain	PF16921.6	1	1	1	0	1	1	1	1	1	0	0	1	1	1	1	0	1	1	1	1	1	0	0	1	1	1	1	0	1	1	1	1	1	1	1	1	1	1	1	1	1	1
TGS domain	PF02824.22	3	3	3	2	3	3	3	3	3	2	3	2	3	3	3	0	3	3	3	3	3	1	1	3	3	3	3	0	3	3	3	3	3	3	3	3	3	3	3	3	3	3
Queuine tRNA-ribosyltransferase	PF01702.19	1	1	1	1	1	1	1	1	1	1	1	1	1	1	1	0	1	1	1	1	1	1	1	1	1	1	1	1	1	1	1	0	1	1	1	1	1	1	1	0	1	0
Tetrahydrodipicolinate N-succinyltransferase middle	PF14789.7	1	1	1	0	0	1	1	1	1	0	1	2	1	1	1	1	2	2	1	1	1	1	1	1	1	1	1	1	1	1	1	1	1	1	1	1	1	1	1	1	1	1
Tetrahydrodipicolinate N-succinyltransferase N-terminal	PF14790.7	0	0	0	0	0	0	1	1	0	0	1	1	0	0	0	0	0	0	0	0	0	1	1	1	1	1	0	0	0	0	0	1	1	1	1	1	1	1	1	1	1	1
Tetrahydrofolate dehydrogenase/cyclohydrolase, catalytic domain	PF00763.24	1	1	1	1	1	1	1	1	1	1	1	1	1	1	1	0	1	1	1	1	1	0	0	1	1	1	1	0	1	1	1	1	1	1	1	1	1	1	1	1	1	1
Tetrahydrofolate dehydrogenase/cyclohydrolase, NAD(P)-binding domain	PF02882.20	1	1	1	1	1	1	1	1	1	1	1	2	1	1	1	0	1	1	1	1	1	1	1	1	1	1	1	0	1	1	3	1	1	1	1	1	1	1	1	1	1	1
ThiF family	PF00899.22	2	2	2	2	3	3	3	3	3	3	2	2	3	2	1	2	2	2	2	2	2	2	2	3	3	1	1	0	3	5	3	1	2	1	1	1	1	1	1	2	2	3
Thiamine biosynthesis protein (ThiI)	PF02568.15	1	1	1	0	2	1	1	1	1	0	0	2	2	2	1	1	1	1	1	1	1	1	1	1	1	1	0	0	2	1	1	0	0	0	0	0	0	0	0	0	0	0
Thioesterase domain	PF00975.21	3	3	3	2	3	3	2	2	2	0	0	1	3	3	3	2	6	6	2	0	0	3	3	3	3	1	0	0	2	7	5	2	2	2	2	2	2	2	2	2	2	2
Thiolase, C-terminal domain	PF02803.19	3	3	3	10	3	7	7	7	9	2	2	5	5	5	3	7	11	8	8	4	4	1	1	5	6	2	2	1	4	3	6	0	0	0	0	0	0	0	0	0	0	0
Thiolase, N-terminal domain	PF00108.24	4	4	4	11	8	10	10	10	11	3	3	6	7	7	4	3	13	11	11	5	5	1	1	11	6	3	2	1	4	7	9	0	0	0	0	0	0	0	0	0	0	0
Thioredoxin	PF00085.21	4	4	4	7	10	7	6	6	7	1	4	6	3	3	7	6	8	8	6	3	3	5	5	5	8	2	2	0	8	5	3	1	1	1	1	1	1	1	1	1	1	1
Thioredoxin-like domain	PF13098.7	4	4	4	9	10	4	6	6	5	2	3	8	4	4	7	7	10	12	8	4	4	3	3	7	7	3	4	3	8	4	3	3	3	3	3	3	2	3	3	3	3	2
Thioredoxin	PF13462.7	3	3	3	5	2	2	2	2	2	3	2	3	2	3	5	4	5	5	4	2	2	3	3	5	4	1	0	0	3	1	4	2	1	1	1	1	1	1	1	2	2	1
Thioredoxin-like	PF13899.7	1	1	1	4	3	2	2	2	2	0	0	2	1	1	2	3	4	5	3	2	2	1	1	2	1	1	1	0	2	2	2	1	1	1	1	1	0	1	1	1	1	0
Thioredoxin-like	PF13905.7	2	2	2	3	7	5	3	3	4	2	4	2	2	2	3	4	6	6	5	3	3	2	2	4	4	1	2	0	6	5	2	1	1	1	1	1	1	1	1	1	1	1
Thioredoxin	PF14595.7	0	0	0	0	3	1	1	1	1	0	0	0	0	0	0	1	1	2	1	0	0	0	0	0	0	1	0	0	0	1	0	0	0	0	0	0	0	0	0	0	0	1
THUMP domain	PF02926.18	2	2	2	0	2	2	2	2	2	0	1	1	2	2	2	1	2	2	2	2	2	1	1	2	2	1	0	0	2	1	2	0	0	0	0	0	0	0	0	0	0	0
Thymidylate kinase	PF02223.18	1	1	1	2	1	1	2	2	1	2	1	1	1	2	1	1	1	1	1	2	2	1	1	2	2	1	1	0	3	1	2	1	1	1	1	1	1	1	1	1	1	1
Thymidylate synthase	PF00303.20	1	1	1	1	1	1	1	1	1	0	1	1	1	1	1	1	1	1	1	1	1	1	1	1	1	1	1	0	1	1	1	1	2	1	1	1	1	1	1	1	1	1
TilS substrate binding domain	PF09179.12	1	1	1	1	1	1	1	1	1	1	1	0	1	1	1	0	1	1	1	1	1	1	1	1	1	1	0	0	1	1	1	1	1	1	1	1	1	1	1	1	1	1
TilS substrate C-terminal domain	PF11734.9	1	1	1	1	1	1	1	1	1	1	1	1	1	1	1	1	1	1	1	1	1	1	1	1	1	1	1	1	1	1	1	1	1	1	1	1	1	1	1	1	1	1
Triosephosphate isomerase	PF00121.19	1	1	1	1	1	2	1	1	1	1	1	1	1	1	1	0	1	1	1	1	1	1	1	1	1	1	1	0	1	1	1	1	1	1	1	1	1	1	1	1	1	1
Tim44-like domain	PF04280.16	0	0	0	0	0	0	0	0	0	0	0	0	1	1	0	1	1	1	1	1	1	1	1	1	1	1	0	0	1	1	0	1	1	1	1	1	1	1	1	1	1	1
TLC ATP/ADP transporter	PF03219.15	2	2	2	0	0	2	2	2	2	2	2	2	1	1	0	0	0	0	1	1	1	0	0	0	0	1	0	0	0	0	0	5	5	5	5	5	5	5	5	5	4	4
TM2 domain	PF05154.17	1	1	4	0	0	1	0	0	1	1	1	2	0	0	0	0	0	0	0	0	0	0	0	0	0	1	0	0	0	0	0	0	0	0	0	0	0	0	0	0	0	0
Thiamine monophosphate synthase	PF02581.18	2	2	2	2	1	2	2	2	2	1	2	2	2	2	2	2	2	2	2	2	2	1	1	2	2	1	0	0	3	2	3	2	2	2	2	2	2	2	2	2	2	2
Bacterial TniB protein	PF05621.12	5	5	5	3	4	5	6	6	6	0	2	1	6	9	7	2	4	6	7	4	4	0	0	5	5	2	0	0	4	3	4	1	2	1	2	2	2	2	1	2	1	2
TolA binding protein trimerisation	PF16331.6	1	1	2	1	1	1	1	1	1	1	1	1	1	1	2	1	1	1	1	1	1	1	1	1	1	1	0	0	2	1	1	1	1	1	1	1	1	1	1	1	1	1
Outer membrane protein transport protein (OMPP1/FadL/TodX)	PF03349.17	3	3	2	0	2	3	2	2	2	1	1	1	2	2	2	2	2	3	2	3	3	2	2	7	7	1	0	0	4	0	1	0	0	0	0	0	0	0	0	0	0	0
TonB C terminal	PF13103.7	3	3	3	4	1	3	3	3	3	1	1	3	2	2	3	4	4	2	2	2	2	2	2	3	3	1	0	0	3	1	2	1	1	1	1	1	1	1	1	1	1	0
Gram-negative bacterial TonB protein C-terminal	PF03544.15	5	5	5	3	9	4	4	4	5	2	2	5	3	3	5	8	8	11	3	4	4	2	2	6	5	1	0	0	6	3	2	0	1	1	1	1	1	1	1	0	0	0
DNA topoisomerase	PF01131.21	2	2	2	1	2	2	2	2	2	2	1	1	2	2	1	1	2	2	2	2	2	2	2	2	2	1	2	1	3	3	1	1	1	1	1	1	1	1	1	1	1	1
Topoisomerase I zinc-ribbon-like	PF08272.12	1	1	1	0	1	1	1	1	1	1	0	1	1	1	1	1	1	1	1	1	1	1	1	1	1	1	1	0	1	1	1	1	1	1	1	1	1	1	1	1	1	1
Toprim domain	PF01751.23	6	6	6	5	6	6	6	6	6	3	3	5	6	6	6	3	6	6	6	6	6	3	3	6	6	4	6	3	7	7	5	5	5	4	4	5	4	5	5	5	5	4
Toprim-like	PF13155.7	1	1	1	1	1	1	1	1	1	1	1	0	1	4	1	1	1	1	1	3	3	1	1	1	1	1	1	1	1	2	1	1	1	1	1	1	1	1	1	1	1	1
Toprim domain	PF13362.7	2	2	1	0	2	1	3	3	1	3	2	0	1	3	2	1	2	1	1	5	5	1	1	2	2	1	1	1	2	2	1	1	2	1	1	1	1	1	1	1	1	1
Toprim domain	PF13662.7	2	2	2	2	2	2	3	3	2	2	3	2	2	3	2	1	2	2	2	2	2	2	2	3	2	1	2	1	2	2	2	2	2	2	2	2	2	2	2	2	2	2
DNA primase catalytic core, N-terminal domain	PF08275.12	1	1	1	1	1	1	1	1	1	1	1	0	1	1	1	1	1	1	1	1	1	1	1	1	1	1	1	1	1	1	1	1	1	1	1	1	1	1	1	1	1	1
Tetratricopeptide repeat	PF00515.29	8	8	8	9	23	12	9	9	9	3	4	6	11	10	10	6	9	8	6	8	8	3	3	16	9	7	2	2	10	22	15	10	4	3	4	4	4	4	4	4	4	2
Tetratricopeptide repeat	PF13374.7	4	4	3	2	5	4	2	2	2	0	2	1	3	3	3	1	2	3	3	1	1	2	2	6	2	1	0	1	1	3	2	4	1	0	1	1	1	1	1	1	1	1
TPR repeat	PF13414.7	5	5	6	7	8	8	7	7	7	3	6	6	8	8	7	4	7	4	7	6	6	1	1	9	4	4	1	1	6	14	10	9	2	2	2	2	2	2	2	2	3	1
Tetratricopeptide repeat	PF13424.7	10	10	8	7	21	9	8	8	9	2	4	5	8	7	10	9	9	9	8	9	9	6	6	13	10	5	2	1	7	17	11	10	4	3	4	4	4	4	4	4	4	1
Tetratricopeptide repeat	PF13428.7	10	10	9	14	20	13	11	11	11	3	7	12	13	14	14	10	14	15	10	10	10	10	10	19	13	7	0	2	13	21	21	6	3	2	3	3	3	3	3	2	2	1
Tetratricopeptide repeat	PF13429.7	0	0	0	1	0	1	2	2	3	0	0	2	2	2	1	3	2	2	2	2	2	2	2	0	0	1	0	0	1	6	2	0	0	0	0	0	0	0	0	0	0	0
Tetratricopeptide repeat	PF13432.7	13	14	12	11	22	14	12	12	13	5	8	11	13	11	14	7	10	11	8	10	10	7	7	20	11	7	3	3	13	16	20	10	5	4	5	5	5	5	5	4	5	2
Tetratricopeptide repeat	PF13431.7	5	5	6	6	9	5	5	5	5	2	3	5	5	5	4	3	4	3	3	2	2	3	3	6	3	3	2	1	6	13	9	7	2	1	2	2	2	2	2	2	2	1
Tetratricopeptide repeat	PF13512.7	1	1	1	2	1	1	1	1	1	1	1	1	1	1	1	1	2	2	1	1	1	1	1	1	1	2	1	0	2	1	2	1	1	1	1	1	1	1	1	1	1	1
Tetratricopeptide repeat	PF14559.7	13	13	12	13	21	14	13	13	14	6	10	15	16	15	18	13	16	15	12	13	13	10	10	22	17	9	4	2	15	25	19	10	6	5	6	6	6	6	6	5	6	1
Tetratricopeptide repeat	PF07719.18	16	16	16	12	29	17	15	15	13	4	8	11	13	14	15	12	16	13	11	14	14	8	8	19	12	7	3	3	15	28	21	13	6	5	6	6	5	6	6	7	8	4
Tetratricopeptide repeat	PF14561.7	2	3	2	1	2	1	1	1	1	0	2	4	1	1	2	0	1	1	1	1	1	1	1	3	1	1	0	0	1	4	2	1	1	1	1	1	1	1	1	0	0	0
Tetratricopeptide repeat-like domain	PF09976.10	2	2	2	2	3	2	2	2	2	1	1	0	2	2	2	1	3	2	2	2	2	1	1	2	2	1	1	0	2	4	2	1	1	1	1	1	1	1	1	1	1	1
Tetratricopeptide repeat	PF07720.13	3	3	2	0	0	1	1	1	1	0	0	1	1	1	2	3	3	2	2	2	2	1	1	1	2	1	1	0	1	1	0	3	3	3	3	3	3	3	3	1	2	0
Tetratricopeptide repeat	PF07721.15	1	1	0	1	0	2	2	2	1	0	1	1	1	1	1	1	1	1	0	1	1	2	2	2	3	1	0	0	1	2	0	0	0	0	0	0	0	0	0	0	0	0
Tetratricopeptide repeat	PF13174.7	8	8	7	6	7	6	5	5	4	2	3	4	7	7	7	6	7	5	5	5	5	4	4	13	6	6	2	0	8	15	9	9	4	4	4	4	3	4	4	4	5	3
Tetratricopeptide repeat	PF13176.7	7	7	5	4	11	3	3	3	5	0	2	7	4	3	3	6	7	4	4	2	2	4	4	6	5	4	0	2	3	12	6	6	2	1	2	2	2	2	2	2	2	1
Tetratricopeptide repeat	PF13181.7	7	7	5	9	22	11	9	9	7	2	3	6	8	8	10	4	8	9	5	7	7	6	6	14	8	4	1	2	7	20	13	9	3	2	3	3	3	3	3	3	3	1
Tetratricopeptide repeat	PF13371.7	3	3	3	3	10	4	5	5	3	0	2	3	3	3	1	1	2	2	2	2	2	1	1	6	2	3	0	1	5	7	3	5	2	1	2	2	2	2	2	2	2	0
Tetrapyrrole (Corrin/Porphyrin) Methylases	PF00590.21	2	2	2	2	3	2	2	2	2	0	1	2	2	2	2	3	3	2	2	2	2	1	1	8	2	1	1	1	3	2	6	1	1	1	1	1	1	1	1	1	1	1
TraC protein	PF11130.9	0	0	0	1	0	0	0	0	0	0	0	0	0	0	1	0	1	0	0	0	0	0	0	0	0	1	0	0	0	1	0	0	0	0	0	0	0	0	0	0	0	0
F plasmid transfer operon protein	PF13728.7	1	1	1	0	0	1	1	1	1	0	1	2	0	0	2	1	2	4	2	1	1	0	0	1	1	2	0	0	0	0	2	0	0	0	0	0	0	0	0	0	0	0
TraG-like protein, N-terminal region	PF07916.12	0	0	0	0	0	1	0	0	0	0	0	0	0	0	1	0	1	1	0	0	0	0	0	0	0	1	0	0	0	2	0	0	0	0	0	0	0	0	0	0	0	0
Conjugative relaxosome accessory transposon protein	PF06122.12	0	0	0	0	0	1	0	0	0	0	0	0	0	0	1	0	1	1	0	0	0	0	0	0	0	1	0	0	0	0	0	0	0	0	0	0	0	0	0	0	0	0
TRAM domain	PF01938.21	2	2	2	1	2	2	2	2	2	2	2	2	1	2	3	1	2	2	2	1	1	1	1	1	2	1	1	1	2	1	2	1	1	1	1	1	1	1	1	1	1	1
Type-1V conjugative transfer system mating pair stabilisation	PF06986.12	0	0	0	0	0	0	0	0	0	0	0	0	0	0	2	0	1	2	0	0	0	0	0	0	0	1	0	0	0	0	0	0	0	0	0	0	0	0	0	0	0	0
Transcriptional regulator	PF01709.21	1	1	1	1	1	1	1	1	1	1	1	1	1	1	1	1	1	1	2	1	1	1	1	1	1	1	1	0	1	1	2	2	1	1	1	1	1	1	1	0	1	0
Transglutaminase-like superfamily	PF01841.20	9	9	8	1	1	1	1	1	1	0	0	1	4	3	0	3	3	4	1	1	1	2	2	2	4	10	0	0	2	4	2	0	0	0	0	0	0	0	0	0	1	0
Inactive transglutaminase fused to 7 transmembrane helices	PF14400.7	1	1	1	1	0	1	1	1	1	0	1	1	1	1	1	0	1	1	0	1	1	1	1	1	0	1	0	0	1	1	1	0	0	0	0	0	0	0	0	0	0	0
Transglycosylase	PF00912.23	2	2	2	3	2	2	2	2	2	2	1	0	2	2	3	1	2	2	2	2	2	1	1	2	2	1	1	1	2	4	2	1	1	1	1	1	1	1	1	1	1	0
Transketolase, C-terminal domain	PF02780.21	3	3	3	3	4	3	3	3	3	1	3	3	3	3	3	3	4	4	3	7	7	1	1	4	4	1	2	0	3	4	4	2	2	0	2	2	2	2	2	2	2	2
Transketolase, thiamine diphosphate binding domain	PF00456.22	2	2	2	3	2	2	2	2	2	0	2	0	2	2	3	1	3	3	3	5	5	0	0	3	2	2	2	0	2	2	2	3	3	1	3	3	3	3	3	3	3	3
Transketolase, pyrimidine binding domain	PF02779.25	4	4	4	3	5	4	4	4	4	2	3	3	4	4	4	1	5	5	4	6	6	2	2	4	4	2	3	0	4	5	5	3	3	1	3	3	3	3	3	3	3	2
Penicillin binding protein transpeptidase domain	PF00905.23	4	4	4	4	4	4	4	4	4	4	3	4	4	4	5	1	4	4	4	5	5	4	4	4	4	3	3	1	4	6	4	3	3	3	3	3	3	3	3	2	2	2
Transposase, Mutator family	PF00872.19	0	0	0	2	0	10	0	0	10	0	0	0	2	2	0	1	2	0	0	1	1	0	0	0	0	2	6	1	0	1	0	1	3	2	3	2	3	3	3	3	1	1
Transcriptional regulatory protein, C terminal	PF00486.29	6	6	6	9	15	7	9	9	6	5	4	6	9	10	8	12	13	10	7	6	6	2	2	11	8	2	0	2	8	13	9	1	1	1	1	1	1	1	1	1	1	1
Enterobacterial TraT complement resistance protein	PF05818.13	0	0	2	0	0	0	0	0	0	0	0	0	0	0	1	0	0	0	0	0	0	0	0	0	0	1	0	0	0	0	0	0	0	0	0	0	0	0	0	0	0	0
TraU protein	PF06834.12	0	0	0	1	0	0	0	0	0	0	0	0	0	0	2	0	1	1	0	0	0	0	0	0	0	1	0	0	0	1	0	0	0	0	0	0	0	0	0	0	0	0
Type IV conjugative transfer system lipoprotein (TraV)	PF09676.11	0	0	0	1	0	0	0	0	0	0	0	0	0	0	0	0	1	1	0	0	0	0	0	0	0	1	0	0	0	0	0	0	0	0	0	0	0	0	0	0	0	0
Type-F conjugative transfer system pilin assembly protein	PF09673.11	0	0	0	0	0	0	0	0	0	0	0	0	0	0	2	0	1	1	0	0	0	0	0	0	0	1	0	0	0	0	0	0	0	0	0	0	0	0	0	0	0	0
Bacterial conjugation TrbI-like protein	PF03743.15	0	0	0	1	0	0	0	0	0	0	0	0	0	0	0	0	1	1	0	0	0	0	0	0	0	1	1	1	1	1	0	0	0	0	0	0	0	0	0	0	0	0
Type-F conjugative transfer system protein (TrbI_Ftype)	PF09677.11	0	0	0	0	0	0	0	0	0	0	0	0	0	0	0	0	0	0	0	0	0	0	0	0	0	1	0	0	0	0	0	0	0	0	0	0	0	0	0	0	0	0
TRCF domain	PF03461.16	1	1	1	1	1	1	1	1	1	0	0	1	1	1	1	1	1	1	1	1	1	1	1	1	1	1	1	1	1	1	1	1	1	1	1	1	1	1	1	1	0	1
Fungal trichothecene efflux pump (TRI12)	PF06609.14	0	0	0	2	0	3	3	3	2	0	1	3	1	2	3	1	1	1	0	2	2	1	1	1	2	1	1	0	3	2	0	0	0	0	0	0	0	0	0	0	0	0
Bacterial trigger factor protein (TF) C-terminus	PF05698.15	1	1	1	1	1	1	1	1	1	0	0	2	1	1	1	1	1	1	1	1	1	1	1	1	1	1	0	0	1	1	1	1	1	1	1	1	1	1	1	1	1	1
Bacterial trigger factor protein (TF)	PF05697.14	1	1	1	1	1	1	1	1	1	0	0	2	1	1	1	0	1	1	1	1	1	1	1	1	1	1	1	0	1	1	1	1	1	1	1	1	1	1	1	1	1	1
TrkA-C domain	PF02080.22	3	3	3	2	3	3	3	3	3	2	1	1	2	2	3	1	1	1	2	2	2	3	3	3	2	2	1	0	4	3	3	1	1	1	1	1	1	1	1	1	1	1
TrkA-N domain	PF02254.19	2	2	2	4	3	4	5	5	3	3	3	1	4	4	4	3	3	2	2	4	4	2	2	4	2	3	1	0	2	3	2	1	1	1	1	1	1	1	1	1	1	1
Cation transport protein	PF02386.17	3	3	3	1	1	3	3	3	3	3	3	3	3	3	3	2	2	2	2	2	2	2	2	2	2	1	0	0	2	1	1	1	1	1	1	1	1	1	1	1	1	1
Trm112p-like protein	PF03966.17	1	1	1	0	1	1	1	1	1	1	1	2	1	1	1	0	1	1	1	1	1	1	1	1	1	1	1	0	1	1	1	1	1	1	1	1	1	1	1	1	1	1
GTP-binding protein TrmE N-terminus	PF10396.10	1	1	1	1	1	1	1	1	1	0	0	1	1	1	2	1	1	1	1	1	1	1	1	1	1	1	1	0	1	1	1	1	1	1	1	1	1	1	1	1	1	0
tRNA synthetases class I (I, L, M and V)	PF00133.23	5	5	5	5	5	5	5	5	5	3	5	4	5	5	5	2	5	5	5	5	5	1	1	5	5	5	5	1	5	4	5	5	5	4	5	5	5	4	4	5	4	3
tRNA synthetases class I (W and Y)	PF00579.26	3	3	3	2	2	3	3	3	3	1	1	3	3	3	3	1	3	3	3	3	3	2	2	2	3	2	2	0	3	2	2	2	2	2	2	2	2	2	2	2	2	3
tRNA synthetases class I (E and Q), catalytic domain	PF00749.22	3	3	3	3	3	3	3	3	3	1	3	4	3	3	4	2	3	3	3	3	3	2	2	3	3	3	3	0	3	3	3	2	2	2	1	2	2	2	2	2	2	2
tRNA synthetases class I (E and Q), anti-codon binding domain	PF03950.19	1	1	1	1	1	1	1	1	1	0	1	1	1	1	1	0	1	1	1	1	1	1	1	1	1	1	1	0	1	1	1	1	1	1	0	1	1	1	1	1	1	1
tRNA synthetases class I (R)	PF00750.20	1	1	1	1	1	1	1	1	1	1	1	2	1	1	1	0	1	1	1	1	1	0	0	1	1	1	1	1	1	1	1	1	1	1	1	1	1	1	1	1	1	0
tRNA synthetases class I (C) catalytic domain	PF01406.20	4	4	4	4	3	4	4	4	4	3	3	2	3	3	4	2	4	4	4	3	3	1	1	4	3	3	3	0	3	3	4	4	4	3	3	4	4	3	4	4	4	2
tRNA synthetases class I (K)	PF01921.19	4	4	4	2	2	3	3	3	3	3	3	3	3	3	4	1	2	3	2	2	2	1	1	3	3	3	2	0	2	2	4	3	2	2	3	2	3	2	2	3	3	1
tRNA synthetases class I (M)	PF09334.12	5	5	5	6	5	5	5	5	5	3	4	4	5	5	5	2	5	5	5	5	5	1	1	5	5	5	5	2	5	5	5	5	5	4	5	5	5	4	4	5	5	3
Leucyl-tRNA synthetase, Domain 2	PF13603.7	2	2	2	1	2	3	3	3	2	1	2	2	3	3	3	1	3	3	3	3	3	1	1	3	3	2	3	1	3	3	3	3	3	3	2	3	3	3	3	3	3	1
tRNA synthetases class II (D, K and N)	PF00152.21	4	4	4	3	5	3	3	3	3	2	3	5	3	3	3	1	3	3	3	3	3	2	2	4	4	4	3	0	3	5	4	2	3	3	3	3	3	3	3	2	3	2
tRNA synthetase class II core domain (G, H, P, S and T)	PF00587.26	4	4	4	4	4	4	4	4	4	3	3	1	4	4	4	1	4	4	4	4	4	3	3	4	4	4	4	2	4	4	4	4	4	4	4	4	4	4	4	4	4	4
tRNA synthetases class II (A)	PF01411.20	2	2	1	1	1	1	1	1	1	1	1	0	1	1	1	1	2	2	2	1	1	1	1	1	2	1	1	1	2	1	2	1	0	0	0	0	0	1	0	1	1	1
tRNA synthetases class II core domain (F)	PF01409.21	2	2	2	1	1	3	3	3	3	1	2	4	3	3	3	1	2	2	2	2	2	1	1	1	1	2	1	1	1	1	1	2	2	2	2	2	2	2	2	2	2	2
Glycyl-tRNA synthetase alpha subunit	PF02091.16	1	1	1	1	1	1	1	1	1	1	0	1	1	1	2	1	1	1	1	1	1	0	0	1	1	1	1	1	1	1	1	1	1	1	1	1	1	1	1	1	1	1
Histidyl-tRNA synthetase	PF13393.7	2	2	2	2	1	2	2	2	2	0	1	0	2	2	2	0	2	2	2	2	2	1	1	2	2	1	1	0	2	2	2	1	1	1	1	1	1	1	1	1	1	1
OB-fold nucleic acid binding domain	PF01336.26	5	5	4	4	7	5	5	5	5	2	4	2	5	5	5	1	5	5	5	4	4	3	3	6	6	5	6	0	5	6	6	3	4	4	4	4	4	4	4	1	4	3
OB-fold nucleic acid binding domain	PF13742.7	1	1	1	1	1	1	1	1	1	0	1	1	1	1	1	0	1	1	1	1	1	0	0	1	1	1	2	0	1	1	1	1	1	1	1	1	1	1	1	0	1	1
Putative tRNA binding domain	PF01588.21	2	2	2	2	2	3	3	3	3	1	2	3	2	2	3	0	2	3	2	2	2	0	0	2	2	2	2	1	4	2	2	1	2	1	2	2	2	1	2	1	1	0
Aminoacyl-tRNA editing domain	PF04073.16	3	3	3	2	2	4	6	6	5	2	3	2	4	4	4	4	5	5	5	4	4	4	4	4	4	1	1	1	6	8	5	1	1	1	1	1	1	1	1	1	1	1
tRNA (Guanine-1)-methyltransferase	PF01746.22	1	1	1	1	1	1	1	1	1	1	0	2	1	1	1	0	1	1	1	1	1	1	1	1	1	1	1	1	1	1	1	1	1	1	1	1	1	1	1	1	1	1
tRNA methyl transferase	PF03054.17	1	1	1	1	1	1	1	1	1	0	1	1	1	2	2	2	1	1	2	1	1	0	0	2	2	1	1	0	2	1	2	2	4	3	3	3	3	3	3	2	2	2
Threonyl and Alanyl tRNA synthetase second additional domain	PF07973.15	2	2	2	2	2	2	2	2	2	2	2	1	2	2	2	1	3	3	3	2	2	1	1	2	3	2	2	1	3	2	3	2	1	1	1	1	1	2	1	2	2	2
Phenylalanyl tRNA synthetase beta chain CLM domain	PF17759.2	1	1	1	1	1	1	1	1	1	0	1	2	1	1	2	0	1	1	1	1	1	0	0	1	1	1	1	0	1	1	1	0	1	1	1	1	1	1	1	0	0	0
Glycyl-tRNA synthetase beta subunit	PF02092.18	1	1	1	1	1	1	1	1	1	0	1	1	1	1	2	1	1	1	1	1	1	1	1	1	1	1	1	1	1	1	1	1	1	1	1	1	1	1	1	1	1	1
tRNA (Uracil-5-)-methyltransferase	PF05958.12	2	2	2	1	2	2	2	2	2	2	2	2	2	2	2	2	2	2	2	1	1	2	2	2	2	1	0	0	2	1	2	0	0	0	0	0	0	0	0	0	0	0
Tryptophan halogenase	PF04820.15	0	0	0	0	3	2	3	3	3	0	0	0	1	1	4	0	0	0	0	2	2	0	0	3	1	1	1	1	1	3	0	0	0	0	0	0	0	0	0	0	0	0
Tryptophan synthase alpha chain	PF00290.21	1	1	1	1	1	1	1	1	1	2	1	0	1	1	1	1	1	1	1	1	1	1	1	1	2	1	1	1	1	1	1	0	0	0	0	0	0	0	0	0	0	0
Pseudouridine synthase II TruB, C-terminal	PF09157.12	1	1	1	1	1	1	1	1	1	1	1	2	1	1	1	0	1	1	1	1	1	1	1	1	1	1	1	1	1	1	1	0	0	0	0	0	0	0	0	0	0	0
tRNA Pseudouridine synthase II, C terminal	PF09142.12	0	0	0	0	0	0	0	0	0	0	0	0	0	0	0	0	0	0	0	1	1	0	0	0	0	2	0	0	0	0	1	0	0	0	0	0	0	0	0	0	0	0
tRNA pseudouridylate synthase B C-terminal domain	PF16198.6	1	1	1	1	1	1	1	1	1	1	1	2	1	1	1	0	1	1	1	1	1	1	1	1	1	1	1	1	1	1	1	1	1	1	1	1	1	1	1	1	1	1
TruB family pseudouridylate synthase (N terminal domain)	PF01509.19	1	1	1	1	1	1	1	1	1	1	1	1	1	1	1	0	1	1	1	1	1	1	1	1	1	1	1	1	1	1	1	1	1	1	1	1	1	1	1	1	1	1
Type IV secretion-system coupling protein DNA-binding domain	PF10412.10	0	0	1	2	0	2	0	0	0	3	0	0	0	0	1	0	2	2	1	1	1	0	0	0	1	2	1	2	1	1	0	1	0	0	0	0	1	1	1	1	1	1
Trypsin	PF00089.27	4	4	4	2	4	4	4	4	4	5	5	2	2	2	5	2	3	4	5	6	6	2	2	3	2	2	2	2	4	7	5	0	0	0	0	0	0	0	0	0	0	0
Trypsin-like peptidase domain	PF13365.7	5	5	4	2	6	4	3	3	2	4	2	2	2	2	4	2	3	3	3	3	3	3	3	3	2	2	2	2	4	8	5	0	0	0	0	0	0	0	0	0	0	0
tRNA N6-adenosine threonylcarbamoyltransferase	PF00814.26	2	2	2	2	2	2	2	2	2	0	2	2	2	2	2	2	2	2	2	2	2	2	2	2	2	1	2	1	2	3	3	2	2	2	1	2	2	2	2	2	2	0
Threonylcarbamoyl adenosine biosynthesis protein TsaE	PF02367.18	2	2	2	2	1	2	2	2	2	1	1	1	2	2	2	2	2	2	2	3	3	1	1	2	2	1	1	0	2	3	2	2	2	2	2	2	2	2	2	2	2	2
Tail specific protease N-terminal domain	PF17804.2	1	1	1	1	1	1	1	1	1	0	1	0	1	1	1	0	1	1	1	1	1	1	1	1	1	1	1	0	1	1	1	3	2	3	2	3	4	3	3	3	2	1
Tubulin/FtsZ family, GTPase domain	PF00091.26	1	1	1	1	1	1	1	1	1	1	1	1	1	1	1	1	1	1	1	1	1	1	1	1	1	1	1	1	1	1	1	1	1	1	1	1	1	1	1	1	1	1
RapA N-terminal Tudor like domain 1	PF18339.2	1	1	1	0	1	1	1	1	1	0	1	0	1	1	1	0	1	1	1	1	1	0	0	1	1	1	0	0	1	1	1	1	1	1	1	1	1	1	1	1	1	1
RapA N-terminal Tudor like domain	PF18337.2	1	1	1	0	1	1	1	1	1	0	1	0	1	1	1	0	1	1	1	1	1	0	0	1	1	1	0	0	1	1	1	1	1	1	1	1	1	1	1	1	1	1
Sulfurtransferase TusA	PF01206.18	2	2	2	0	2	3	2	2	2	1	2	2	2	2	2	1	2	2	2	3	3	3	3	2	4	1	1	0	2	2	2	2	2	2	2	2	2	2	2	1	2	0
TyeA	PF09059.11	1	1	1	0	0	1	1	1	1	0	0	1	1	1	1	1	1	1	1	1	1	0	0	1	1	1	1	0	1	1	0	1	1	1	1	1	1	1	1	1	1	1
U-box domain	PF04564.16	0	0	0	0	0	0	0	0	0	0	0	0	0	0	0	0	0	1	0	0	0	0	0	0	0	5	0	0	0	0	0	0	0	0	0	0	0	0	0	0	0	0
RnfH family Ubiquitin	PF03658.15	1	1	1	1	1	1	1	1	1	1	1	1	1	1	1	1	1	1	1	1	1	1	1	1	1	1	1	0	1	1	2	1	2	1	1	1	1	1	1	1	1	1
UbiA prenyltransferase family	PF01040.19	3	3	3	4	3	3	3	3	3	3	3	3	3	3	4	3	3	3	3	3	3	3	3	3	3	1	2	1	3	3	3	2	2	2	2	2	2	2	2	1	2	1
3-octaprenyl-4-hydroxybenzoate carboxy-lyase	PF01977.17	1	1	1	0	1	1	1	1	1	0	0	0	1	1	1	1	1	1	1	1	1	1	1	1	1	1	1	0	1	1	1	0	0	0	0	0	0	0	0	0	0	0
ubiE/COQ5 methyltransferase family	PF01209.19	7	7	7	10	5	14	13	13	7	1	2	7	8	8	4	15	18	14	7	10	10	6	6	11	10	3	4	2	12	8	6	3	3	3	3	3	3	3	3	3	3	3
Ubiquitinol-cytochrome C reductase Fe-S subunit TAT signal	PF10399.10	1	1	1	1	1	1	1	1	1	1	1	1	1	1	1	0	1	1	1	1	1	0	0	1	1	1	1	0	1	1	1	1	1	1	1	1	1	1	1	1	1	1
Uracil DNA glycosylase superfamily	PF03167.20	1	1	1	4	2	2	1	1	2	2	2	0	1	1	1	1	1	1	1	1	1	1	1	1	2	1	1	0	1	2	2	0	1	0	1	1	1	1	1	0	0	0
UDP-glucose/GDP-mannose dehydrogenase family, NAD binding domain	PF03721.15	1	1	1	4	1	5	3	3	2	3	0	0	2	1	3	2	4	3	4	2	2	2	2	2	3	1	0	5	3	4	4	2	1	2	2	2	2	2	2	2	2	1
Uncharacterized protein family UPF0004	PF00919.21	1	1	1	1	2	1	1	1	1	1	1	0	1	1	2	0	1	1	1	1	1	0	0	2	1	1	1	1	2	1	1	1	1	1	1	1	1	1	1	1	1	1
Putative RNA methylase family UPF0020	PF01170.19	5	5	6	1	1	3	2	2	2	1	2	1	3	4	5	4	5	3	2	5	5	3	3	6	4	1	1	2	4	4	2	4	1	1	1	1	1	1	1	0	0	0
Uncharacterised protein family UPF0047	PF01894.18	1	1	1	1	1	1	1	1	1	0	0	0	1	1	0	2	1	1	1	1	1	0	0	1	1	1	0	0	1	1	1	0	0	0	0	0	0	0	0	0	0	0
Uncharacterized protein family UPF0054	PF02130.18	1	1	1	1	1	1	1	1	1	1	1	2	1	1	2	1	1	1	1	1	1	1	1	1	1	1	1	0	1	1	1	1	1	1	1	1	1	1	1	1	1	1
Uncharacterised protein family (UPF0093)	PF03653.14	1	1	1	1	1	1	1	1	1	1	1	1	1	1	0	1	1	1	1	1	1	0	0	1	1	1	0	0	1	1	1	1	1	1	1	1	1	1	1	1	1	0
Uncharacterised protein family UPF0102	PF02021.18	1	1	1	1	1	1	1	1	1	0	1	0	1	1	1	1	1	1	1	1	1	1	1	1	1	1	0	0	1	1	1	1	1	1	1	1	1	1	1	1	1	1
Uncharacterised protein family (UPF0149)	PF03695.14	3	3	3	1	1	3	3	3	3	1	0	4	3	3	3	3	3	2	3	3	3	1	1	2	2	1	0	0	2	4	2	1	1	1	1	1	1	1	1	1	0	1
Uroporphyrinogen decarboxylase (URO-D)	PF01208.18	1	1	1	1	1	1	1	1	1	0	0	2	1	1	2	1	1	1	1	1	1	1	1	1	1	1	1	0	1	1	1	1	1	1	1	1	1	1	1	1	1	1
Universal stress protein family	PF00582.27	3	3	3	4	3	3	3	3	3	2	3	5	3	3	3	2	3	3	3	4	4	1	1	2	2	2	0	0	4	10	7	1	1	1	1	1	1	1	1	1	1	1
UvrB/uvrC motif	PF02151.20	2	2	2	2	2	2	2	2	2	1	2	3	2	2	2	1	2	2	2	2	2	1	1	1	2	2	2	0	2	2	2	0	1	1	1	1	1	1	1	0	0	1
UvrA DNA-binding domain	PF17755.2	1	1	1	1	1	1	1	1	1	1	1	1	1	1	1	1	1	1	1	1	1	0	0	1	1	1	0	0	1	1	1	1	1	1	1	1	1	1	1	1	1	1
UvrA interaction domain	PF17760.2	1	1	1	1	1	1	1	1	1	1	1	0	1	1	1	1	1	1	1	1	1	0	0	1	1	1	0	0	1	1	1	1	1	1	1	1	1	1	1	1	1	0
Ultra-violet resistance protein B	PF12344.9	1	1	1	1	1	2	2	2	2	0	1	2	1	1	1	1	1	1	1	1	1	1	1	2	1	1	1	0	1	1	1	0	1	1	1	1	1	1	1	0	0	1
UvrB interaction domain	PF17757.2	2	2	2	2	2	3	3	3	3	0	1	1	2	2	2	0	2	2	2	2	2	2	2	4	3	2	2	0	2	3	2	0	2	2	2	2	2	2	2	0	0	1
UvrC RIbonuclease H-like domain	PF08459.12	1	1	1	1	1	1	1	1	1	1	1	1	1	1	1	0	1	1	1	1	1	1	1	1	1	1	1	0	1	1	1	1	1	1	1	1	1	1	1	1	1	1
UvrD/REP helicase N-terminal domain	PF00580.22	5	5	5	5	3	7	5	5	4	3	3	5	4	7	5	1	5	4	6	7	7	3	3	5	3	2	4	3	5	4	3	6	4	5	4	5	4	4	5	6	7	4
UvrD-like helicase C-terminal domain	PF13361.7	6	6	6	6	4	10	4	4	4	3	2	6	5	8	5	4	4	6	6	5	5	3	3	5	4	2	4	4	4	3	3	5	4	4	4	4	4	4	4	5	6	4
UvrD-like helicase C-terminal domain	PF13538.7	7	7	7	7	4	14	5	5	6	6	4	7	8	10	5	5	5	7	6	9	9	3	3	5	4	2	5	3	4	4	4	7	5	6	5	5	5	5	6	7	7	6
Valyl tRNA synthetase tRNA binding arm	PF10458.10	1	1	1	1	1	1	1	1	1	0	0	2	1	1	1	1	1	1	1	1	1	1	1	1	1	1	1	0	1	1	1	1	1	1	1	1	1	1	1	1	1	1
Viral (Superfamily 1) RNA helicase	PF01443.19	4	4	5	5	2	7	4	4	4	4	3	3	7	7	4	2	3	3	4	5	5	2	2	3	3	2	4	4	3	1	2	4	5	5	4	4	4	5	5	5	5	4
Virulence protein RhuM family	PF13310.7	0	0	1	1	0	0	0	0	0	0	0	0	0	0	1	0	1	0	0	0	0	1	1	0	1	3	0	1	0	1	0	0	0	0	0	0	0	0	0	0	0	0
Salmonella virulence-associated 28kDa protein	PF03536.16	0	0	0	0	0	1	0	0	0	0	0	0	0	0	0	1	1	1	0	0	0	0	0	2	0	4	0	0	0	0	0	0	0	0	0	0	0	0	0	0	0	0
DNA mismatch endonuclease Vsr	PF03852.16	0	0	0	0	0	0	1	1	0	0	1	0	1	0	0	0	0	0	0	0	0	0	0	1	1	1	0	0	0	0	0	0	0	0	0	0	0	0	0	0	0	0
von Willebrand factor type A domain	PF00092.29	2	2	1	1	3	3	4	4	1	3	1	1	5	6	7	2	2	2	5	5	5	1	1	4	5	1	0	1	2	6	5	1	2	2	2	2	2	2	2	2	1	2
von Willebrand factor type A domain	PF13519.7	3	3	3	0	4	4	6	6	4	4	3	1	6	6	8	2	3	4	3	9	9	1	1	5	7	2	0	2	4	7	5	3	3	3	3	3	3	3	3	4	3	3
WD domain, G-beta repeat	PF00400.33	7	7	8	0	1	0	0	0	2	1	0	7	2	2	0	2	3	7	0	3	3	17	17	2	3	10	0	0	2	0	1	3	2	2	2	2	2	2	2	3	3	3
WLM domain	PF08325.11	0	0	0	0	0	0	0	0	0	0	0	0	0	1	0	0	0	0	0	0	0	0	0	1	2	1	0	0	1	1	0	1	0	0	0	0	0	0	0	1	1	1
O-Antigen ligase	PF04932.16	3	3	4	1	1	3	3	3	5	5	4	0	4	2	3	6	5	4	3	3	3	1	1	3	4	1	0	1	4	4	1	2	2	2	2	2	2	2	2	2	2	1
Chain length determinant protein	PF02706.16	3	3	2	1	1	2	2	2	3	2	3	2	5	2	3	4	4	3	3	1	1	1	1	1	3	1	0	0	2	2	1	1	1	1	1	1	1	1	1	1	1	1
DNA gyrase inhibitor YacG	PF03884.15	1	1	1	1	1	1	1	1	1	1	1	1	1	1	1	0	0	1	1	1	1	1	1	1	1	1	1	0	1	1	1	0	0	0	0	0	0	0	0	0	0	0
Essential protein Yae1, N terminal	PF09811.10	1	1	1	0	1	0	0	0	0	0	0	0	0	0	0	1	1	1	0	0	0	0	0	2	1	1	0	0	1	2	0	0	0	0	0	0	0	0	0	0	0	0
Preprotein translocase subunit	PF02699.16	1	1	1	1	1	1	1	1	1	1	1	1	1	1	1	1	1	1	1	1	1	1	1	1	1	1	1	1	1	1	1	0	1	1	1	1	1	1	1	0	1	0
YbaB/EbfC DNA-binding family	PF02575.17	1	1	1	1	1	1	1	1	1	0	1	1	1	1	1	1	1	1	1	1	1	1	1	1	1	1	1	0	1	1	1	1	1	1	1	1	1	1	1	1	1	1
YceG-like family	PF02618.17	1	1	1	1	1	1	1	1	1	1	1	2	1	1	1	1	1	1	1	1	1	1	1	1	1	1	0	0	1	1	1	1	1	1	1	1	1	1	1	1	1	0
Protein of unknown function (DUF933)	PF06071.14	1	1	1	1	1	1	1	1	2	1	1	1	1	1	1	0	1	1	1	1	1	1	1	1	1	1	1	1	1	1	1	1	1	1	1	1	1	1	1	1	0	0
Outer membrane lipoprotein	PF13525.7	2	2	2	2	2	2	2	2	2	2	2	3	2	2	3	2	2	2	2	2	2	2	2	3	2	2	1	0	2	2	3	1	1	1	1	1	1	1	1	1	1	1
YGGT family	PF02325.18	1	1	1	1	1	1	1	1	1	0	1	2	1	1	2	1	1	1	1	1	1	0	0	1	1	1	1	0	1	1	1	1	1	0	0	1	1	1	1	1	1	1
YhcG PDDEXK nuclease domain	PF06250.12	2	2	3	0	0	0	1	1	0	0	0	0	0	1	1	1	1	2	0	3	3	1	1	0	1	1	0	0	1	0	0	0	0	0	0	0	0	0	0	0	0	0
YHS domain	PF04945.14	0	0	0	1	3	1	1	1	1	0	0	0	1	1	1	3	3	3	4	1	1	0	0	1	2	1	0	1	1	1	0	0	0	0	0	0	0	0	0	0	0	0
YidC periplasmic domain	PF14849.7	1	1	1	1	1	1	1	1	1	0	0	0	1	1	2	1	1	1	1	1	1	1	1	1	1	1	1	0	1	1	1	1	0	0	1	1	0	1	0	1	1	1
Putative membrane protein insertion efficiency factor	PF01809.19	0	0	0	1	1	0	0	0	0	0	1	0	1	1	2	1	1	1	1	1	0	1	1	1	1	1	1	0	1	2	0	1	1	1	1	1	1	1	1	1	1	1
Yip1 domain	PF04893.18	1	1	1	1	1	1	1	1	1	0	0	0	1	1	3	1	2	2	1	2	2	1	1	3	2	1	0	0	3	2	0	1	1	1	1	1	1	1	1	1	1	1
YjeF-related protein N-terminus	PF03853.16	1	1	1	1	1	1	1	1	1	1	0	0	1	1	1	0	1	1	1	1	1	1	1	1	1	1	0	0	1	1	1	1	1	1	1	1	1	1	1	1	1	0
L,D-transpeptidase catalytic domain	PF03734.15	1	1	1	5	2	2	2	2	1	1	0	2	2	2	2	3	3	4	3	2	2	1	1	1	1	1	0	0	3	5	1	0	0	0	0	0	0	0	0	0	0	0
Protein of unknown function (DUF448)	PF04296.14	0	0	0	0	0	0	0	0	0	0	0	0	0	0	0	0	0	0	0	0	0	0	0	0	0	2	0	0	0	0	0	0	0	0	0	0	0	0	0	0	0	0
Inner membrane component of T3SS, cytoplasmic domain	PF16697.6	1	1	1	0	1	1	1	1	1	1	1	0	1	1	3	0	2	2	1	2	2	1	1	1	3	1	1	1	1	6	2	1	2	2	2	2	2	2	2	1	1	0
Inner membrane component of T3SS, periplasmic domain	PF16693.6	1	1	1	0	0	1	1	1	1	1	1	0	1	1	2	1	1	1	1	1	1	1	1	1	1	1	1	0	1	1	0	2	2	2	2	2	2	2	2	2	2	1
YopD protein	PF05844.13	0	0	0	0	0	0	0	0	0	0	0	0	0	0	0	0	0	0	0	0	0	0	0	0	0	1	0	0	0	0	0	0	0	0	0	0	0	0	0	0	0	0
Holliday-junction resolvase-like of SPT6	PF14639.7	1	1	1	0	1	1	1	1	1	0	0	1	1	1	1	0	1	1	1	1	1	0	0	1	1	1	1	0	1	1	1	0	0	0	0	0	0	0	0	0	0	0
Secretory protein of YscJ/FliF family	PF01514.18	3	3	3	0	1	1	1	1	1	0	2	3	3	3	1	1	2	2	2	3	2	0	0	4	3	3	1	1	3	4	1	2	2	2	2	2	2	2	2	2	2	1
Flagellar M-ring protein C-terminal	PF08345.12	2	2	2	0	1	0	0	0	0	0	1	2	2	2	0	0	1	1	1	1	1	0	0	3	2	1	0	0	2	1	1	0	0	0	0	0	0	0	0	0	0	0
YOP proteins translocation protein K (YscK)	PF06578.13	1	1	1	0	0	1	1	1	1	1	1	1	1	1	1	1	1	1	1	2	1	1	1	1	1	1	1	1	1	1	0	2	2	2	2	2	2	2	2	2	2	1
Type III secretion protein YscO	PF07321.13	1	1	1	0	0	1	1	1	1	0	1	2	1	1	0	1	1	1	1	1	1	1	1	1	1	1	1	0	1	1	0	2	2	2	2	2	2	2	2	2	2	2
Protein-tyrosine phosphatase	PF00102.28	2	2	2	0	0	0	2	2	1	0	3	1	1	1	1	4	4	3	5	1	1	1	1	3	3	1	1	0	0	1	0	2	4	4	4	4	4	4	4	2	4	1
Cell division protein ZapA	PF05164.14	1	1	1	1	1	1	1	1	1	1	1	1	1	1	1	1	1	1	1	1	1	1	1	1	1	1	1	0	1	1	1	1	1	1	1	1	1	1	1	1	1	1
Cell division protein ZapB	PF06005.13	2	2	3	0	0	2	2	2	2	2	1	1	1	1	1	1	1	1	2	1	1	1	1	2	1	1	1	0	1	1	1	0	0	0	0	0	0	0	0	0	0	0
Zeta toxin	PF06414.13	2	2	2	2	2	2	3	3	3	2	2	2	3	3	4	0	2	2	4	2	2	1	1	2	3	1	2	1	3	4	2	3	3	3	3	3	3	3	3	2	3	2
Acetyl-coA carboxylase zinc finger domain	PF17848.2	1	1	1	1	1	1	1	1	1	1	1	1	1	1	1	1	1	1	1	1	1	0	0	1	1	1	1	1	1	1	1	1	1	1	1	1	1	1	1	1	1	1
Zinc finger, C2H2 type	PF00096.27	4	4	5	0	0	2	2	2	6	38	33	1	2	4	1	0	0	0	0	2	4	51	51	0	0	205	0	0	2	0	0	21	9	8	11	9	7	8	10	20	12	5
C2H2-type zinc finger	PF13894.7	4	4	5	0	0	1	1	1	4	37	32	1	2	4	0	0	0	0	0	2	3	41	41	0	0	187	0	0	2	0	0	20	7	6	9	7	5	6	9	19	12	5
C2H2-type zinc ribbon	PF15909.6	2	2	2	0	0	0	0	0	1	0	0	1	0	0	0	0	0	0	0	0	0	1	1	0	0	51	0	0	0	0	0	3	2	2	3	2	3	2	3	2	1	0
Aberrant zinc-finger	PF17017.6	0	0	0	0	0	0	0	0	0	0	0	0	0	0	0	0	0	0	0	0	0	2	2	0	0	26	0	0	0	0	0	0	0	0	0	0	0	0	0	0	0	0
Zinc-finger double-stranded RNA-binding	PF12171.9	1	1	2	0	0	0	0	0	0	34	25	0	2	2	0	0	0	0	0	0	0	3	3	0	0	4	0	0	0	0	0	7	3	3	5	4	3	3	3	5	2	1
zinc-finger of a C2HC-type	PF13913.7	0	0	0	0	0	0	0	0	0	0	0	0	0	0	0	0	0	0	0	0	0	0	0	0	0	6	0	0	0	0	0	1	0	0	0	0	0	0	0	1	0	0
Zinc finger, C3HC4 type (RING finger)	PF13920.7	3	3	4	0	0	1	1	1	2	2	2	2	6	6	0	1	1	1	0	0	3	1	1	1	1	1	0	0	2	0	0	4	4	5	5	5	5	5	5	4	6	5
ClpX C4-type zinc finger	PF06689.14	1	1	1	1	1	1	1	1	1	0	0	0	1	1	1	1	1	1	1	1	1	1	1	1	1	1	1	0	1	2	1	1	1	1	1	1	1	1	1	1	0	1
Topoisomerase DNA binding C4 zinc finger	PF01396.20	1	1	2	1	2	1	4	4	3	1	1	2	3	3	2	0	1	3	2	2	2	1	1	1	1	1	2	1	4	2	1	1	1	1	1	1	1	1	1	1	1	1
CHC2 zinc finger	PF01807.21	1	1	1	1	1	1	1	1	1	1	1	0	1	1	1	0	1	1	1	1	1	0	0	1	1	1	1	1	1	1	1	1	1	1	1	1	1	1	1	1	1	1
Prokaryotic dksA/traR C4-type zinc finger	PF01258.18	3	3	2	3	2	3	3	3	4	0	2	3	3	4	3	2	2	2	2	4	4	2	2	3	2	2	1	0	3	2	2	1	1	1	1	1	1	1	1	1	1	1
Zinc finger found in FPG and IleRS	PF06827.15	2	2	2	1	2	2	2	2	2	2	1	1	2	2	2	2	2	2	2	2	2	2	2	2	2	1	1	0	2	2	2	2	1	2	2	2	2	2	2	2	2	1
Zinc-finger double domain	PF13465.7	4	4	5	0	0	2	1	1	7	38	33	1	3	5	1	0	0	0	0	2	2	40	40	0	0	199	0	0	2	0	0	14	7	5	8	6	5	6	9	15	9	4
C2H2-type zinc-finger domain	PF13909.7	1	1	0	0	0	0	0	0	1	11	11	0	1	1	1	0	0	0	0	0	1	0	0	0	0	102	0	0	1	0	0	0	0	0	0	0	0	0	0	0	0	0
zinc-finger of transposase IS204/IS1001/IS1096/IS1165	PF14690.7	1	1	1	1	0	0	0	0	0	0	0	0	16	0	2	0	0	0	0	1	1	0	0	0	0	1	0	0	0	1	0	0	0	0	0	0	0	0	0	0	0	0
Zinc-finger of C2H2 type	PF12874.8	1	1	2	0	0	0	0	0	0	14	7	0	1	2	0	0	0	0	0	0	0	5	5	0	0	7	0	0	0	0	0	11	5	4	5	5	2	4	5	10	6	5
RING-H2 zinc finger domain	PF12678.8	21	21	21	0	0	1	0	0	2	1	2	11	3	1	0	0	0	1	1	0	0	2	2	0	2	1	0	0	1	0	0	4	3	3	2	2	2	2	2	4	5	3
Ring finger domain	PF13639.7	27	27	27	0	0	2	0	0	4	4	4	21	5	2	1	0	0	1	1	1	4	2	2	1	3	1	0	0	2	0	0	10	9	9	8	10	8	9	9	9	12	9
TRAF-type zinc finger	PF02176.19	0	0	0	0	0	0	0	0	0	0	0	0	0	0	0	0	0	0	0	0	0	0	0	5	0	24	0	0	0	0	0	0	0	0	0	0	0	0	0	0	0	0
TRAF-like zinc-finger	PF15965.6	0	0	0	0	0	0	0	0	0	0	0	0	0	0	0	0	0	0	0	0	0	0	0	0	0	1	0	0	0	0	0	0	0	0	0	0	0	0	0	0	0	0
zinc-ribbon domain	PF13717.7	1	1	1	0	0	1	1	1	1	0	0	2	1	1	2	1	1	1	1	1	1	0	0	1	1	1	0	0	1	1	1	0	0	0	0	0	0	0	0	0	0	0
zinc-ribbon domain	PF13719.7	1	1	1	0	0	1	1	1	1	0	0	2	1	1	2	1	1	1	1	1	1	0	0	1	1	1	0	0	1	1	1	0	0	0	0	0	0	0	0	0	0	0
ZipA, C-terminal FtsZ-binding domain	PF04354.14	1	1	1	1	1	1	1	1	1	1	0	1	1	1	1	1	1	1	1	1	1	1	1	1	1	1	1	0	1	1	1	1	1	1	1	1	1	1	1	1	1	1
Zinc-uptake complex component A periplasmic	PF01297.18	1	1	1	0	0	1	2	2	1	1	0	1	1	1	2	2	2	2	1	2	2	1	1	2	1	1	0	0	1	1	1	1	1	1	1	1	1	1	1	1	1	0
Zinc dependent phospholipase C	PF00882.19	0	0	0	0	0	0	0	0	0	0	0	0	0	0	0	0	0	0	0	0	0	0	0	1	1	1	0	0	0	0	0	0	0	0	0	0	0	0	0	0	0	0
Putative ATP-dependant zinc protease	PF05618.12	3	3	3	2	0	3	3	3	3	1	2	2	2	2	2	1	1	1	0	2	2	2	2	2	2	1	0	0	5	3	2	0	0	0	0	0	0	0	0	0	0	0
Dimerisation domain of Zinc Transporter	PF16916.6	1	1	1	1	1	1	1	1	1	1	1	2	1	1	1	1	1	1	1	2	2	1	1	1	1	1	1	0	1	2	1	0	0	0	0	0	0	0	0	0	0	0
17 kDa outer membrane surface antigen	PF16998.6	0	0	0	1	0	0	0	0	1	0	0	0	0	0	0	1	1	1	0	0	0	0	0	0	0	0	0	0	0	1	3	0	0	0	0	0	0	0	0	0	0	0
D-isomer specific 2-hydroxyacid dehydrogenase, catalytic domain	PF00389.31	2	2	2	4	3	3	3	3	3	1	2	1	3	3	3	2	4	4	4	3	3	0	0	4	3	0	1	0	4	4	4	1	1	1	1	1	1	1	1	1	1	1
D-isomer specific 2-hydroxyacid dehydrogenase, NAD binding domain	PF02826.20	5	5	5	10	6	6	7	7	6	3	4	2	8	7	8	6	8	8	7	9	9	2	2	8	8	0	2	0	8	8	10	3	4	4	4	4	4	4	4	4	4	4
Thioredoxin-like [2Fe-2S] ferredoxin	PF01257.20	0	0	0	2	0	0	0	0	0	0	0	0	0	0	0	0	0	0	1	0	0	0	0	0	0	0	0	0	0	1	1	0	0	0	0	0	0	0	0	0	0	0
2OG-Fe(II) oxygenase superfamily	PF03171.21	0	0	0	1	1	2	2	2	2	0	0	0	0	0	0	1	1	1	1	0	0	1	1	0	1	0	0	0	1	2	0	0	0	0	0	0	0	0	0	0	0	0
2OG-Fe dioxygenase	PF10014.10	1	1	1	0	0	1	1	1	1	0	0	1	1	1	1	0	0	0	0	0	0	1	1	0	0	0	0	0	0	2	0	0	0	0	0	0	0	0	0	0	0	0
2'-5' RNA ligase superfamily	PF13563.7	1	1	1	1	1	1	1	1	1	0	1	0	2	2	1	0	1	1	1	1	1	0	0	2	1	0	0	0	1	1	0	0	0	0	0	0	0	0	0	0	0	0
3-alpha domain	PF03475.15	0	0	0	0	0	0	0	0	0	0	1	2	1	1	0	0	0	0	1	0	0	0	0	0	0	0	0	0	1	1	0	0	0	0	0	0	0	0	0	0	0	0
3-hydroxyanthranilic acid dioxygenase	PF06052.13	0	0	0	0	0	0	0	0	0	0	0	0	0	0	0	0	0	0	0	0	0	0	0	0	0	0	0	0	0	1	0	0	0	0	0	0	0	0	0	0	0	0
Four helix bundle sensory module for signal transduction	PF12729.8	0	0	0	0	3	0	0	0	0	0	0	0	0	0	0	0	0	0	0	0	0	0	0	0	0	0	0	0	0	1	4	0	0	0	0	0	0	0	0	0	0	0
5'-nucleotidase	PF06189.13	0	0	0	1	0	2	0	0	0	0	0	0	1	0	0	0	0	2	1	0	0	0	0	0	0	0	1	0	1	1	1	0	0	0	0	0	0	0	0	0	0	0
7TMR-DISM extracellular 2	PF07696.12	2	2	2	0	1	2	2	2	2	0	0	0	2	2	2	2	3	4	3	2	2	0	0	3	3	0	0	0	2	1	3	0	0	0	0	0	0	0	0	0	0	0
7TM diverse intracellular signalling	PF07695.12	0	0	0	0	1	0	0	0	0	0	0	0	0	0	1	3	3	2	2	1	1	0	0	4	4	0	0	0	3	1	3	0	0	0	0	0	0	0	0	0	0	0
Alpha-2-macroglobulin family	PF00207.23	0	0	0	0	0	0	0	0	0	0	0	0	0	0	0	0	0	0	0	0	0	0	0	0	0	0	0	0	0	1	0	0	0	0	0	0	0	0	0	0	0	0
Alpha-2-macroglobulin bait region domain	PF07703.15	0	0	0	0	0	0	0	0	0	0	0	0	0	0	0	0	0	0	0	0	0	0	0	0	0	0	0	0	0	1	0	0	0	0	0	0	0	0	0	0	0	0
AAA domain	PF13521.7	3	3	3	1	2	3	3	3	4	1	2	2	3	3	3	1	2	2	2	4	5	0	0	2	4	0	2	1	3	1	1	0	0	0	1	0	0	0	0	0	0	0
Hydrolytic ATP binding site of dynein motor region	PF12774.8	0	0	0	1	0	0	0	0	0	0	1	0	0	0	0	0	0	0	0	1	1	0	0	1	1	0	0	0	0	1	0	1	1	1	1	1	1	1	1	1	2	1
RuvB AAA lid domain	PF17864.2	1	1	1	1	1	1	1	1	1	1	1	0	1	1	1	1	1	1	1	1	1	1	1	1	1	0	1	0	1	1	1	1	1	1	1	1	1	1	1	1	1	1
Amino acid permease	PF00324.22	3	3	4	2	1	4	7	7	4	2	3	2	3	3	1	3	4	1	5	2	2	5	5	6	0	0	1	0	10	2	1	1	1	1	1	1	1	1	1	1	1	1
Amino acid permease	PF13520.7	5	5	5	2	1	5	8	8	6	3	3	4	3	3	3	4	5	2	5	2	2	7	7	7	1	0	2	0	10	3	1	1	1	2	2	2	1	2	2	1	2	2
ABC transporter substrate binding protein	PF04392.13	0	0	0	0	0	0	0	0	0	0	0	0	0	0	0	0	0	0	0	0	0	0	0	0	1	0	0	0	0	8	3	0	0	0	0	0	0	0	0	0	0	0
alpha/beta hydrolase fold	PF07859.14	0	0	0	5	2	3	2	2	5	0	0	0	1	1	0	2	2	0	1	0	0	3	3	3	2	0	0	0	1	2	3	0	0	0	0	0	0	0	0	0	0	0
TAP-like protein	PF08386.11	0	0	0	2	0	0	0	0	1	0	0	0	0	0	0	0	0	0	0	0	0	0	0	0	0	0	0	0	0	1	0	0	0	0	0	0	0	0	0	0	0	0
Alpha/beta hydrolase family	PF12695.8	0	0	0	1	1	0	1	1	2	0	2	0	0	0	0	1	1	1	2	0	0	0	0	1	1	0	0	0	0	1	0	1	1	1	1	1	1	1	1	1	1	1
Nucleotidyl transferase AbiEii toxin, Type IV TA system	PF08843.12	2	2	3	0	0	1	0	0	0	0	0	0	0	0	0	0	0	2	0	1	1	2	2	1	0	0	0	0	0	1	0	0	0	0	0	0	0	0	0	0	0	0
Transcriptional regulator, AbiEi antitoxin N-terminal domain	PF17194.5	0	0	1	0	0	1	0	0	1	0	0	0	0	0	1	0	0	1	0	0	0	1	1	0	0	0	0	0	0	1	0	0	0	0	0	0	0	0	0	0	0	0
Transcriptional regulator, AbiEi antitoxin	PF13338.7	0	0	0	0	0	0	0	0	0	0	0	0	0	0	0	0	0	0	0	0	0	0	0	0	0	0	0	0	0	1	0	0	0	0	0	0	0	0	0	0	0	0
Antibiotic biosynthesis monooxygenase	PF03992.17	0	0	0	1	3	1	4	4	2	0	0	0	1	1	0	2	2	1	2	2	2	0	0	4	3	0	0	0	3	6	1	0	0	0	0	0	0	0	0	0	0	0
Acetyl-coenzyme A synthetase N-terminus	PF16177.6	2	2	2	3	2	3	3	3	2	2	2	1	2	2	2	0	3	3	4	3	3	0	0	2	2	0	1	0	2	3	4	1	1	1	1	1	1	1	1	1	1	1
Isocitrate dehydrogenase kinase/phosphatase (AceK)	PF06315.12	1	1	1	0	1	1	1	1	1	0	0	0	1	1	0	0	0	0	0	1	1	0	0	0	1	0	0	0	0	1	0	0	0	0	0	0	0	0	0	0	0	0
Acetokinase family	PF00871.18	1	1	1	0	1	1	1	1	1	1	1	2	1	1	0	0	1	1	1	1	1	1	1	1	1	0	0	0	1	1	1	0	1	1	1	1	1	1	1	0	0	0
Acetyltransferase (GNAT) domain	PF18014.2	0	0	0	0	0	0	0	0	0	0	0	0	0	0	0	1	1	1	1	1	1	0	0	1	0	0	0	0	1	1	0	0	0	0	0	0	0	0	0	0	0	0
Acetyltransferase (GNAT) domain	PF13444.7	0	0	0	1	4	1	1	1	2	0	0	0	1	1	0	0	1	1	1	1	1	0	0	2	2	0	0	1	2	2	2	0	0	0	0	0	0	0	0	0	0	0
Acetyltransferase (GNAT) domain	PF13480.8	1	1	1	1	2	2	1	1	1	1	1	0	1	1	1	1	1	1	0	2	2	1	1	2	1	0	0	0	1	5	2	0	0	0	0	0	0	0	0	0	0	0
Acetyltransferase (GNAT) domain	PF13527.8	3	3	3	2	1	4	8	8	6	1	2	1	5	5	1	5	5	1	4	2	2	0	0	5	2	0	0	0	3	4	1	1	1	0	1	1	1	1	1	1	1	1
GCN5-related N-acetyl-transferase	PF14542.7	0	0	0	1	0	0	1	1	1	0	0	0	0	0	0	0	0	0	0	1	1	0	0	0	0	0	0	0	0	1	0	0	0	0	0	0	0	0	0	0	0	0
Aconitase C-terminal domain	PF00694.20	2	2	2	3	2	2	2	2	2	0	0	2	2	2	2	1	2	2	2	2	2	0	0	2	2	0	0	0	1	2	2	0	0	0	0	0	0	0	0	0	0	0
Acyl carrier protein phosphodiesterase	PF04336.13	0	0	0	1	1	0	0	0	0	0	0	0	0	0	0	0	0	0	0	0	0	0	0	0	0	0	0	0	0	1	1	0	0	0	0	0	0	0	0	0	0	0
3-Oxoacyl-[acyl-carrier-protein (ACP)] synthase III	PF08545.11	3	3	3	5	5	2	1	1	1	0	1	0	1	1	1	2	3	2	2	0	0	0	0	1	2	0	0	0	2	1	2	0	0	0	0	0	0	0	0	0	0	0
3-Oxoacyl-[acyl-carrier-protein (ACP)] synthase III C terminal	PF08541.11	3	3	4	3	3	2	2	2	1	0	1	1	1	1	1	3	3	2	2	0	0	0	0	1	1	0	0	0	1	3	1	0	0	0	0	0	0	0	0	0	0	0
ACT domain	PF10000.10	1	1	1	0	0	0	0	0	0	0	0	0	1	1	0	0	0	0	0	0	0	0	0	0	0	0	0	0	0	1	0	0	0	0	0	0	0	0	0	0	0	0
ACT domain	PF13710.7	2	2	2	1	1	2	2	2	2	0	0	0	2	2	2	2	2	2	2	2	2	0	0	3	3	0	0	0	3	2	2	0	0	0	0	0	0	0	0	0	0	0
ACT domain	PF13740.7	1	1	1	1	2	1	1	1	1	0	1	1	1	1	1	0	1	1	1	1	1	0	0	1	2	0	0	0	2	2	2	0	0	0	0	0	0	0	0	0	0	0
Acyl-ACP thioesterase	PF01643.18	0	0	0	2	3	0	1	1	1	0	0	1	0	0	2	1	1	2	1	2	1	1	1	1	1	0	0	0	2	1	2	0	0	0	0	0	0	0	0	0	0	0
Acyl-CoA dehydrogenase, C-terminal domain	PF08028.12	3	3	3	13	3	11	12	12	15	0	0	2	10	10	5	8	13	10	9	6	6	1	1	10	10	0	2	1	8	6	11	0	0	0	0	0	0	0	0	0	0	0
Acetyl-CoA dehydrogenase C-terminal like	PF12806.8	2	2	2	1	1	3	3	3	3	0	0	1	3	2	1	5	5	3	3	2	2	1	1	5	3	0	2	0	4	3	3	0	0	0	0	0	0	0	0	0	0	0
Acyl-CoA dehydrogenase N terminal	PF12418.9	2	2	2	1	1	3	3	3	3	0	0	0	3	2	1	2	5	3	3	2	2	0	0	5	2	0	1	0	3	3	3	0	0	0	0	0	0	0	0	0	0	0
Acyltransferase family	PF01757.23	2	2	3	0	2	1	0	0	1	5	2	2	1	1	1	1	1	2	1	1	1	3	3	2	1	0	0	0	1	6	1	0	0	0	0	0	0	0	0	0	0	0
Metal binding domain of Ada	PF02805.17	0	0	1	1	1	0	1	1	0	0	0	0	0	0	0	1	2	0	0	1	1	0	0	1	1	0	0	0	0	1	0	0	0	0	0	0	0	0	0	0	0	0
N-terminal domain of oxidoreductase	PF16884.6	1	1	1	2	0	0	0	0	0	0	0	0	1	1	1	1	1	1	2	1	1	0	0	1	1	0	0	0	0	1	2	0	0	0	0	0	0	0	0	0	0	0
S-adenosyl-L-homocysteine hydrolase	PF05221.18	1	1	1	1	0	1	1	1	1	1	1	1	1	1	1	1	1	1	1	1	1	0	0	1	1	0	0	0	1	1	1	0	0	0	0	0	0	0	0	0	0	0
S-adenosyl-L-homocysteine hydrolase, NAD binding domain	PF00670.22	1	1	1	2	0	1	3	3	2	1	1	0	1	1	1	3	3	3	1	2	2	0	0	2	4	0	0	0	1	1	1	0	0	0	0	0	0	0	0	0	0	0
ADP-ribosyltransferase exoenzyme	PF03496.15	0	0	0	0	0	0	0	0	0	0	0	0	0	0	0	0	0	1	0	0	0	0	0	0	0	0	0	0	0	2	0	0	0	0	0	0	0	0	0	0	0	0
ADP-ribosylglycohydrolase	PF03747.15	3	3	3	0	0	1	1	1	1	1	1	4	1	1	0	2	2	2	1	1	1	1	1	2	1	0	0	0	2	1	1	0	0	0	0	0	0	0	0	0	0	0
A nuclease family of the HNH/ENDO VII superfamily with conserved AHH	PF14412.7	0	0	0	0	0	0	0	0	0	0	0	0	0	0	0	7	6	3	0	0	0	0	0	1	4	0	0	0	0	1	0	0	0	0	0	0	0	0	0	0	0	0
AICARFT/IMPCHase bienzyme	PF01808.19	1	1	1	1	1	1	1	1	1	0	1	2	1	1	2	0	1	1	1	1	1	0	0	1	1	0	1	0	1	1	1	1	1	1	1	1	1	1	1	1	1	1
Adaptive response protein AidB N-terminal domain	PF18158.2	0	0	0	1	0	1	1	1	0	0	0	0	1	1	0	1	1	1	1	0	0	0	0	1	1	0	0	0	1	1	1	0	0	0	0	0	0	0	0	0	0	0
AIG2-like family	PF13772.7	0	0	0	1	1	0	0	0	0	0	0	0	0	0	0	1	1	2	0	0	0	0	0	2	0	0	0	0	0	1	0	0	0	0	0	0	0	0	0	0	0	0
Mitochondrial biogenesis AIM24	PF01987.18	0	0	0	0	1	0	0	0	0	0	0	0	0	0	0	0	0	0	1	0	0	0	0	0	1	0	0	0	3	4	1	0	0	0	0	0	0	0	0	0	0	0
Alanine dehydrogenase/PNT, N-terminal domain	PF05222.16	2	2	2	1	2	1	2	2	2	1	2	1	3	2	3	1	3	2	3	4	4	1	1	2	3	0	0	0	2	3	2	1	1	1	1	1	1	1	1	1	1	1
L-alanine exporter	PF06610.14	1	1	1	0	0	1	1	1	1	1	1	0	1	1	1	2	2	1	1	1	1	0	0	1	1	0	0	0	1	1	0	0	0	0	0	0	0	0	0	0	0	0
KDPG and KHG aldolase	PF01081.20	1	1	1	1	1	4	6	6	3	0	1	0	2	3	1	1	1	1	1	0	0	0	0	1	1	0	0	0	1	1	1	0	0	0	0	0	0	0	0	0	0	0
Class II Aldolase and Adducin N-terminal domain	PF00596.22	1	1	1	2	2	1	0	0	1	0	0	0	0	0	0	0	1	1	2	2	2	2	2	0	0	0	0	0	0	1	1	0	0	0	0	0	0	0	0	0	0	0
Aldo/keto reductase family	PF00248.22	4	4	4	8	4	5	5	5	4	3	2	3	4	4	3	4	5	3	5	3	3	0	0	3	2	0	1	1	4	2	2	1	1	1	1	1	1	1	1	1	1	1
Aldehyde oxidase and xanthine dehydrogenase, a/b hammerhead domain	PF01315.23	1	1	1	2	1	3	3	3	3	0	0	0	1	1	2	0	1	1	0	2	2	0	0	0	1	0	0	0	1	1	0	0	0	0	0	0	0	0	0	0	0	0
Molybdopterin-binding domain of aldehyde dehydrogenase	PF02738.19	2	2	2	4	2	3	3	3	3	0	0	0	1	1	2	2	3	1	0	2	2	0	0	2	1	0	0	0	1	1	0	0	0	0	0	0	0	0	0	0	0	0
Alkaline phosphatase	PF00245.21	0	0	0	0	3	0	0	0	0	0	0	0	1	1	1	4	4	3	3	1	1	2	2	1	3	0	0	0	2	2	0	0	0	0	0	0	0	0	0	0	0	0
Allantoicase repeat	PF03561.16	1	1	1	0	0	1	1	1	1	0	0	0	1	1	0	1	1	1	0	0	0	0	0	0	0	0	0	0	0	1	0	0	0	0	0	0	0	0	0	0	0	0
D-arabinono-1,4-lactone oxidase	PF04030.15	0	0	0	0	0	1	1	1	1	0	0	0	1	1	0	2	2	0	0	0	0	0	0	0	0	0	0	0	1	1	0	1	0	0	0	0	0	0	0	0	0	0
Alpha amylase, catalytic domain	PF00128.25	10	10	10	1	4	5	5	5	5	3	1	3	1	1	3	4	6	3	3	9	9	3	3	2	1	0	0	0	0	2	1	0	0	0	0	0	0	0	0	0	0	0
A predicted alpha-helical domain with a conserved ER motif.	PF04168.13	0	0	0	1	0	0	0	0	0	0	0	0	0	0	0	0	0	0	0	0	0	0	0	0	0	0	0	0	0	2	1	0	0	0	0	0	0	0	0	0	0	0
Small subunit of acetolactate synthase	PF10369.10	1	1	1	1	1	1	1	1	1	0	0	0	1	1	1	1	1	1	1	1	1	0	0	1	1	0	0	0	1	1	1	0	0	0	0	0	0	0	0	0	0	0
Amidohydrolase	PF04909.15	0	0	0	1	3	1	1	1	1	0	0	0	0	0	0	2	2	1	1	0	0	0	0	2	0	0	0	0	1	1	1	0	0	0	0	0	0	0	0	0	0	0
Putative aminopeptidase	PF10023.10	0	0	0	0	0	0	0	0	0	0	0	0	0	0	0	0	0	0	0	0	0	0	0	0	0	0	0	0	0	1	1	0	0	0	0	0	0	0	0	0	0	0
Flavin containing amine oxidoreductase	PF01593.25	3	3	3	3	3	3	3	3	3	2	3	2	2	2	0	2	4	2	6	6	6	0	0	6	3	0	0	0	3	3	6	0	0	0	0	0	0	0	0	0	0	0
AMMECR1	PF01871.18	1	1	1	0	0	1	1	1	1	1	1	2	1	1	1	1	1	1	1	1	1	0	0	1	1	0	0	0	1	1	1	1	1	1	1	1	1	1	1	0	1	1
Ammonium Transporter Family	PF00909.22	1	1	1	2	1	3	3	3	3	1	1	0	1	1	1	2	2	2	5	2	2	2	2	4	3	0	0	0	3	2	2	0	0	0	0	0	0	0	0	0	0	0
AMP-binding enzyme C-terminal domain	PF14535.7	0	0	0	0	0	0	0	0	0	0	0	0	0	0	0	0	0	0	1	0	0	0	0	0	0	0	0	0	0	1	0	1	0	0	0	0	0	0	0	1	1	1
Receptor family ligand binding region	PF01094.29	1	1	1	3	0	1	1	1	1	1	1	0	1	1	1	2	2	1	2	1	1	0	0	1	1	0	0	0	2	3	5	0	0	0	0	0	0	0	0	0	0	0
Phage antirepressor protein KilAC domain	PF03374.15	1	1	0	0	0	0	0	0	1	0	0	0	2	0	0	1	0	0	1	2	2	0	0	1	2	0	0	0	1	8	0	0	0	0	0	0	0	0	0	0	0	0
AntA/AntB antirepressor	PF08346.13	0	0	0	0	0	0	0	0	0	0	0	0	0	0	0	0	1	0	0	0	0	0	0	0	0	0	0	0	0	1	0	0	0	0	0	0	0	0	0	0	0	0
Autophagy protein Apg17	PF04108.13	0	0	0	0	0	0	0	0	0	0	0	0	0	0	0	0	0	0	0	0	0	0	0	0	0	0	0	0	0	1	0	0	0	0	0	0	0	0	0	0	0	0
Adenylylsulphate kinase	PF01583.21	0	0	0	1	1	0	0	0	0	0	0	0	0	0	1	1	2	1	1	1	1	0	0	0	0	0	0	0	0	1	1	0	1	1	1	1	1	1	1	0	0	0
Aerolysin/Pertussis toxin (APT) domain	PF03440.15	0	0	0	0	0	0	0	0	0	0	0	0	0	0	0	0	0	0	0	0	0	0	0	0	0	0	0	0	0	1	0	0	0	0	0	0	0	0	0	0	0	0
Xylose isomerase-like TIM barrel	PF01261.25	2	2	2	0	0	5	6	6	5	1	1	1	2	1	2	1	1	2	2	3	3	2	2	2	2	0	0	0	1	2	2	0	0	0	0	0	0	0	0	0	0	0
Arabinose-binding domain of AraC transcription regulator, N-term	PF12625.8	0	0	0	2	7	5	6	6	4	0	0	0	6	5	1	7	7	6	5	0	0	0	0	11	6	0	0	0	6	3	10	0	0	0	0	0	0	0	0	0	0	0
AraC-like ligand binding domain	PF02311.20	0	0	0	0	3	5	5	5	3	0	0	0	5	5	1	3	3	3	10	2	2	0	0	2	2	0	0	0	3	5	1	0	0	0	0	0	0	0	0	0	0	0
Arginase family	PF00491.22	1	1	1	0	1	3	2	2	2	0	2	3	1	1	0	4	3	2	4	3	3	1	1	2	3	0	1	0	1	2	2	0	0	0	0	0	0	0	0	0	0	0
Arginosuccinate synthase	PF00764.20	1	1	1	1	1	2	2	2	2	1	1	2	1	1	1	1	1	1	1	1	1	0	0	1	1	0	0	0	1	1	1	0	0	0	0	0	0	0	0	0	0	0
ArgJ family	PF01960.19	1	1	1	1	0	1	1	1	1	1	1	2	1	1	1	1	1	1	1	1	1	0	0	1	1	0	0	0	1	1	1	0	0	0	0	0	0	0	0	0	0	0
Arginine decarboxylase C-terminal helical extension	PF17944.2	1	1	1	1	1	0	1	1	1	0	1	1	0	0	0	1	1	1	1	1	1	0	0	1	1	0	1	0	0	1	1	0	0	0	0	0	0	0	0	0	0	0
Arginine decarboxylase helical bundle domain	PF17810.2	1	1	1	0	1	0	1	1	1	0	1	0	0	0	0	1	1	1	1	1	1	0	0	1	1	0	1	0	0	1	1	0	0	0	0	0	0	0	0	0	0	0
Bacteriophage lambda integrase, Arm DNA-binding domain	PF09003.11	0	0	0	0	0	0	0	0	0	0	0	0	0	1	0	0	0	0	0	0	0	0	0	0	0	0	0	0	0	3	0	0	0	0	0	0	0	0	0	0	0	0
Arm DNA-binding domain	PF12167.9	2	2	0	0	0	1	0	0	3	0	0	0	0	0	0	0	0	0	0	1	1	0	0	0	0	0	0	0	0	2	0	0	0	0	0	0	0	0	0	0	0	0
HSP20-like domain found in ArsA	PF17886.2	0	0	0	1	0	1	1	1	1	0	0	0	0	0	0	0	0	0	0	0	0	0	0	0	0	0	0	0	0	2	1	0	0	0	0	0	0	0	0	0	0	0
Arsenical pump membrane protein	PF02040.16	0	0	0	1	0	0	0	0	0	0	0	0	0	0	0	0	0	0	0	0	0	0	0	0	0	0	0	0	0	2	1	0	0	0	0	0	0	0	0	0	0	0
Predicted permease	PF03773.14	1	1	1	0	1	2	2	2	2	1	0	1	2	2	1	0	1	1	1	1	1	3	3	3	0	0	0	0	3	1	2	0	0	0	0	0	0	0	0	0	0	0
Putative, 10TM heavy-metal exporter	PF11449.9	0	0	0	1	1	0	0	0	0	0	0	0	0	0	0	0	0	0	0	0	0	0	0	0	0	0	0	0	0	1	0	0	0	0	0	0	0	0	0	0	0	0
NAD:arginine ADP-ribosyltransferase	PF01129.19	0	0	0	0	0	0	0	0	0	0	1	0	0	0	0	0	0	1	0	0	0	0	0	0	0	0	0	0	0	1	0	0	0	0	0	0	0	0	0	0	0	0
Argininosuccinate lyase C-terminal	PF14698.7	1	1	1	1	1	1	1	1	1	0	0	2	1	1	1	1	1	1	1	1	1	0	0	1	1	0	0	0	1	1	1	0	0	0	0	0	0	0	0	0	0	0
Lrp/AsnC ligand binding domain	PF01037.22	3	3	3	2	5	6	6	6	5	2	3	4	5	5	5	3	3	3	3	3	3	1	1	7	4	0	0	0	3	5	7	0	0	0	0	0	0	0	0	0	0	0
AsnC-like ligand binding domain	PF17805.2	0	0	0	0	0	0	0	0	0	0	0	0	0	0	0	0	0	0	0	0	0	0	0	0	0	0	0	0	4	4	0	0	0	0	0	0	0	0	0	0	0	0
Asparagine synthase	PF00733.22	1	1	1	2	3	4	1	1	1	1	1	1	2	1	2	1	1	2	2	1	1	1	1	2	1	0	0	2	0	8	5	1	1	1	1	1	1	1	1	1	0	1
Asparaginase, N-terminal	PF00710.21	1	1	1	1	1	1	2	2	1	1	0	0	1	1	1	1	1	1	1	1	1	1	1	2	1	0	0	0	1	1	1	1	3	2	2	2	2	2	2	1	1	1
Asparaginase	PF01112.19	0	0	0	0	0	0	0	0	0	1	0	0	0	0	0	0	0	0	0	0	0	0	0	0	0	0	0	0	0	1	0	0	0	0	0	0	0	0	0	0	0	0
Glutaminase/Asparaginase C-terminal domain	PF17763.2	1	1	1	0	1	1	1	1	1	1	0	1	1	1	1	1	1	1	1	1	1	1	1	2	1	0	0	0	1	1	1	1	3	2	2	2	2	2	2	1	1	1
Asp/Glu/Hydantoin racemase	PF01177.23	1	1	1	1	2	3	3	3	4	1	0	1	3	3	2	2	2	2	3	3	3	4	4	4	2	0	1	0	3	2	1	1	1	1	1	1	1	1	1	1	1	1
Aspartyl protease	PF13650.7	0	0	0	1	1	2	2	2	2	0	0	1	1	1	1	2	2	3	2	1	1	0	0	1	1	0	0	0	1	3	2	1	1	1	1	1	1	1	1	0	1	1
Arginine N-succinyltransferase beta subunit	PF04958.13	1	1	1	0	1	1	1	1	1	1	1	1	1	1	1	1	2	2	2	1	1	0	0	1	0	0	0	0	2	2	2	1	1	1	1	1	1	1	1	1	1	1
Astacin (Peptidase family M12A)	PF01400.25	0	0	0	0	0	0	0	0	0	0	0	0	0	0	0	0	0	0	0	0	0	0	0	0	0	0	0	0	0	4	0	0	0	0	0	0	0	0	0	0	0	0
Succinylarginine dihydrolase	PF04996.13	1	1	1	0	1	1	1	1	1	1	1	1	0	0	1	1	1	1	1	1	1	0	0	1	0	0	0	0	0	1	0	1	1	1	1	1	1	1	1	1	1	1
Succinylglutamate desuccinylase / Aspartoacylase family	PF04952.15	2	2	2	2	4	4	4	4	4	0	1	1	3	3	1	3	3	3	1	0	0	2	2	1	1	0	0	0	1	4	5	0	0	0	0	0	0	0	0	0	0	0
Arginine-tRNA-protein transferase, C terminus	PF04377.16	1	1	1	0	1	1	1	1	1	1	1	1	1	1	1	1	1	1	1	1	1	1	1	1	1	0	0	0	1	1	1	0	0	0	0	0	0	0	0	0	0	0
Arginine-tRNA-protein transferase, N terminus	PF04376.14	1	1	1	0	1	1	1	1	1	0	1	0	1	1	1	1	1	1	1	1	1	1	1	1	1	0	0	0	1	1	1	0	0	0	0	0	0	0	0	0	0	0
P-loop ATPase protein family	PF03668.16	1	1	1	1	1	1	1	1	1	1	1	1	2	1	1	1	1	1	1	1	1	0	0	1	1	0	0	0	2	1	1	1	1	1	1	1	1	1	1	1	1	0
ATP adenylyltransferase	PF09830.10	0	0	0	0	0	0	1	1	0	0	0	0	0	0	1	1	1	1	1	1	1	0	0	1	0	0	0	0	0	1	0	0	0	0	0	0	0	0	0	0	0	0
AT hook motif	PF02178.20	0	0	0	0	0	0	0	0	0	0	0	0	0	0	0	0	0	0	0	0	0	0	0	0	0	0	0	0	0	2	0	0	0	0	0	0	0	0	0	0	0	0
Autoinducer binding domain	PF03472.16	0	0	0	0	0	0	0	0	0	0	0	0	0	1	0	0	0	0	0	0	0	0	0	0	0	0	0	0	0	1	0	0	0	0	0	0	0	0	0	0	0	0
AvrE-family Type-III effector proteins (T3Es)	PF11725.9	0	0	0	0	0	0	0	0	0	0	0	0	0	0	0	0	0	0	0	0	0	0	0	0	0	0	0	0	0	1	0	0	0	0	0	0	0	0	0	0	0	0
AzlC protein	PF03591.15	1	1	1	1	1	1	1	1	1	1	0	1	1	1	1	0	0	0	1	1	1	0	0	1	2	0	0	0	0	1	1	0	0	0	0	0	0	0	0	0	0	0
Branched-chain amino acid transport protein (AzlD)	PF05437.13	1	1	1	1	1	1	1	1	1	1	0	1	1	1	1	0	0	0	1	1	1	0	0	1	2	0	0	0	0	1	1	0	0	0	0	0	0	0	0	0	0	0
B12 binding domain	PF02310.20	1	1	1	1	2	1	1	1	1	0	0	1	1	1	1	1	1	1	1	1	1	0	0	2	1	0	0	0	1	1	1	0	0	0	0	0	0	0	0	0	0	0
B12 binding domain	PF02607.18	1	1	1	1	1	1	1	1	1	0	0	1	1	1	1	1	1	1	1	1	1	0	0	1	1	0	0	0	1	1	1	0	0	0	0	0	0	0	0	0	0	0
Bacitracin resistance protein BacA	PF02673.19	1	1	1	1	1	2	1	1	1	1	1	0	1	1	1	1	1	1	1	2	2	1	1	1	1	0	0	0	1	1	1	1	1	1	1	1	1	1	1	1	1	1
Bacterial lectin	PF18483.2	0	0	0	0	1	0	0	0	0	0	0	0	0	0	0	0	0	0	0	0	0	0	0	1	0	0	0	0	1	1	0	0	0	0	0	0	0	0	0	0	0	0
Bacterial transglutaminase-like N-terminal region	PF08379.11	0	0	0	0	0	0	0	0	0	0	0	0	0	0	0	0	0	0	0	0	0	0	0	0	0	0	0	0	0	2	0	0	0	0	0	0	0	0	0	0	0	0
Baculovirus polyhedron envelope protein, PEP, C terminus	PF04513.13	2	2	3	1	0	1	0	1	0	0	0	0	1	0	0	1	1	0	0	1	1	0	0	0	0	0	0	0	1	1	0	0	2	1	2	2	2	1	2	0	0	1
Bacillus thuringiensis toxin	PF01338.19	0	0	0	0	0	0	0	0	0	0	0	0	0	0	0	0	0	0	0	0	0	0	0	0	0	0	0	0	0	4	0	0	0	0	0	0	0	0	0	0	0	0
Bacterial sugar transferase	PF02397.17	4	4	4	1	1	2	2	2	4	2	4	2	5	2	2	4	4	3	3	3	3	0	0	1	2	0	0	3	2	3	2	1	1	1	1	1	1	1	1	1	1	1
C-terminal region of band_7	PF16200.6	1	1	1	0	2	1	1	1	1	0	0	1	1	1	1	0	1	1	1	1	1	0	0	1	1	0	1	1	1	1	1	1	1	1	1	1	1	1	1	1	1	1
Barstar (barnase inhibitor)	PF01337.19	0	0	0	0	0	0	0	0	0	0	0	0	0	0	0	0	0	0	0	0	0	0	0	0	0	0	0	0	0	1	0	0	0	0	0	0	0	0	0	0	0	0
Baseplate J-like protein	PF04865.15	3	3	0	0	0	0	1	1	0	0	0	0	2	3	0	0	0	0	0	4	4	0	0	0	0	0	0	0	0	5	0	0	0	0	0	0	0	0	0	0	0	0
Bax inhibitor 1 like	PF12811.8	0	0	0	0	0	0	0	0	0	0	0	0	0	0	0	0	0	0	0	1	1	0	0	0	0	0	0	0	0	1	0	0	0	0	0	0	0	0	0	0	0	0
Putative beta-barrel porin 2	PF10082.10	1	1	1	1	0	0	0	0	0	0	0	0	0	0	0	0	0	0	0	0	0	2	2	0	2	0	0	1	0	1	1	0	0	0	0	0	0	0	0	0	0	0
Bestrophin, RFP-TM, chloride channel	PF01062.22	0	0	0	0	0	0	0	0	0	0	0	0	0	0	0	0	0	0	0	0	0	0	0	0	0	0	0	0	0	1	0	0	0	0	0	0	0	0	0	0	0	0
Beta-Casp domain	PF10996.9	0	0	0	1	0	1	0	0	0	0	0	0	0	0	0	1	1	0	1	0	0	0	0	0	1	0	0	0	1	2	2	0	0	0	0	0	0	0	0	0	0	0
Beta-lactamase	PF00144.25	0	0	0	4	3	3	4	4	2	1	2	0	2	2	0	2	3	1	1	0	0	1	1	2	0	0	0	0	3	1	4	0	0	0	0	0	0	0	0	0	0	0
Right handed beta helix region	PF13229.7	0	0	0	2	3	3	2	2	1	0	0	0	3	2	2	3	3	0	0	1	1	0	0	2	0	0	0	0	4	1	1	0	0	0	0	0	0	0	0	0	0	0
BetR domain	PF08667.11	0	0	0	0	0	0	0	0	0	0	0	0	0	0	0	0	0	0	0	0	0	0	0	0	0	0	0	0	0	1	0	0	0	0	0	0	0	0	0	0	0	0
Bacterial Ig-like domain (group 1)	PF02369.17	0	0	0	1	2	0	0	0	1	0	0	0	0	0	0	0	0	0	1	0	0	0	0	1	0	0	0	0	0	1	0	0	0	0	0	0	0	0	0	0	0	0
Bacterial Ig-like domain	PF19077.1	1	1	1	0	0	1	2	2	1	1	2	0	4	1	1	2	2	2	0	1	2	0	0	1	0	0	0	1	1	6	0	0	0	0	0	0	0	0	0	0	0	0
Bacterial Ig-like domain (group 3)	PF13750.7	0	0	0	0	0	0	0	0	0	1	0	0	0	0	0	0	1	0	0	0	1	0	0	0	0	0	0	1	1	1	0	0	0	0	0	0	0	0	0	0	0	0
Bacterial Ig-like domain (group 3)	PF16640.6	0	0	0	0	0	0	0	0	1	0	0	0	0	0	0	0	0	0	0	0	0	0	0	0	0	0	0	0	0	1	0	0	0	0	0	0	0	0	0	0	0	0
Bacterial Ig-like domain	PF13205.7	0	0	0	1	0	0	0	0	0	0	0	0	1	1	0	0	0	0	1	0	0	0	0	0	0	0	0	0	1	1	0	0	0	0	0	0	0	0	0	0	0	0
Bacterial Ig domain	PF17936.2	1	1	1	0	0	1	1	1	0	1	1	0	1	1	0	0	1	1	0	1	0	0	0	0	0	0	0	0	0	4	0	0	0	0	0	0	0	0	0	0	0	0
Bacterial Ig domain	PF17957.2	0	0	0	0	0	1	1	1	1	1	1	1	2	1	0	0	1	1	1	0	0	0	0	0	0	0	0	0	0	2	0	0	0	0	0	0	0	0	0	0	0	0
Bacterial Ig domain	PF17963.2	2	2	2	0	3	8	6	6	3	1	0	0	6	5	6	2	2	2	4	3	4	0	0	4	3	0	0	0	5	9	0	1	3	3	3	3	3	3	3	1	1	1
Biopterin-dependent aromatic amino acid hydroxylase	PF00351.22	1	1	1	0	1	1	1	1	2	1	1	0	1	1	1	1	1	1	1	1	1	0	0	1	1	0	0	0	1	1	0	1	0	0	0	0	0	0	0	0	1	1
Penicillin-Binding Protein C-terminus Family	PF06832.13	0	0	0	0	0	1	1	0	0	1	1	2	0	0	1	0	0	1	1	0	0	0	0	1	0	0	0	0	0	2	1	0	0	0	0	0	0	0	0	0	0	0
beta-keto acid cleavage enzyme	PF05853.13	0	0	0	0	0	0	0	0	0	0	0	0	0	0	0	0	0	0	0	0	0	0	0	0	0	0	0	0	0	2	0	0	0	0	0	0	0	0	0	0	0	0
Bacterial Alpha-2-macroglobulin MG1 domain	PF17970.2	0	0	0	0	0	0	0	0	0	0	0	0	0	0	0	0	0	0	0	0	0	0	0	0	0	0	0	0	0	1	0	0	0	0	0	0	0	0	0	0	0	0
Bacterial Alpha-2-macroglobulin MG10 domain	PF17973.2	0	0	0	0	0	0	0	0	0	0	0	0	0	0	0	0	0	0	0	0	0	0	0	0	0	0	0	0	0	1	0	0	0	0	0	0	0	0	0	0	0	0
Bacterial alpha-2-macroglobulin MG3 domain	PF11974.9	0	0	0	0	0	0	0	0	0	0	0	0	0	0	0	1	1	0	2	0	0	0	0	0	1	0	0	0	0	1	0	0	0	0	0	0	0	0	0	0	0	0
Bacterial Alpha-2-macroglobulin MG5 domain	PF17972.2	0	0	0	0	0	0	0	0	0	0	0	0	0	0	0	0	0	0	0	0	0	0	0	0	0	0	0	0	0	1	0	0	0	0	0	0	0	0	0	0	0	0
Bacterial macroglobulin domain 6	PF17962.2	0	0	0	0	0	0	0	0	0	0	0	0	0	0	0	0	1	1	0	0	0	0	0	0	0	0	0	0	0	1	0	0	0	0	0	0	0	0	0	0	0	0
BNR/Asp-box repeat	PF02012.21	0	0	0	0	1	2	5	5	2	0	0	0	2	1	0	0	1	1	1	1	1	0	0	2	1	0	0	0	1	2	1	0	0	0	0	0	0	0	0	0	0	0
BNR repeat-like domain	PF13088.7	0	0	0	0	0	2	5	5	2	1	0	1	1	1	0	0	1	0	1	2	2	1	1	0	3	0	0	0	1	1	2	0	0	0	0	0	0	0	0	0	0	0
Branched-chain amino acid transport system / permease component	PF02653.17	5	5	5	6	0	7	8	8	6	0	0	0	12	12	6	6	7	5	11	3	3	0	0	11	8	0	0	0	12	3	11	0	0	0	0	0	0	0	0	0	0	0
Bacterial PH domain	PF08000.12	1	1	1	0	1	1	1	1	1	1	1	0	1	1	0	0	0	0	0	0	0	1	1	1	0	0	0	0	0	1	0	0	0	0	0	0	0	0	0	0	0	0
Biotin protein ligase C terminal domain	PF02237.18	1	1	1	1	1	1	1	1	1	0	1	2	0	0	1	1	1	1	0	1	1	1	1	1	0	0	0	0	1	1	1	1	0	0	0	0	0	0	0	1	1	1
BRO family, N-terminal domain	PF02498.18	0	0	0	0	0	1	0	0	1	0	0	0	1	1	0	0	0	0	0	0	0	0	0	0	0	0	0	0	1	6	0	0	0	0	0	0	0	0	0	0	0	0
D-mannose binding lectin	PF01453.25	0	0	0	0	0	0	0	0	0	0	0	0	0	0	0	0	0	0	0	0	0	0	0	0	0	0	0	0	0	1	0	0	0	0	0	0	0	0	0	0	0	0
C-C_Bond_Lyase of the TIM-Barrel fold	PF15617.7	0	0	0	1	0	1	1	1	1	1	1	0	1	1	0	0	0	0	0	1	1	0	0	0	0	0	0	0	0	1	0	0	0	0	0	0	0	0	0	0	0	0
Cadherin domain	PF00028.18	2	2	2	0	3	3	4	4	2	1	1	0	1	1	3	1	1	1	0	0	0	1	1	0	0	0	0	0	2	4	0	0	1	1	1	1	1	1	1	0	0	0
Cadherin-like	PF16184.6	0	0	0	0	0	1	3	3	2	0	0	0	3	2	3	1	2	1	0	0	1	0	0	0	0	0	0	0	4	5	0	0	0	0	0	0	0	0	0	0	0	0
Bacterial cadherin-like domain	PF17803.2	2	2	2	0	2	7	6	6	2	0	0	0	6	4	6	2	2	2	5	3	3	0	0	3	4	0	0	0	3	5	0	1	3	3	3	3	3	3	3	1	1	1
Cadherin-like domain	PF17892.2	0	0	0	0	3	6	5	6	3	2	1	0	5	4	5	1	2	2	4	0	2	0	0	2	2	0	0	0	4	9	0	0	2	2	2	2	2	2	2	0	0	0
Cysteine-rich secretory protein family	PF00188.27	0	0	0	0	0	0	0	0	0	0	0	0	0	0	0	1	1	1	0	0	0	0	0	2	1	0	0	0	0	1	0	0	0	0	0	0	0	0	0	0	0	0
Capsule biosynthesis CapC	PF14102.7	0	0	0	0	0	0	0	0	0	0	0	0	0	0	0	0	0	0	0	0	0	0	0	0	0	0	0	0	0	1	0	0	0	0	0	0	0	0	0	0	0	0
Carbamoyltransferase C-terminus	PF16861.6	0	0	0	0	0	0	0	0	0	0	1	0	0	0	0	0	0	0	0	0	0	1	1	1	1	0	0	0	1	1	1	0	0	0	0	0	0	0	0	0	0	0
Carbamoyltransferase N-terminus	PF02543.16	0	0	0	1	0	0	0	0	0	0	0	0	0	0	0	0	0	0	0	0	0	0	0	1	1	0	0	0	1	1	2	0	0	0	0	0	0	0	0	0	0	0
Carboxypeptidase regulatory-like domain	PF13620.7	1	1	2	1	6	0	0	0	1	0	1	0	3	2	0	1	1	2	1	0	0	0	0	4	1	0	0	0	4	3	3	0	0	0	0	0	0	0	0	0	0	0
Eukaryotic-type carbonic anhydrase	PF00194.22	0	0	0	0	0	0	0	0	0	0	0	0	0	0	1	1	2	1	0	0	0	0	0	0	0	0	0	0	1	1	0	0	0	0	0	0	0	0	0	0	0	0
CARDB	PF07705.12	0	0	0	0	1	0	0	0	0	0	0	0	1	0	0	0	0	0	0	0	0	0	0	0	0	0	0	0	1	1	0	0	0	0	0	0	0	0	0	0	0	0
Integron-associated effector binding protein	PF14526.7	0	0	0	0	1	0	0	0	0	0	0	0	1	1	0	1	1	0	0	0	0	0	0	0	0	0	0	0	0	1	0	0	0	0	0	0	0	0	0	0	0	0
CRISPR associated protein Cas1	PF01867.17	1	1	1	1	1	0	0	0	0	3	2	1	0	0	1	0	0	1	0	5	6	2	2	1	1	0	0	0	0	2	0	3	2	0	0	0	0	0	1	1	2	2
CRISPR-associated protein (Cas_Csy1)	PF09611.11	1	1	1	0	1	0	0	0	0	2	1	0	0	0	1	0	0	0	0	0	0	1	1	0	1	0	0	0	0	1	0	2	1	0	0	0	0	0	0	1	0	1
CRISPR-associated protein (Cas_Csy2)	PF09614.11	1	1	1	0	1	0	0	0	0	2	1	0	1	2	1	0	0	0	1	0	0	0	0	0	1	0	0	0	0	1	0	1	1	0	0	0	0	0	0	1	0	1
CRISPR-associated protein (Cas_Csy3)	PF09615.11	1	1	1	0	1	0	0	0	0	2	1	0	1	2	1	0	0	0	1	0	0	1	1	0	1	0	0	0	0	1	0	0	2	0	2	1	1	0	0	1	0	0
CRISPR-associated protein (Cas_Csy4)	PF09618.11	1	1	1	0	1	0	0	0	0	2	2	0	1	2	1	0	0	0	1	0	0	1	1	0	1	0	0	1	0	1	0	1	2	0	1	0	0	0	0	2	0	0
Catalase	PF00199.20	0	0	0	1	0	1	2	2	1	2	1	0	0	0	2	0	2	1	0	1	1	0	0	0	2	0	0	0	2	2	0	1	0	0	0	0	0	0	0	1	1	2
Catalase-related immune-responsive	PF06628.13	0	0	0	1	0	1	2	2	2	1	1	1	0	0	2	2	2	1	0	1	1	0	0	0	2	0	0	0	2	1	0	1	0	0	0	0	0	0	0	1	1	1
Cation transport ATPase (P-type)	PF13246.7	0	0	0	0	0	0	0	0	0	0	0	0	0	0	0	0	0	0	0	0	0	0	0	0	0	0	0	0	0	1	0	0	0	0	0	0	0	0	0	0	0	0
Cation transporting ATPase, C-terminus	PF00689.22	0	0	0	0	0	0	0	0	0	0	0	0	0	0	0	0	0	0	0	0	0	0	0	0	0	0	0	0	0	1	0	0	0	0	0	0	0	0	0	0	0	0
Cation transporter/ATPase, N-terminus	PF00690.27	0	0	0	0	0	0	0	0	0	0	0	0	0	0	0	0	0	1	0	0	0	0	0	0	0	0	0	0	0	1	0	0	0	0	0	0	0	0	0	0	0	0
Putative carbonic anhydrase	PF10563.10	0	0	0	0	0	0	0	0	0	1	2	0	0	0	0	0	0	0	0	0	0	0	0	0	0	0	0	0	0	1	0	0	0	0	0	0	0	0	0	0	0	0
CbbQ/NirQ/NorQ C-terminal	PF08406.11	0	0	0	0	0	0	0	0	0	0	0	0	0	0	1	0	1	1	0	0	0	0	0	0	0	0	0	0	1	1	0	0	0	0	0	0	0	0	0	0	0	0
Cobalt uptake substrate-specific transmembrane region	PF01891.17	0	0	0	0	0	0	0	0	0	0	0	0	0	0	0	0	0	0	0	0	0	0	0	0	0	0	0	0	1	1	1	0	0	0	0	0	0	0	0	0	0	0
Starch/carbohydrate-binding module (family 53)	PF16760.6	0	0	0	0	0	0	0	0	0	0	0	0	0	0	0	0	0	0	0	0	0	0	0	0	0	0	0	0	0	1	0	0	0	0	0	0	0	0	0	0	0	0
Carbohydrate/starch-binding module (family 21)	PF03370.14	0	0	0	0	0	0	0	0	0	0	0	0	0	0	0	0	0	0	0	0	0	0	0	0	0	0	0	0	0	1	0	0	0	0	0	0	0	0	0	0	0	0
Carbohydrate binding module (family 35)	PF16990.6	0	0	0	0	0	0	0	0	0	0	0	0	0	0	0	0	0	0	0	0	0	0	0	0	0	0	0	0	0	1	0	0	0	0	0	0	0	0	0	0	0	0
Carbohydrate binding domain	PF02018.18	0	0	0	0	0	0	0	0	0	0	0	0	0	0	0	0	0	0	0	1	1	0	0	0	0	0	0	0	0	10	0	0	0	0	0	0	0	0	0	0	0	0
Carbohydrate binding module (family 6)	PF03422.16	0	0	0	0	0	0	0	0	0	0	0	0	0	0	0	0	0	0	0	0	0	0	0	0	0	0	0	0	0	1	0	0	0	0	0	0	0	0	0	0	0	0
Cysteine-rich domain	PF02754.17	1	1	0	2	0	0	1	1	0	0	0	0	2	2	1	0	0	0	4	2	2	0	0	3	3	0	0	0	0	2	2	0	0	0	0	0	0	0	0	0	0	0
Di-haem cytochrome c peroxidase	PF03150.15	1	1	1	0	6	0	0	0	0	0	0	0	1	1	0	3	4	1	3	0	0	0	0	0	1	0	0	0	4	5	3	0	0	0	0	0	0	0	0	0	0	0
Cell division protein 48 (CDC48), domain 2	PF02933.18	0	0	0	0	0	0	0	0	0	0	0	0	0	0	0	0	0	0	0	0	0	0	0	0	0	0	0	0	0	1	0	0	0	0	0	0	0	0	0	0	0	0
Cell division protein 48 (CDC48), N-terminal domain	PF02359.19	0	0	0	0	0	0	0	0	0	0	0	0	0	0	0	0	0	0	0	0	0	0	0	0	0	0	0	0	0	1	0	0	0	0	0	0	0	0	0	0	0	0
Pathogenicity locus	PF11731.9	0	0	0	0	0	0	0	0	0	0	0	0	0	0	0	0	0	0	0	0	0	0	0	0	0	0	0	0	0	1	0	0	0	0	0	0	0	0	0	0	0	0
CdiI immunity protein	PF18593.2	0	0	0	0	0	0	0	0	0	0	0	0	0	0	0	0	0	0	0	0	0	0	0	0	0	0	0	0	0	1	0	0	0	0	0	0	0	0	0	0	0	0
Cytolethal distending toxin A/C domain	PF03498.15	0	0	0	0	0	0	0	0	0	0	0	0	0	0	0	1	1	0	0	0	0	0	0	1	0	0	0	0	1	1	0	0	0	0	0	0	0	0	0	0	0	0
Cellulase (glycosyl hydrolase family 5)	PF00150.19	0	0	0	0	0	1	1	1	0	1	0	0	2	2	1	2	2	2	1	0	0	0	0	2	0	0	0	0	3	4	0	0	0	0	0	0	0	0	0	0	0	0
Ceramidase	PF05875.13	0	0	0	0	0	0	0	0	0	0	0	0	0	0	0	0	0	0	0	0	0	0	0	0	0	0	0	0	0	1	0	0	0	0	0	0	0	0	0	0	0	0
Neutral/alkaline non-lysosomal ceramidase, N-terminal	PF04734.14	0	0	0	0	0	1	0	0	0	0	0	0	1	1	0	4	4	2	1	1	1	0	0	2	2	0	0	0	2	1	0	0	0	0	0	0	0	0	0	0	0	0
Neutral/alkaline non-lysosomal ceramidase, C-terminal	PF17048.6	0	0	0	0	0	1	0	0	0	0	0	0	0	0	0	2	2	1	0	0	0	0	0	1	1	0	0	0	1	1	0	0	0	0	0	0	0	0	0	0	0	0
CHAD domain	PF05235.15	0	0	0	0	0	0	0	0	0	0	0	0	0	0	0	0	0	0	0	0	0	0	0	0	0	0	0	0	0	1	0	0	0	0	0	0	0	0	0	0	0	0
CHAP domain	PF05257.17	0	0	0	0	0	0	0	0	0	0	0	0	0	0	0	0	0	0	0	0	0	0	0	0	0	0	0	0	0	1	1	0	0	0	0	0	0	0	0	0	0	0
FlgA N-terminal domain	PF17656.2	1	1	1	0	1	0	0	0	0	0	0	0	0	0	1	1	1	1	1	0	0	0	0	1	1	0	0	0	1	1	1	0	0	0	0	0	0	0	0	0	0	0
ChAPs (Chs5p-Arf1p-binding proteins)	PF09295.11	0	0	0	0	1	0	0	0	0	1	1	2	1	1	0	0	0	0	0	0	0	0	0	0	0	0	0	0	0	1	0	1	0	0	0	0	0	0	0	0	0	0
CHASE domain	PF03924.14	0	0	0	0	2	2	1	1	1	0	0	0	0	0	0	1	1	0	0	1	1	0	0	0	0	0	0	0	1	2	2	0	0	0	0	0	0	0	0	0	0	0
CHASE3 domain	PF05227.14	0	0	0	0	0	0	0	0	0	0	0	0	0	0	0	0	0	0	0	0	0	0	0	0	0	0	0	0	0	1	0	0	0	0	0	0	0	0	0	0	0	0
Periplasmic sensor domain found in signal transduction proteins	PF17149.5	0	0	0	0	1	0	0	0	0	0	0	0	0	0	0	0	0	0	0	0	0	0	0	0	0	0	0	0	0	8	0	0	0	0	0	0	0	0	0	0	0	0
Putative carbohydrate binding domain	PF03173.14	0	0	0	0	0	0	0	0	0	0	0	0	0	0	0	0	0	0	0	0	0	0	0	0	0	0	0	0	1	1	0	0	0	0	0	0	0	0	0	0	0	0
Chitobiase/beta-hexosaminidase C-terminal domain	PF03174.14	0	0	0	0	0	0	0	0	0	0	0	0	0	0	0	0	0	0	0	0	0	0	0	0	0	0	0	0	0	1	0	0	0	0	0	0	0	0	0	0	0	0
Chitobiase/beta-hexosaminidase C-terminal domain	PF13290.7	0	0	0	0	0	0	0	0	0	0	0	0	0	0	0	0	0	0	0	0	0	0	0	0	0	0	0	0	0	2	0	0	0	0	0	0	0	0	0	0	0	0
CheB methylesterase	PF01339.18	0	0	0	0	2	2	2	2	1	0	0	0	1	1	2	1	1	1	0	1	1	0	0	2	2	0	0	0	3	5	2	0	0	0	0	0	0	0	0	0	0	0
CheD chemotactic sensory transduction	PF03975.14	0	0	0	0	1	0	0	0	0	0	0	0	0	0	0	0	0	0	0	0	0	0	0	0	0	0	0	0	0	1	0	0	0	0	0	0	0	0	0	0	0	0
CheR methyltransferase, SAM binding domain	PF01739.19	1	1	1	0	2	3	2	2	1	2	2	2	1	1	2	2	2	1	0	1	1	0	0	4	3	0	0	0	4	6	2	0	0	0	0	0	0	0	0	0	0	0
CheR methyltransferase, all-alpha domain	PF03705.16	1	1	1	0	2	1	1	1	1	1	1	1	1	1	2	1	1	1	0	1	1	0	0	1	2	0	0	0	2	5	2	0	0	0	0	0	0	0	0	0	0	0
CheW-like domain	PF01584.20	3	3	3	0	7	6	6	6	2	2	2	2	3	3	3	1	3	3	3	3	3	2	2	3	3	0	0	0	6	15	8	1	1	1	1	1	1	1	1	1	1	0
Chemotaxis phosphatase, CheZ	PF04344.14	0	0	0	0	1	0	0	0	0	0	0	0	0	0	0	0	0	0	0	0	0	0	0	0	0	0	0	0	0	1	1	0	0	0	0	0	0	0	0	0	0	0
Chlorophyllase	PF07224.12	0	0	0	0	0	0	0	0	0	0	0	0	0	0	1	0	0	0	0	0	0	0	0	0	0	0	0	0	0	1	0	0	0	0	0	0	0	0	0	0	0	0
Chlorophyllase enzyme	PF12740.8	0	0	0	1	0	0	0	0	0	0	0	0	0	0	1	0	0	0	2	0	0	0	0	0	0	0	0	0	0	1	1	0	1	1	1	1	1	1	1	1	1	0
Choline/ethanolamine kinase	PF01633.21	0	0	0	1	1	0	0	0	0	0	0	0	0	1	2	0	0	0	2	1	1	0	0	1	0	0	0	0	0	1	0	0	0	0	0	0	0	0	0	0	0	0
Competence-damaged protein	PF02464.18	1	1	1	2	1	1	1	1	1	1	1	1	1	1	1	1	1	1	1	1	1	0	0	1	1	0	1	2	1	2	1	0	0	0	0	0	0	0	0	0	0	0
Citrate lyase ligase C-terminal domain	PF08218.12	1	1	1	0	1	1	1	1	1	0	0	0	1	1	0	1	1	1	1	1	1	1	1	1	0	0	1	0	0	1	0	0	0	0	0	0	0	0	0	0	0	0
Region in Clathrin and VPS	PF00637.21	0	0	0	0	0	0	0	0	0	0	0	0	0	0	0	0	0	0	0	0	0	0	0	0	0	0	0	0	0	1	0	0	0	0	0	0	0	0	0	0	0	0
Cyclic nucleotide-binding domain	PF00027.30	1	1	1	2	4	5	4	4	3	0	0	0	3	3	6	1	2	2	3	4	4	3	3	5	3	0	0	1	3	8	17	0	0	0	0	0	0	0	0	0	0	0
Coatomer epsilon subunit	PF04733.15	0	0	0	0	0	0	0	0	0	0	0	0	0	0	1	1	1	0	0	1	1	1	1	1	1	0	0	0	0	2	0	0	0	0	0	0	0	0	0	0	0	0
CoA binding domain	PF13380.7	0	0	0	1	0	0	0	0	0	0	0	0	0	0	0	0	0	0	0	0	0	0	0	0	0	0	0	0	0	1	3	0	0	0	0	0	0	0	0	0	0	0
CoA-binding domain	PF13727.7	2	2	1	1	0	2	1	1	1	1	1	0	2	0	1	3	3	2	2	2	2	0	0	0	1	0	0	0	2	3	2	0	0	0	0	0	0	0	0	0	0	0
Coenzyme A transferase	PF01144.24	0	0	0	2	2	4	4	4	6	2	2	0	2	2	0	2	2	2	1	1	1	0	0	0	0	0	0	0	0	1	0	0	0	0	0	0	0	0	0	0	0	0
CoA-transferase family III	PF02515.18	3	3	3	5	3	2	2	2	3	0	0	0	0	0	2	0	2	2	1	0	0	1	1	1	1	0	0	0	1	1	5	0	0	0	0	0	0	0	0	0	0	0
ATP:corrinoid adenosyltransferase BtuR/CobO/CobP	PF02572.16	0	0	0	1	1	0	0	0	0	0	0	0	0	0	0	0	0	0	1	0	0	3	3	1	1	0	0	0	0	1	1	0	0	0	0	0	0	0	0	0	0	0
CobD/Cbib protein	PF03186.14	0	0	0	2	1	0	0	0	0	0	0	0	1	1	0	0	0	0	1	0	0	1	1	1	1	0	0	0	0	1	1	0	0	0	0	0	0	0	0	0	0	0
Carboxylesterase family	PF00135.29	0	0	0	3	0	0	0	0	0	0	0	0	0	0	0	0	0	0	1	0	0	0	0	0	0	0	0	0	0	1	0	0	0	0	0	0	0	0	0	0	0	0
Haem-binding uptake, Tiki superfamily, ChaN	PF04187.14	0	0	0	0	0	0	0	0	0	0	0	0	0	0	2	1	1	0	0	1	1	0	0	1	1	0	0	0	1	1	1	0	0	0	0	0	0	0	0	0	0	0
Guanylyl transferase CofC like	PF01983.17	0	0	0	0	0	0	0	0	0	0	0	0	0	0	0	0	0	0	0	0	0	0	0	0	0	0	0	0	0	1	0	0	0	0	0	0	0	0	0	0	0	0
Phage Tail Collar Domain	PF07484.13	0	0	0	0	0	0	0	0	0	0	0	0	1	0	1	0	0	0	0	1	1	0	0	0	0	0	0	1	0	3	0	0	0	0	0	0	0	0	0	0	0	0
Late competence development protein ComFB	PF10719.10	0	0	0	0	1	0	0	0	0	0	0	0	0	0	0	0	0	0	0	0	0	0	0	0	0	0	0	0	0	1	1	0	0	0	0	0	0	0	0	0	0	0
Condensation domain	PF00668.21	0	0	0	2	1	0	0	0	1	1	1	3	0	1	0	1	3	0	0	0	0	0	0	1	0	0	0	0	0	5	0	0	0	0	0	0	0	0	0	0	0	0
Conserved hypothetical protein 698	PF03601.15	0	0	0	1	0	0	0	0	0	0	0	0	0	0	0	0	0	0	1	1	1	0	0	0	0	0	0	0	0	1	0	0	0	0	0	0	0	0	0	0	0	0
Copper resistance protein B precursor (CopB)	PF05275.12	0	0	0	1	0	0	0	0	0	0	0	0	0	0	0	0	0	0	0	0	0	0	0	0	0	0	0	0	0	1	0	0	0	0	0	0	0	0	0	0	0	0
Copper binding proteins, plastocyanin/azurin family	PF00127.21	0	0	0	1	1	0	0	0	0	0	0	0	0	0	0	0	0	0	1	0	0	0	0	0	0	0	0	0	0	1	0	0	0	0	0	0	0	0	0	0	0	0
Ubiquinone biosynthesis protein COQ7	PF03232.14	0	0	0	0	0	0	0	0	0	0	0	0	0	0	0	0	0	0	0	0	0	0	0	0	0	0	0	0	0	2	1	0	0	0	0	0	0	0	0	0	0	0
Cytochrome oxidase assembly protein	PF02628.16	1	1	1	1	1	1	1	1	1	1	1	2	1	1	1	1	1	1	1	1	1	1	1	1	1	0	1	1	2	1	1	1	2	2	2	2	2	2	2	1	1	1
Cytochrome C oxidase subunit II, periplasmic domain	PF00116.21	1	1	1	2	1	1	1	1	1	1	1	2	1	1	1	1	1	2	1	2	2	0	0	2	1	0	1	2	2	1	1	1	1	1	1	1	1	1	1	1	1	1
Cytochrome C oxidase subunit II, transmembrane domain	PF02790.16	1	1	1	1	1	1	1	1	1	1	1	1	1	1	1	1	1	1	1	1	1	0	0	1	1	0	1	2	1	1	1	1	1	1	1	1	1	1	1	1	1	1
Cytochrome c oxidase subunit III	PF00510.19	1	1	1	2	1	1	1	1	1	1	1	2	1	1	1	2	2	2	1	2	2	0	0	2	1	0	1	0	1	1	1	1	1	1	2	1	1	1	1	1	1	1
Cob(I)alamin adenosyltransferase N terminal	PF12557.9	0	0	0	0	1	0	0	0	0	0	0	0	0	0	0	0	0	0	1	0	0	1	1	1	1	0	0	0	0	1	1	0	0	0	0	0	0	0	0	0	0	0
CO dehydrogenase flavoprotein C-terminal domain	PF03450.18	1	1	1	2	0	3	3	3	3	0	0	0	1	1	2	0	1	1	0	1	1	0	0	0	0	0	0	0	1	1	0	0	0	0	0	0	0	0	0	0	0	0
Chloramphenicol phosphotransferase-like protein	PF07931.13	0	0	0	0	0	0	0	0	0	0	0	0	0	0	0	0	0	0	0	1	1	0	0	0	0	0	0	0	0	2	0	0	0	0	0	0	0	0	0	0	0	0
A circularly permuted ATPgrasp	PF04174.14	0	0	0	1	0	0	0	0	0	0	0	0	0	0	0	0	0	0	0	0	0	0	0	0	0	0	0	0	0	2	1	0	0	0	0	0	0	0	0	0	0	0
Circularly permuted ATP-grasp type 2	PF14403.7	0	0	0	1	0	0	0	0	0	0	0	0	0	0	0	0	0	0	0	0	0	0	0	0	0	0	0	0	0	2	1	0	0	0	0	0	0	0	0	0	0	0
CrcB-like protein, Camphor Resistance (CrcB)	PF02537.16	1	1	1	1	1	1	1	1	1	1	0	2	1	1	1	1	1	1	1	0	0	1	1	1	1	0	0	0	1	1	1	0	1	1	1	1	1	1	1	1	0	0
CreA protein	PF05981.13	1	1	1	0	1	2	1	1	2	0	0	0	0	0	0	1	1	1	1	0	0	1	1	0	0	0	0	0	0	1	0	0	0	0	0	0	0	0	0	0	0	0
Crescentin protein	PF19220.1	0	0	0	0	0	1	0	1	0	0	1	0	1	1	0	0	0	0	1	1	0	1	1	0	1	0	0	0	0	1	0	0	0	0	0	0	0	0	0	0	0	0
Bacterial regulatory proteins, crp family	PF00325.21	1	1	1	1	2	2	2	2	2	0	0	1	2	2	3	2	2	2	2	2	2	2	2	2	2	0	0	0	2	2	4	0	0	0	0	0	0	0	0	0	0	0
CrtC N-terminal lipocalin domain	PF07143.12	0	0	0	0	1	0	0	0	0	0	0	0	0	0	0	0	0	0	0	0	0	0	0	0	0	0	0	0	0	1	1	0	0	0	0	0	0	0	0	0	0	0
Beta/Gamma crystallin	PF00030.20	0	0	0	0	0	0	0	0	0	0	0	0	0	0	0	1	1	0	0	0	0	0	0	2	1	0	0	0	0	3	0	0	0	0	0	0	0	0	0	0	0	0
Beta/Gamma crystallin	PF08964.11	0	0	0	0	0	0	0	0	0	0	0	0	0	0	0	1	1	0	0	0	0	0	0	1	1	0	0	0	0	1	0	0	0	0	0	0	0	0	0	0	0	0
Cytochrome c oxidase assembly protein CtaG/Cox11	PF04442.15	1	1	1	0	1	1	1	1	1	1	1	1	1	1	1	1	1	1	1	1	1	1	1	1	1	0	1	0	1	1	1	1	1	1	1	1	1	1	1	1	1	1
Carboxyltransferase domain, subdomain A and B	PF02626.16	1	1	1	1	1	1	1	1	1	0	0	0	0	0	0	1	1	1	1	0	0	0	0	1	1	0	0	0	1	1	1	0	0	0	0	0	0	0	0	0	0	0
Carboxyltransferase domain, subdomain C and D	PF02682.17	1	1	1	1	1	1	1	1	1	0	0	0	0	0	0	1	1	1	1	0	0	0	0	1	1	0	0	0	1	1	1	0	0	0	0	0	0	0	0	0	0	0
Multicopper oxidase	PF00394.23	0	0	0	2	0	0	0	0	0	0	0	0	0	0	1	0	0	0	0	0	0	0	0	0	0	0	0	0	0	3	0	0	0	0	0	0	0	0	0	0	0	0
Multicopper oxidase	PF07731.15	0	0	0	3	0	0	0	0	0	0	0	0	0	0	1	1	1	0	0	0	0	0	0	0	0	0	0	0	0	3	0	0	0	0	0	0	0	0	0	0	0	0
Multicopper oxidase	PF07732.16	0	0	0	3	0	0	0	0	0	0	0	0	0	0	1	1	1	0	0	0	0	0	0	0	0	0	0	0	0	4	0	0	0	0	0	0	0	0	0	0	0	0
Multi-copper polyphenol oxidoreductase laccase	PF02578.16	1	1	1	1	1	1	1	1	1	1	1	1	1	1	1	1	1	1	1	1	1	1	1	1	1	0	0	0	1	1	1	0	0	0	0	0	0	0	0	0	0	0
CUB domain	PF00431.21	0	0	0	0	0	0	0	0	0	0	0	0	0	0	0	0	0	0	0	0	0	0	0	0	0	0	0	0	0	1	0	0	0	0	0	0	0	0	0	0	0	0
Cucumovirus coat protein	PF00760.19	0	0	0	0	1	1	1	1	1	0	0	0	1	1	0	0	0	0	0	0	0	0	0	1	0	0	0	0	0	1	1	0	0	0	0	0	0	0	0	0	0	0
Cupin	PF00190.23	0	0	0	0	1	1	0	0	0	0	0	0	0	0	0	0	0	0	0	0	0	0	0	0	0	0	0	0	2	1	0	0	0	0	0	0	0	0	0	0	0	0
Cupin domain	PF07883.12	4	4	6	9	6	9	10	10	10	5	4	4	9	5	1	13	14	11	8	9	9	1	1	13	6	0	0	1	12	9	6	0	0	0	0	0	0	0	0	0	0	0
Protein of unknown function (DUF861)	PF05899.13	1	1	1	0	0	3	2	2	1	1	2	2	1	1	0	1	0	1	1	1	1	0	0	2	0	0	0	0	2	1	1	0	0	0	0	0	0	0	0	0	0	0
Cupin superfamily protein	PF08007.13	0	0	0	0	1	1	1	1	1	0	0	0	1	1	1	2	2	2	1	0	0	0	0	1	1	0	0	0	2	3	0	0	0	0	0	0	0	0	0	0	0	0
Cupin superfamily (DUF985)	PF06172.12	0	0	0	0	0	0	0	0	0	0	0	0	0	0	0	1	1	1	0	0	0	0	0	0	0	0	0	0	1	1	0	0	0	0	0	0	0	0	0	0	0	0
Cupin	PF12852.8	1	1	1	0	3	0	0	0	0	0	1	2	0	0	1	0	1	1	1	0	0	0	0	0	1	0	0	0	0	1	0	0	0	0	0	0	0	0	0	0	0	0
ChrR Cupin-like domain	PF12973.8	1	1	1	1	3	1	1	1	1	0	0	2	1	1	0	1	2	3	3	1	1	0	0	2	1	0	0	0	1	2	2	0	0	0	0	0	0	0	0	0	0	0
Cupin-like domain	PF13621.7	0	0	0	0	0	0	0	0	0	0	0	0	0	0	0	0	0	1	0	0	0	0	0	0	0	0	0	0	1	4	0	0	0	0	0	0	0	0	0	0	0	0
Copper binding periplasmic protein CusF	PF11604.9	0	0	0	0	1	0	1	1	1	0	0	0	0	0	0	1	1	1	0	0	0	0	0	0	1	0	0	0	1	1	0	0	0	0	0	0	0	0	0	0	0	0
Putative zinc- or iron-chelating domain	PF03692.16	3	3	3	1	1	3	3	3	3	2	2	2	3	3	2	2	3	3	3	3	3	2	2	3	2	0	0	0	4	3	2	0	0	0	0	0	0	0	0	0	0	0
Putative cyclase	PF04199.14	0	0	0	0	0	1	1	1	1	0	0	0	0	0	0	0	0	0	0	0	0	0	0	0	0	0	0	0	1	2	0	0	0	0	0	0	0	0	0	0	0	0
Sirohaem synthase dimerisation region	PF10414.10	1	1	1	1	1	1	1	1	1	0	0	0	1	1	1	0	1	1	1	1	1	0	0	2	1	0	0	0	1	1	1	0	0	0	0	0	0	0	0	0	0	0
Cys/Met metabolism PLP-dependent enzyme	PF01053.21	2	2	2	4	6	7	3	3	4	1	0	0	2	5	2	5	5	6	6	2	2	1	1	2	5	0	2	0	4	4	6	2	1	1	1	1	1	1	1	1	1	0
CYTH domain	PF01928.22	1	1	1	2	1	1	1	1	1	0	0	2	1	1	1	1	1	1	2	1	1	1	1	1	1	0	0	0	1	1	1	0	0	0	0	0	0	0	0	0	0	0
Cytochrome c554 and c-prime	PF13435.7	0	0	0	0	0	1	1	1	2	0	0	0	1	1	0	0	1	1	4	0	0	0	0	0	0	0	0	0	1	2	2	0	0	0	0	0	0	0	0	0	0	0
Cytochrome c7 and related cytochrome c	PF14522.7	0	0	0	1	0	3	3	3	4	0	1	0	3	3	6	1	3	3	9	1	1	0	0	1	4	0	0	0	4	5	14	0	0	0	0	0	0	0	0	0	0	0
Cytochrome c3	PF14537.7	0	0	0	0	0	2	2	2	3	0	0	0	2	2	2	0	2	2	6	0	0	0	0	1	4	0	0	0	4	2	7	0	0	0	0	0	0	0	0	0	0	0
Class III cytochrome C family	PF02085.17	0	0	0	0	0	0	0	0	0	0	1	0	0	0	2	0	1	1	1	0	0	0	0	1	1	0	0	0	2	1	3	0	0	0	0	0	0	0	0	0	0	0
Cytochrome D1 heme domain	PF02239.17	0	0	0	2	0	0	0	0	1	0	0	0	1	1	0	0	0	0	1	0	0	3	3	0	0	0	0	0	3	3	0	0	0	0	0	0	0	0	0	0	0	0
NapC/NirT cytochrome c family, N-terminal region	PF03264.15	0	0	0	0	0	2	2	2	2	0	1	0	2	2	4	1	2	2	6	1	1	0	0	1	3	0	0	0	2	1	3	0	0	0	0	0	0	0	0	0	0	0
Cytochrome bd terminal oxidase subunit I	PF01654.18	1	1	1	2	1	1	1	1	1	1	1	2	1	1	1	1	1	2	1	1	1	1	1	1	1	0	0	0	1	1	1	0	0	0	0	0	0	0	0	0	0	0
Cytochrome bd terminal oxidase subunit II	PF02322.16	1	1	1	2	1	1	1	1	1	1	1	2	1	1	1	1	1	2	1	1	1	0	0	1	1	0	0	0	1	1	0	0	0	0	0	0	0	0	0	0	0	0
Chemoreceptor zinc-binding domain	PF13682.7	0	0	0	0	0	0	0	0	0	0	0	0	0	0	0	0	0	0	0	0	0	0	0	0	0	0	0	0	1	1	2	0	0	0	0	0	0	0	0	0	0	0
Stress responsive A/B Barrel Domain	PF07876.13	0	0	0	0	0	0	1	1	0	0	0	0	0	0	0	1	1	0	0	0	0	0	0	0	0	0	0	0	0	2	0	0	0	0	0	0	0	0	0	0	0	0
Prokaryotic diacylglycerol kinase	PF01219.20	0	0	0	0	2	0	0	0	0	0	0	0	1	1	0	0	0	1	1	0	0	0	0	0	0	0	0	1	0	1	0	0	0	0	0	0	0	0	0	0	0	0
DNA N-6-adenine-methyltransferase (Dam)	PF05869.12	0	0	0	0	1	0	0	0	0	0	0	0	0	0	0	0	0	0	0	0	0	0	0	0	0	0	0	0	0	1	0	0	0	0	0	0	0	0	0	0	0	0
C-terminal domain of alpha-glycerophosphate oxidase	PF16901.6	1	1	1	1	1	2	2	2	2	1	1	1	2	2	2	1	1	1	4	1	1	0	0	2	2	0	0	0	3	2	1	0	0	0	0	0	0	0	0	0	0	0
Diaminopimelate epimerase	PF01678.20	1	1	1	1	1	1	1	1	1	0	0	1	1	1	1	0	1	1	1	1	1	0	0	1	1	0	1	1	1	1	1	1	1	1	1	1	1	1	1	1	1	1
Defence against restriction A N-terminal	PF18788.2	0	0	0	0	0	0	0	0	0	0	0	0	0	0	0	0	0	0	0	0	0	0	0	0	0	0	0	0	0	1	0	0	0	0	0	0	0	0	0	0	0	0
ssDNA thymidine ADP-ribosyltransferase, DarT	PF14487.7	2	2	3	0	0	0	0	0	1	0	0	1	0	0	2	0	0	2	0	0	0	2	2	0	0	0	0	0	2	1	0	2	0	0	0	0	0	0	0	0	0	0
Cache domain	PF02743.19	1	1	1	1	6	2	1	1	1	1	1	0	1	1	1	1	1	1	2	1	1	0	0	2	2	0	0	0	4	10	13	0	1	1	1	1	1	1	1	0	0	0
Cache domain	PF08269.12	0	0	0	0	3	0	0	0	0	0	0	0	0	0	0	0	0	0	1	0	0	0	0	1	1	0	0	0	0	1	2	0	0	0	0	0	0	0	0	0	0	0
Cytidine and deoxycytidylate deaminase zinc-binding region	PF08211.13	1	1	1	0	1	1	1	1	1	1	0	2	1	1	1	1	1	2	1	1	1	1	1	1	1	0	0	0	1	1	0	0	0	0	0	0	0	0	0	0	0	0
Dicarboxylate transport	PF11739.9	0	0	0	0	1	0	0	0	0	0	0	0	0	0	0	0	0	0	0	0	0	0	0	0	0	0	0	0	0	1	0	0	0	0	0	0	0	0	0	0	0	0
Tripartite ATP-independent periplasmic transporter, DctM component	PF06808.13	4	4	4	9	2	6	6	6	5	0	1	0	7	5	7	4	6	7	14	6	5	2	2	8	5	0	0	0	4	8	9	1	1	1	1	1	1	1	1	1	1	1
Bacterial extracellular solute-binding protein, family 7	PF03480.14	1	1	1	6	2	2	3	3	2	0	0	0	4	3	1	3	3	3	10	3	3	2	2	5	3	0	0	0	1	7	7	0	0	0	0	0	0	0	0	0	0	0
Tripartite ATP-independent periplasmic transporters, DctQ component	PF04290.13	1	1	1	5	2	2	3	3	2	0	0	0	4	3	2	3	3	3	10	2	2	0	0	5	3	0	0	0	1	5	6	0	0	0	0	0	0	0	0	0	0	0
DDE superfamily endonuclease	PF13358.7	3	3	2	0	0	4	0	0	8	3	0	0	47	35	4	7	5	3	0	17	18	4	4	0	4	0	0	2	1	4	0	1	0	0	0	0	0	0	0	0	1	1
DDE superfamily endonuclease	PF13546.7	2	3	2	0	0	1	0	0	2	0	1	0	7	4	1	0	0	4	0	38	41	1	1	0	1	0	0	0	1	1	0	0	2	2	2	2	2	1	2	1	0	0
Transposase DDE domain	PF13612.7	5	5	5	0	0	5	2	2	11	0	0	0	12	13	1	2	3	0	0	3	3	1	1	0	1	0	6	1	1	1	0	2	2	1	1	1	1	1	1	1	1	0
Transposase DDE domain	PF13737.7	0	0	0	0	0	0	0	0	0	0	0	0	0	0	2	0	0	0	0	0	0	0	0	0	0	0	0	0	0	1	0	2	0	0	0	0	0	0	0	1	1	0
Archaeal putative transposase ISC1217	PF04693.13	0	0	0	0	0	0	0	0	0	0	0	0	0	0	0	0	0	0	0	11	11	0	0	0	0	0	0	0	1	1	0	1	0	0	0	0	0	0	0	0	0	0
IS1 transposase	PF03400.14	0	0	0	0	0	1	0	0	23	2	17	0	1	1	0	1	1	2	0	40	46	1	1	0	0	0	0	0	5	2	0	0	1	1	1	1	1	1	1	0	0	0
ISXO2-like transposase domain	PF12762.8	4	4	2	3	0	2	1	1	3	0	1	0	7	8	0	23	9	10	2	7	9	1	1	0	9	0	0	1	3	1	0	3	0	0	0	0	0	0	0	0	0	0
DDE domain	PF13610.7	1	0	0	0	0	1	0	0	0	1	1	0	2	3	1	3	1	4	1	7	4	2	2	3	3	0	0	0	1	3	0	0	0	0	0	0	0	0	0	0	0	0
Transposase IS66 family	PF03050.15	9	9	10	2	0	1	0	0	4	4	2	0	9	13	3	0	0	5	0	3	2	5	5	0	2	0	0	0	0	5	0	0	0	0	0	0	0	0	0	0	0	0
IS66 C-terminal element	PF13817.7	3	4	5	2	0	1	0	0	2	3	2	0	2	2	2	0	0	1	0	0	0	2	2	0	1	0	0	0	0	2	0	0	0	0	0	0	0	0	0	0	0	0
Transposase	PF01610.18	2	2	1	1	0	0	0	0	0	4	4	1	28	12	12	1	0	13	0	6	4	0	0	0	3	0	0	1	1	1	0	0	0	0	0	0	0	0	0	0	0	0
Transposase	PF01548.18	5	4	3	0	0	1	1	1	0	0	0	0	7	1	0	2	1	0	3	5	22	1	1	0	1	0	0	1	2	1	0	0	0	0	0	0	0	0	0	0	0	0
DeoR C terminal sensor domain	PF00455.23	1	1	1	0	2	3	5	5	2	2	4	2	3	3	3	3	3	2	3	4	4	2	2	1	1	0	0	0	2	1	0	0	0	0	0	0	0	0	0	0	0	0
Iron-sulfur cluster binding domain of dihydroorotate dehydrogenase B	PF10418.10	0	0	0	0	0	0	0	0	0	0	0	0	0	0	0	0	0	0	0	0	0	0	0	1	0	0	0	0	1	1	0	0	0	0	0	0	0	0	0	0	0	0
Di-haem oxidoreductase, putative peroxidase	PF06537.12	1	1	1	1	2	1	1	1	2	0	0	0	1	1	1	1	1	1	0	1	1	0	0	1	1	0	0	0	1	3	0	0	0	0	0	0	0	0	0	0	0	0
Dimerisation domain	PF16864.6	0	0	0	0	0	1	0	0	1	0	0	0	0	0	0	0	0	0	0	0	0	0	0	0	0	0	0	0	1	1	0	0	0	0	0	0	0	0	0	0	0	0
non-haem dioxygenase in morphine synthesis N-terminal	PF14226.7	0	0	0	1	1	2	2	2	2	0	0	0	0	0	0	1	1	1	1	0	0	1	1	0	1	0	0	0	0	2	0	0	0	0	0	0	0	0	0	0	0	0
Diphthamide synthase	PF01902.18	0	0	0	0	0	1	1	1	1	1	1	1	1	1	0	1	1	1	0	1	1	1	1	1	0	0	0	0	0	1	0	0	0	0	0	0	0	0	0	0	0	0
Dirigent-like protein	PF03018.15	0	0	0	0	0	0	0	0	0	0	0	0	0	0	0	0	0	0	0	0	0	0	0	0	0	0	0	0	0	1	0	0	0	0	0	0	0	0	0	0	0	0
Dienelactone hydrolase family	PF01738.19	3	3	2	6	9	3	5	5	2	0	1	0	2	2	1	1	2	1	2	1	1	3	3	4	4	0	1	0	1	2	3	0	1	1	1	1	1	1	1	1	1	0
DNA-J related protein	PF12339.9	0	0	0	0	0	0	0	0	0	0	0	0	0	0	0	0	0	0	0	0	0	0	0	0	0	0	0	0	0	1	1	0	0	0	0	0	0	0	0	0	0	0
Processivity clamp loader gamma complex DNA pol III C-term	PF14840.7	1	1	1	0	1	1	1	1	1	0	1	2	1	1	1	0	1	1	1	1	1	0	0	0	0	0	0	0	1	1	1	1	1	1	1	1	1	1	1	1	1	1
DNA polymerase family B	PF00136.22	0	0	0	0	1	0	1	1	1	0	0	0	1	1	2	1	1	1	1	2	2	0	0	1	1	0	0	0	1	1	1	0	0	0	0	0	0	0	0	0	0	0
DNA polymerase type B, organellar and viral	PF03175.14	0	0	0	0	1	0	1	1	1	0	0	1	1	1	1	1	1	1	1	1	1	0	0	1	1	0	0	0	1	1	1	0	0	0	0	0	0	0	0	1	0	0
DNA polymerase family B, exonuclease domain	PF03104.20	0	0	0	0	1	0	1	1	1	0	0	0	1	1	2	0	1	1	1	1	1	0	0	1	1	0	0	0	1	1	1	0	0	0	0	0	0	0	0	0	0	0
Type VI secretion system protein DotU	PF09850.10	0	0	0	0	0	1	0	0	0	1	1	0	0	0	1	2	2	0	2	0	0	0	0	1	3	0	0	0	2	1	0	0	0	0	0	0	0	0	0	0	0	0
TQO small subunit DoxD	PF04173.14	0	0	0	0	1	0	0	0	0	0	0	0	0	1	1	0	0	0	0	1	1	0	0	0	0	0	0	0	0	1	1	0	0	0	0	0	0	0	0	0	0	0
DoxX-like family	PF13781.7	0	0	0	1	2	0	1	1	0	0	0	0	0	0	0	0	0	0	0	0	0	0	0	1	0	0	0	0	1	1	0	0	0	0	0	0	0	0	0	0	0	0
DRTGG domain	PF07085.13	1	1	1	0	1	1	1	1	1	1	1	2	1	1	0	0	1	1	1	1	1	0	0	2	2	0	0	0	2	1	1	1	1	1	1	1	1	1	1	1	1	0
DsrH like protein	PF04077.13	1	1	1	0	1	1	1	1	1	1	0	2	1	1	1	1	1	1	1	2	2	1	1	1	1	0	0	0	1	2	1	1	1	1	1	1	1	1	1	1	1	1
dTDP-4-dehydrorhamnose 3,5-epimerase	PF00908.18	0	0	1	0	0	1	1	1	0	2	0	0	2	0	0	1	1	1	0	0	0	0	0	0	0	0	0	0	0	2	1	0	0	0	0	0	0	0	0	0	0	0
Protein of unknown function (DUF1015)	PF06245.12	0	0	0	0	0	0	0	0	0	0	0	0	0	0	0	0	0	0	0	0	0	0	0	0	0	0	0	0	0	1	0	0	0	0	0	0	0	0	0	0	0	0
Family of unknown function (DUF1028)	PF06267.13	0	0	0	0	0	0	0	0	0	0	0	0	0	0	0	0	0	0	0	1	0	0	0	0	0	0	0	0	0	1	0	0	0	0	0	0	0	0	0	0	0	0
Domain of Unknown Function (DUF1080)	PF06439.12	0	0	0	0	1	0	0	0	0	0	0	0	0	0	0	0	0	0	1	0	0	0	0	0	0	0	0	0	0	1	0	0	0	0	0	0	0	0	0	0	0	0
Domain of unknown function DUF11	PF01345.19	0	0	0	0	0	1	1	1	1	0	0	0	0	0	0	0	0	0	0	0	0	0	0	0	0	0	0	1	4	1	0	0	0	0	0	0	0	0	0	0	0	0
Domain of unknown function (DUF1127)	PF06568.12	0	0	0	0	0	1	2	2	1	0	0	0	0	0	0	1	1	1	1	0	0	0	0	0	0	0	0	0	0	2	1	0	0	0	0	0	0	0	0	0	0	0
Protein of unknown function (DUF1186)	PF06685.12	4	4	4	0	0	2	2	2	2	4	3	0	2	2	0	2	2	2	1	0	0	0	0	0	1	0	0	0	0	2	0	0	0	0	0	0	0	0	0	0	0	0
Protein of unknown function (DUF1223)	PF06764.12	0	0	0	1	1	0	0	0	0	0	0	0	0	0	0	0	0	0	1	0	0	0	0	0	1	0	0	0	0	1	1	0	0	0	0	0	0	0	0	0	0	0
Protein of unknown function (DUF1232)	PF06803.13	0	0	0	1	0	0	0	0	0	0	0	0	0	0	0	0	0	0	0	0	0	0	0	0	0	0	0	0	0	1	0	0	0	0	0	0	0	0	0	0	0	0
Protein of unknown function (DUF1244)	PF06844.12	0	0	0	1	1	0	0	0	0	0	0	0	0	0	0	1	1	1	1	0	0	0	0	1	1	0	0	0	0	1	1	0	0	0	0	0	0	0	0	0	0	0
Protein of unknown function (DUF1249)	PF06853.13	1	1	1	1	1	1	1	1	1	1	1	2	1	1	1	1	1	1	1	1	1	1	1	1	1	0	1	0	1	1	1	0	0	0	0	0	0	0	0	0	0	0
Protein of unknown function (DUF1266)	PF06889.12	0	0	0	0	0	0	0	0	0	0	0	0	0	0	0	0	0	0	0	0	0	0	0	0	0	0	0	0	0	1	0	0	0	0	0	0	0	0	0	0	0	0
Protein of unknown function (DUF1285)	PF06938.12	1	1	1	0	1	1	1	1	1	0	0	1	1	1	1	1	1	1	1	1	1	1	1	1	1	0	0	0	1	1	1	0	0	0	0	0	0	0	0	0	0	0
Domain of unknown function (DUF1287)	PF06940.12	0	0	0	0	0	0	0	0	0	0	0	0	0	0	0	0	0	0	0	0	0	0	0	0	0	0	0	0	0	1	0	0	0	0	0	0	0	0	0	0	0	0
Protein of unknown function (DUF1289)	PF06945.14	0	0	0	0	2	0	0	0	0	0	0	0	0	0	0	1	1	1	1	0	0	0	0	0	0	0	0	0	1	1	3	0	0	0	0	0	0	0	0	0	0	0
Protein of unknown function (DUF1302)	PF06980.12	2	2	1	0	1	5	4	4	7	0	0	0	3	3	1	6	6	6	3	3	3	0	0	4	2	0	0	0	5	1	3	0	0	0	0	0	0	0	0	0	0	0
Protein of unknown function (DUF1318)	PF07027.13	0	0	0	0	1	0	0	0	0	0	0	0	0	0	0	0	0	0	0	0	0	0	0	0	0	0	0	0	0	1	0	0	0	0	0	0	0	0	0	0	0	0
Protein of unknown function (DUF1320)	PF07030.13	0	0	0	0	0	6	0	0	0	0	0	0	0	0	1	0	0	1	0	0	0	0	0	0	0	0	0	0	0	1	0	0	0	0	0	0	0	0	0	0	0	0
Protein of unknown function (DUF1326)	PF07040.12	0	0	0	0	0	0	0	0	0	0	0	0	0	0	0	0	0	0	0	0	0	0	0	0	0	0	0	0	0	1	0	0	0	0	0	0	0	0	0	0	0	0
Protein of unknown function (DUF1329)	PF07044.12	0	0	0	0	2	3	3	3	4	0	0	0	2	3	1	7	7	8	11	3	3	0	0	6	4	0	0	0	7	2	4	0	0	0	0	0	0	0	0	0	0	0
Domain of unknown function (DUF1330)	PF07045.12	0	0	0	0	0	0	1	1	0	0	0	0	0	0	0	2	2	0	0	0	0	0	0	0	0	0	0	0	0	1	1	0	0	0	0	0	0	0	0	0	0	0
Domain of unknown function (DUF1338)	PF07063.14	1	1	1	0	1	1	1	1	1	1	0	0	1	1	1	1	1	1	1	2	2	0	0	1	0	0	0	0	1	1	0	1	1	1	1	1	1	1	1	1	1	1
Protein of unknown function DUF134	PF02001.17	0	0	0	0	0	0	0	0	0	0	0	0	1	1	0	0	0	0	0	0	0	0	0	0	0	0	0	0	0	1	0	0	0	0	0	0	0	0	0	0	0	0
Protein of unknown function (DUF1348)	PF07080.12	0	0	0	1	1	0	0	0	0	0	0	0	0	0	0	0	0	0	0	0	0	0	0	0	0	0	0	0	0	1	0	0	0	0	0	0	0	0	0	0	0	0
Protein of unknown function (DUF1375)	PF07119.13	0	0	0	0	0	0	0	0	0	0	0	0	0	0	0	0	0	0	0	0	0	0	0	0	0	0	0	0	0	1	0	0	0	0	0	0	0	0	0	0	0	0
Protein of unknown function (DUF1441)	PF07278.12	0	0	0	0	0	0	0	0	0	0	0	0	0	0	0	0	1	0	0	1	1	0	0	0	1	0	0	0	0	4	0	0	0	0	0	0	0	0	0	0	0	0
Protein of unknown function (DUF1449)	PF07290.12	0	0	0	0	0	0	0	0	0	0	0	0	0	0	0	0	0	0	1	0	0	0	0	0	0	0	0	0	0	1	0	0	0	0	0	0	0	0	0	0	0	0
Protein of unknown function (DUF1460)	PF07313.13	0	0	0	0	0	0	0	0	0	0	0	0	0	0	0	0	0	1	0	0	0	0	0	0	0	0	0	0	0	1	0	0	0	0	0	0	0	0	0	0	0	0
Protein of unknown function (DUF1471)	PF07338.14	0	0	0	0	0	0	0	0	0	0	0	0	0	0	0	0	0	0	0	0	0	0	0	0	0	0	0	0	0	1	0	0	0	0	0	0	0	0	0	0	0	0
Protein of unknown function (DUF1499)	PF07386.12	1	1	1	1	0	1	1	1	1	0	0	0	1	1	1	1	1	1	1	1	1	0	0	1	1	0	0	0	1	1	1	0	0	0	0	0	0	0	0	0	0	0
Protein of unknown function (DUF1513)	PF07433.12	0	0	0	0	1	1	1	1	1	0	0	0	1	1	0	1	1	1	0	0	0	0	0	1	1	0	0	0	1	1	0	0	0	0	0	0	0	0	0	0	0	0
Protein of unknown function (DUF1525)	PF07511.12	0	0	0	0	0	0	0	0	0	0	0	0	0	0	0	0	0	0	0	0	0	0	0	0	0	0	0	0	0	1	0	0	0	0	0	0	0	0	0	0	0	0
Protein of unknown function (DUF1533)	PF07550.12	0	0	0	0	0	0	0	0	0	0	0	0	0	0	0	0	0	0	0	0	0	0	0	0	0	0	0	0	0	1	0	0	0	0	0	0	0	0	0	0	0	0
Protein of unknown function (DUF1570)	PF07607.12	0	0	0	0	0	0	0	0	0	0	0	0	0	0	1	0	0	0	0	0	0	0	0	0	1	0	0	0	0	1	0	0	0	0	0	0	0	0	0	0	0	0
Protein of unknown function (DUF1624)	PF07786.13	0	0	0	0	0	0	0	0	0	0	0	0	0	0	0	0	0	0	0	0	0	0	0	0	0	0	0	0	0	1	0	0	0	0	0	0	0	0	0	0	0	0
Protein of unknown function (DUF1631)	PF07793.12	1	1	1	0	0	1	1	1	1	1	1	2	1	1	1	1	1	1	1	2	2	0	0	3	2	0	0	0	1	3	4	0	0	0	0	0	0	0	0	0	0	0
Protein of unknown function (DUF1643)	PF07799.13	0	0	1	1	0	0	0	0	0	0	0	0	0	0	0	0	0	0	0	0	0	0	0	0	0	0	0	0	0	1	0	0	0	0	0	0	0	0	0	0	0	0
Protein of unknown function (DUF1653)	PF07866.12	0	0	0	0	1	0	0	0	0	0	0	0	0	0	0	0	0	0	0	0	0	0	0	0	0	0	0	0	0	1	1	0	0	0	0	0	0	0	0	0	0	0
Protein of unknown function (DUF1722)	PF08349.12	1	1	1	0	1	1	1	1	1	0	1	1	1	1	1	1	1	1	1	1	1	1	1	1	1	0	0	0	1	1	1	0	0	0	0	0	0	0	0	0	0	0
Domain of unknown function (DUF1726)	PF08351.12	1	1	1	0	0	1	1	1	1	0	0	1	1	1	0	0	1	1	1	1	1	0	0	1	1	0	1	0	1	1	1	0	0	0	0	0	0	0	0	0	0	0
Domain of unknown function (DUF1730)	PF08331.11	1	1	1	0	1	1	1	1	1	0	0	0	1	1	1	1	1	1	1	1	1	0	0	1	1	0	0	0	1	1	1	0	0	0	0	0	0	0	0	0	0	0
Domain of unknown function (DUF1731)	PF08338.12	1	1	1	1	1	1	1	1	1	1	1	2	1	1	1	1	1	1	1	1	1	1	1	1	1	0	0	0	1	2	1	1	1	1	1	1	1	1	1	1	1	1
Domain of unknown function (DUF1732)	PF08340.12	1	1	1	1	1	1	1	1	1	0	1	1	1	1	1	1	1	1	1	1	1	0	0	1	1	0	0	0	1	1	1	0	0	0	0	0	0	0	0	0	0	0
Protein of unknown function (DUF1778)	PF08681.12	1	1	1	0	0	0	0	0	0	3	1	0	0	0	1	1	1	0	1	1	1	0	0	0	1	0	0	1	0	1	0	0	0	0	0	0	0	0	0	0	0	0
[truncated: 3,336 more rows]

## Sheet: Cópia de Supplementary table
Tree reference	Organism	COG anno	RAST-tk anno	Pfam anno	gene length (bp)	protein length (AA)	Frame	Start Codon?	Stop Codon?	SignalPep?	GH Domain?	Active Site?	Other Domains
>fig|6666666.910582.peg.88	Endozoicomonas acroporae Acr-5	Chitinase	EC 3.2.1.14 Chitinase	GH18	2262	754	1	Yes	Yes	Yes	GH18 Domain	Yes	DUF5011	DUF5011	-	-
>fig|6666666.910582.peg.89		Chitinase	EC 3.2.1.14 Chitinase	GH18	2616	872	1	Yes	Yes	Yes	GH18 Domain	Yes	ChitinaseA_N	PKD_4	REJ *	-
>fig|6666666.910570.peg.3263	Endozoicomonas acroporae Acr-1	Chitinase		GH18	2262	754	1	Yes	Yes	Yes	GH18 Domain	Yes	DUF5011	DUF5011	-	-
>fig|6666666.910570.peg.3262		Chitinase	EC 3.2.1.14 Chitinase	GH18	2616	872	1	Yes	Yes	Yes	GH18 Domain	Yes	ChitinaseA_N	PKD_4	REJ *	-
>fig|6666666.910584.peg.3023	Endozoicomonas acroporae Acr-14	Chitinase	EC 3.2.1.14 Chitinase	GH18	2262	754	1	Yes	Yes	Yes	GH18 Domain	Yes	DUF5011	DUF5011	-	-
>fig|6666666.910584.peg.3022		Chitinase	EC 3.2.1.14 Chitinase	GH18	2616	872	1	Yes	Yes	Yes	GH18 Domain	Yes	ChitinaseA_N	PKD_4	REJ *	-
>fig|6666666.910587.peg.3711	Endozoicomonas atrinae WP70	Chitodextrinase	EC 3.2.1.14 Chitodextrinase	GH18	3090	1030	1	Yes	Yes	Yes	GH18 Domain	Yes	ChiC	Big_7	Big_7	CBM_5_12_2
---------------		Chitinase	EC 3.2.1.14 Chitinase	GH18	747	249	1	No	Yes	Yes	GH18 Domain	Yes	-	-	-	-
>fig|6666666.910587.peg.1328		Chitinase	EC 3.2.1.14 Chitinase	-	1257	419	1	Yes	Yes	No	No	No	DUF5011	DUF5011	-	-
---------------	Endozoicomonas elysicola DSM22380 DOE	Chitodextrinase	EC 3.2.1.14 Chitodextrinase	GH18	2961	987	1	No	Yes	No	GH18 Domain	Yes	ChiC	Big _7	Big_7	CBM_5_12_2
---------------		Chitinase	EC 3.2.1.14 Chitinase	GH18	2217	739	1	Yes	Yes	Yes	GH18 Domain	Yes	DUF5011	DUF5011	-	-
---------------	Endozoicomonas elysicola DSM22380	Chitodextrinase	EC 3.2.1.14 Chitodextrinase	GH18	2961	987	1	No	Yes	No	GH18 Domain	Yes	ChiC	Big_7	Big_7	CBM_5_12_2
---------------		Chitinase	EC 3.2.1.14 Chitinase	GH18	2217	739	1	Yes	Yes	Yes	GH18 Domain	Yes	DUF5011	DUF5011	-	-
	uncultured Endozoicomonas sp. cretensis	Chitodextrinase	EC 3.2.1.14 Chitodextrinase	GH18	3048	1016	1	Yes	Yes	No	GH18 Domain	Yes	ChiC	Big_7	Big_7	CBM_5_12_2
		Chitinase	EC 3.2.1.14 Chitinase	GH18	2208	736	1	No	Yes	Yes	GH18 Domain	Yes	DUF5011	DUF5011	-	-
---------------	Endozoicomonas S. pistillata A	Chitinase	EC 3.2.1.14 Chitinase	-	570	190	1	No	Yes	-	No	-	-	-	-	-
---------------		Chitinase	EC 3.2.1.14 Chitinase	-	672	224	1	No	No	-	No	-	-	-	-	-
---------------	Endozoicomonas S. pistillata B	Chitinase	EC 3.2.1.14 Chitinase	-	273	91	1	No	Yes	No	No	No	DUF5011	-	-	-
---------------		Chitinase	EC 3.2.1.14 Chitinase	-	1131	377	1	No	Yes	No	No	No	DUF5011	DUF5011	DUF5011	DUF5011, DUF5011
---------------		Chitinase	EC 3.2.1.14 Chitinase	-	1767	589	1	No	Yes	No	No	No	He_PIG	-	-	-
---------------	Endozoicomonas P. verrucosa	Chitodextrinase	EC 3.2.1.14 Chitodextrinase	-	387	129	1	No	Yes	No	No	No	Big_7	-	-	-
---------------		Chitinase	EC 3.2.1.14 Chitinase	-	213	71	1	Yes	Yes	No	No	No	CBM_5_12	-	-	-
	Endozoicomonas ascidiicola KASP37	Chitinase	EC 3.2.1.14 Chitinase	GH6	2208	736	1	Yes	Yes	Yes	GH6 Domain	No	PKD_4	PKD_4	CBM_2	PKD *, PKD *
	Endozoicomonas ascidiicola AVMART05	Chitinase	EC 3.2.1.14 Chitinase	GH6	2208	736	1	Yes	Yes	Yes	GH6 Domain	No	PKD_4	PKD_4	CBM_2	PKD *, PKD *
---------------	Endozoicomonas arenosclerae E-MC227	Chitodextrinase	EC 3.2.1.14 Chitodextrinase	-	129	43	1	No	Yes	No	No	No	CBM_5_12_2	CBM_5_12 *	-	-
---------------		Chitodextrinase	EC 3.2.1.14 Chitodextrinase	GH18	2193	731	1	No	No	No	GH18 Domain	Yes	ChiC	-	-	-
---------------		Chitinase	EC 3.2.1.14 Chitinase	GH18	1362	454	1	No	Yes	No	GH18 Domain	Yes	-	-	-	-
>fig|6666666.910613.peg.3454	Endozoicomonas arenosclerae ab112	Chitodextrinase	EC 3.2.1.14 Chitodextrinase	GH18	3099	1033	1	Yes	Yes	Yes	GH18 Domain	Yes	ChiC	Big_7, Big_7	CBM_5_12_2	CBM_5_12
>fig|6666666.910613.peg.3696		Chitinase	EC 3.2.1.14 Chitinase	GH18	2175	725	1	Yes	Yes	Yes	GH18 Domain	Yes	ChitinaseA_N	ChitinaseA_N	-	-
---------------	Endozoicomonas numazuensis DSM25634	Chitinase	EC 3.2.1.14 Chitinase	GH18	1590	530	1	No	Yes	No	GH18 Domain	Yes	ChitinaseA_N	-	-	-
		Chitinase	EC 3.2.1.14 Chitinase	GH18	3054	1018	1	Yes	Yes	No	GH18 Domain	Yes	Big_7	Big_7	CBM_5_12_2	ChiC
>fig|6666666.910622.peg.4536	Endozoicomonas montiporae LMG24815	Chitinase	EC 3.2.1.14 Chitinase	GH18	543	181	1	Yes	Yes	No	GH18 Domain	No	-	-	-	-
---------------		Chitinase	EC 3.2.1.14 Chitinase	GH18	873	291	1	No	Yes	No	GH18 Domain	Yes	-	-	-	-
>fig|6666666.910622.peg.1816		Chitinase	EC 3.2.1.14 Chitinase	GH19	2439	813	1	Yes	Yes	Yes	GH19 Domain	Yes	-	-	-	-
>fig|6666666.910623.peg.5319	Endozoicomonas montiporae CL-33	Chitinase	EC 3.2.1.14 Chitinase	GH 18	543	181	1	Yes	Yes	No	GH18 Domain	No	-	-	-	-
---------------		Chitinase	EC 3.2.1.14 Chitinase	GH18	873	291	1	No	Yes	No	GH18 Domain	Yes	-	-	-	-
>fig|6666666.910623.peg.1659		Chitinase	EC 3.2.1.14 Chitinase	GH19	2439	813	1	Yes	Yes	Yes	GH19 Domain	Yes	-	-	-	-
>fig|6666666.910625.peg.4315	Parendozoicomonas haliclonae	Chitinase	EC 3.2.1.14 Chitinase	GH19	1704	568	1	Yes	Yes	Yes	GH19 Domain	Yes	-	-	-	-
>fig|6666666.910625.peg.4322		Chitinase	EC 3.2.1.14 Chitinase	GH18	2205	735	1	Yes	Yes	Yes	GH18 Domain	Yes	DUF5011	DUF5011	-	-
---------------	Parendozoicomonas sp. Alg238-R29	Chitinase	EC 3.2.1.14 Chitinase	-	573	191	1	Yes	Yes	-	No	-	-	-	-	-
---------------	Kistimonas sp. bin40	Chitinase	EC 3.2.1.14 Chitinase	GH18	1521	507	1	No	Yes	No	GH18 Domain	Yes	-	-	-	-
---------------		Chitinase	EC 3.2.1.14 Chitinase	GH18	2697	899	1	Yes	No	No	GH18 Domain	Yes	-	-	-	-
---------------		Chitinase	EC 3.2.1.14 Chitinase	GH18, GH19	3255	1085	1	Yes	Yes	Yes	GH18, GH19 Domains	Yes (on both GH18 and GH19 domains)	CBM_5_12	-	-	-
>fig|6666666.910641.peg.817	Endozoicomonas sp. SM1973	Chitinase	EC 3.2.1.14 Chitinase	GH19	1254	418	1	yes	yes	Yes	GH19 Domain	Yes	-	-	-	-
>fig|6666666.910641.peg.3714		Chitinase	EC 3.2.1.14 Chitinase	GH18	2634	878	1	yes	yes	No	GH18 Domain	Yes	-	-	-	-
>fig|6666666.910641.peg.4631		Chitinase	EC 3.2.1.14 Chitinase	GH18	3264	1088	1	yes	yes	Yes	GH18, GH18 Domains	Yes (on both GH18 Domains)	CBM_5_12	-	-	-
---------------	uncl Endozoicomonadaceae uncl EG16H Bin3	Chitinase	EC 3.2.1.14 Chitinase	GH18	1731	577	1	Yes	Yes	Yes	GH18 Domain	Yes	DUF5011	DUF5011	---	---
---------------	Endozoicomonadaceae uncl EG15H Bin2	Chitinase	EC 3.2.1.14 Chitinase	GH18	1572	524	1	Yes	Yes	Yes	GH18 Domain	Yes	---	----	----	----
---------------	Endozoicomonadaceae uncl EG18H Bin1	Chitinase	EC 3.2.1.14 Chitinase	GH18	1572	524	1	yes	Yes	Yes	GH18 Domain	Yes	---	---	---	---
---------------	Endozoicomonadaceae uncl EG15N Bin1	Chitinase	EC 3.2.1.14 Chitinase	GH18	1572	524	1	Yes	Yes	Yes	GH18 Domain	Yes	---	---	---	---
---------------	Endozoicomonadaceae uncl EG18N Bin1	Chitinase	EC 3.2.1.14 Chitinase	GH18	1572	524	1	Yes	Yes	Yes	GH18 Domain	Yes	---	---	---	---
---------------	Endozoicomonadaceae uncl EV01H Bin1	Chitinase	EC 3.2.1.14 Chitinase	GH18	1572	524	1	Yes	Yes	Yes	GH18 Domain	Yes	---	---	---	---
---------------	Endozoicomonadaceae uncl EV02H Bin2	Chitinase	EC 3.2.1.14 Chitinase	GH18	1572	524	1	Yes	Yes	Yes	GH18 Domain	Yes	---	---	---	---
---------------	Endozoicomonadaceae uncl EV03H Bin1	Chitinase	EC 3.2.1.14 Chitinase	GH18	1572	524	1	Yes	Yes	Yes	GH18 Domain	Yes	---	---	---	---
---------------	Endozoicomonadaceae uncl LS06H Bin1	Chitinase	EC 3.2.1.14 Chitinase	GH18	1731	577	1	Yes	Yes	Yes	GH18 Domain	Yes	DUF5011	DUF5011	---	---
---------------	Endozoicomonadaceae uncl LS07H Bin2	Chitinase	EC 3.2.1.14 Chitinase	GH18	1731	577	1	Yes	yes	Yes	GH18 Domain	Yes	DUF5011	DUF5011	---	---
---------------	Endozoicomonadaceae uncl LS08H Bin1	Chitinase	EC 3.2.1.14 Chitinase	GH18	1731	577	1	Yes	Yes	Yes	GH18 Domain	Yes	DUF5011	DUF5011	---	---
																	Other Domains	Description
																	CBM_5_12	Carbohydrate binding domain
																	CBM_5_12_2	Cellulose-binding domain
																	Big_7	Bacterial Ig domain
																	ChiC	Chitinase C
																	ChitinaseA_N	Chitinase A, N-terminal domain
																	He_PIG	Putative Ig domain
																	DUF5011	Domain of unknown function
																	PKD_4	PKD domain
																	REJ	REJ domain
																	*	Not a chosen Clan member - the match has not been chosen to represent the clan after Pfam post processing.
