# Supplementary material for: Widespread occurrence of chitinase-encoding genes suggests the Endozoicomonadaceae family as a key player in chitin processing in the marine benthos
Source: ISME Commun. 2023 Oct 14;3:109. doi: 10.1038/s43705-023-00316-7 (PMC10576748; doi:10.1038/s43705-023-00316-7)
Supplement: Supplementary file 5 — Supplementary TableS4. [file 43705_2023_316_MOESM5_ESM.xlsx]

## Sheet: Table S4
Table S4. Clusters of Orthologous Groups of proteins (COGs) based functional annotation (counts) of the 42 Endozoicomonadaceae genomes, MAGs and SAGs. The Melange pipeline (available on GitHub:https://sandragodinhosilva.github.io/MeLanGE) was used for annotation.
COG Description	COG ID	Endozoicomonas acroporae Acr-5	Endozoicomonas acroporae Acr-1	Endozoicomonas acroporae Acr-14	Endozoicomonas sp. G2 2	Endozoicomonas sp. G2 1	Endozoicomonas atrinae WP70	Endozoicomonas elysicola DSM22380 DOE	Endozoicomonas elysicola DSM22380	uncultured Endozoicomonas sp. cretensis	Endozoicomonas S. pistillata A	Endozoicomonas S. pistillata B	Endozoicomonas P. verrucosa	Endozoicomonas ascidiicola KASP37	Endozoicomonas ascidiicola AVMART05	Endozoicomonas sp. ex Bugula neritina AB1	Endozoicomonas arenosclerae E-MC227	Endozoicomonas arenosclerae ab112	Endozoicomonas numazuensis DSM25634	Endozoicomonas sp. OPT23	Endozoicomonas montiporae LMG24815	Endozoicomonas montiporae CL-33	Endozoicomonadaceae sp. v2	Endozoicomonadaceae bacterium ACE	Parendozoicomonas haliclonae	Parendozoicomonas R29	Kistimonas sp. bin40	Endozoicomonadaceae bacterium HKUST1	Endozoicomonadaceae bacterium HKUST2	Kistimonas asteriae KMD 001	Endozoicomonas sp. SM1973	Endozoicomonadaceae bacterium GTF-13	uncl Endozoicomonadaceae uncl EG16H Bin3	Endozoicomonadaceae uncl EG15H Bin2	Endozoicomonadaceae uncl EG18H Bin1	Endozoicomonadaceae uncl EG15N Bin1	Endozoicomonadaceae uncl EG18N Bin1	Endozoicomonadaceae uncl EV01H Bin1	Endozoicomonadaceae uncl EV02H Bin2	Endozoicomonadaceae uncl EV03H Bin1	Endozoicomonadaceae uncl LS06H Bin1	Endozoicomonadaceae uncl LS07H Bin2	Endozoicomonadaceae uncl LS08H Bin1
Transposase (or an inactivated derivative)	COG3328	0	0	0	2	0	10	0	0	10	0	0	0	2	2	0	1	2	0	0	1	1	1	1	0	0	2	8	1	0	1	0	1	3	2	3	2	3	3	3	3	1	1
Carbon starvation protein CstA	COG1966	0	0	0	1	0	1	1	1	1	0	0	1	1	1	1	3	3	3	2	2	2	1	1	1	1	2	0	0	1	0	0	0	0	0	0	0	0	0	0	0	0	0
Forkhead associated (FHA) domain, binds pSer, pThr, pTyr	COG1716	0	0	0	0	1	0	0	0	0	0	0	0	0	0	0	0	0	0	0	0	0	0	0	0	0	1	0	0	0	3	2	0	0	0	0	0	0	0	0	0	0	0
Trk-type K+ transport system, membrane component	COG0168	3	3	3	1	1	3	3	3	3	3	3	3	3	3	3	2	2	2	2	2	2	2	2	2	2	1	0	0	2	1	1	1	1	1	1	1	1	1	1	1	1	1
DNA anti-recombination protein (rearrangement mutator) RmuC	COG1322	1	1	1	1	1	1	1	1	1	0	0	2	2	2	0	1	1	1	1	2	2	1	1	1	1	1	1	2	1	1	1	1	1	1	1	1	1	1	1	1	1	0
Chorismate synthase	COG0082	1	1	1	1	1	1	1	1	1	1	1	2	1	1	1	0	1	1	1	1	1	0	0	1	1	1	1	0	1	1	1	1	1	1	1	1	1	1	1	1	1	1
Methylase of polypeptide chain release factors	COG2890	2	2	2	2	2	2	2	2	2	1	2	3	2	2	2	1	2	2	2	2	2	2	2	2	2	2	2	1	2	3	2	1	3	2	2	2	2	2	2	1	1	0
Isocitrate dehydrogenase	COG0538	1	1	1	1	1	1	1	1	1	0	1	0	1	1	0	0	0	0	0	1	1	1	1	1	1	1	1	1	1	1	0	1	1	1	1	1	1	1	1	1	1	1
tRNA U34 2-thiouridine synthase MnmA/TrmU, contains the PP-loop ATPase domain	COG0482	1	1	1	1	1	1	1	1	1	0	1	1	1	1	1	1	1	1	1	1	1	0	0	1	1	1	1	0	1	1	1	1	1	1	1	1	1	1	1	1	1	1
Regulator of phage lambda lysogenization HflD, binds to CII and stimulates its degradation	COG2915	1	1	1	1	1	1	1	1	1	0	1	1	1	1	1	0	1	1	1	1	1	1	1	1	1	1	0	0	1	1	1	1	1	1	1	1	1	1	1	1	1	1
Adenylosuccinate lyase	COG0015	1	1	1	2	1	1	1	1	1	1	1	2	1	1	1	1	2	1	1	2	2	0	0	1	1	1	1	0	1	1	1	1	1	1	1	1	1	1	1	0	1	1
Aspartate/methionine/tyrosine aminotransferase	COG0436	2	2	2	4	2	3	3	3	3	1	2	3	3	3	2	4	5	4	4	4	4	1	1	2	3	2	1	0	2	2	2	1	0	0	1	1	1	0	1	1	1	1
Excinuclease UvrABC helicase subunit UvrB	COG0556	1	1	1	1	1	3	2	2	2	0	1	2	1	1	1	1	1	1	1	1	1	1	1	2	1	1	1	0	1	1	1	0	1	1	1	1	1	1	1	0	0	1
Transcription antitermination factor NusG	COG0250	2	2	2	1	1	2	2	2	2	1	1	2	2	2	3	2	2	3	2	1	1	1	1	2	2	2	1	0	2	3	2	1	1	1	1	1	1	1	1	1	1	0
Orotidine-5'-phosphate decarboxylase	COG0284	1	1	1	1	1	1	1	1	1	1	0	2	1	1	0	1	1	2	1	1	1	1	1	1	1	1	1	0	1	1	1	1	1	1	1	1	1	1	1	1	1	1
Lipopolysaccharide biosynthesis regulator YciM, contains six TPR domains and a predicted metal-binding C-terminal domain	COG2956	1	1	1	1	3	1	1	1	1	0	1	1	1	1	1	1	1	1	1	1	1	2	2	1	1	1	0	0	1	3	1	0	0	0	0	0	0	0	0	0	0	0
Bacterial nucleoid DNA-binding protein	COG0776	5	5	5	3	3	5	5	5	5	3	6	4	5	5	7	6	6	6	6	6	6	5	5	5	5	3	3	2	6	7	5	2	1	1	1	1	1	1	1	2	2	0
Ribosomal protein S1	COG0539	1	1	1	1	1	1	1	1	2	1	1	1	1	1	1	1	1	1	1	1	1	1	1	1	1	1	1	1	1	2	1	1	1	1	1	1	1	1	1	1	1	1
Cytidylate kinase	COG0283	1	1	1	1	1	1	1	1	1	1	1	1	1	1	1	1	1	1	1	1	1	1	1	1	1	1	1	0	1	1	1	1	1	1	1	1	1	1	1	1	1	1
5-enolpyruvylshikimate-3-phosphate synthase	COG0128	1	1	1	1	1	1	1	1	1	1	1	2	1	1	1	2	2	2	1	1	1	1	1	1	1	1	1	1	1	1	1	1	1	1	1	1	1	1	1	1	1	0
Prephenate dehydratase	COG0077	1	1	1	1	1	2	1	1	1	1	1	2	1	1	1	1	1	1	1	1	1	1	1	1	1	1	0	0	1	1	1	0	0	0	0	0	0	0	0	0	0	0
Murein DD-endopeptidase MepM and murein hydrolase activator NlpD, contain LysM domain	COG0739	4	4	4	5	4	4	6	6	7	3	4	3	3	4	6	4	5	5	5	7	6	5	5	6	5	3	1	0	5	7	4	1	1	1	1	1	1	1	1	1	1	1
1,6-Anhydro-N-acetylmuramate kinase	COG2377	1	1	1	1	1	1	1	1	1	1	1	2	1	1	2	1	1	1	1	1	1	1	1	1	1	1	3	0	1	1	1	0	0	0	0	0	0	0	0	0	0	0
Tyrosyl-tRNA synthetase	COG0162	1	1	1	1	1	1	1	1	1	1	0	2	1	1	1	0	1	1	1	1	1	1	1	1	1	1	1	0	1	1	1	1	1	1	1	1	1	1	1	1	1	2
Uncharacterized membrane-anchored protein YhcB, DUF1043 family	COG3105	1	1	1	1	1	1	1	1	1	1	1	1	1	1	1	1	1	1	1	1	1	0	0	1	1	1	0	0	1	1	1	1	1	1	1	1	1	1	1	1	1	1
Excinuclease UvrABC, nuclease subunit	COG0322	1	1	1	1	1	1	1	1	1	1	1	1	1	1	1	0	1	1	1	1	1	1	1	1	1	1	1	0	1	1	1	1	1	1	1	1	1	1	1	1	1	1
Phosphatidylglycerophosphate synthase	COG0558	2	2	2	2	1	3	3	3	3	2	2	1	2	2	2	2	2	2	2	2	2	2	2	2	2	2	1	1	1	3	1	2	2	1	1	1	1	1	1	2	2	2
tRNA/tmRNA/rRNA uracil-C5-methylase, TrmA/RlmC/RlmD family	COG2265	2	2	2	1	2	2	2	2	2	2	2	2	2	2	2	2	2	2	2	2	2	2	2	2	2	1	0	0	2	1	2	0	0	0	0	0	0	0	0	0	0	0
Outer membrane protein OmpA and related peptidoglycan-associated (lipo)proteins	COG2885	7	7	8	6	6	8	7	7	6	5	6	7	10	8	4	5	6	7	7	7	7	3	3	8	11	4	1	0	9	10	7	3	3	1	2	2	3	2	2	3	3	1
Type II secretory pathway ATPase GspE/PulE or T4P pilus assembly pathway ATPase PilB	COG2804	5	5	5	3	3	4	4	4	5	3	3	6	5	4	4	4	4	5	5	4	4	3	3	5	3	3	2	1	4	6	3	2	2	2	2	2	2	2	2	2	2	3
tRNA nucleotidyltransferase/poly(A) polymerase	COG0617	2	2	2	2	2	2	2	2	2	1	2	2	2	2	2	1	2	2	2	2	2	2	2	2	2	2	2	0	2	2	2	2	2	2	2	2	2	2	2	1	1	1
Type II secretory pathway component GspD/PulD (secretin)	COG1450	4	4	4	2	2	3	3	3	3	3	3	2	4	3	4	3	3	4	4	3	3	2	2	4	2	3	2	0	4	6	2	2	3	3	3	3	3	3	3	2	3	4
Mg2+ and Co2+ transporter CorB, contains DUF21, CBS pair, and CorC-HlyC domains	COG4536	1	1	1	1	1	1	1	1	1	2	1	1	1	1	1	1	1	1	1	1	1	1	1	1	1	1	1	0	1	1	1	1	1	1	1	1	1	1	1	1	1	1
ATP-dependent Lon protease, bacterial type	COG0466	2	2	2	2	1	2	2	2	2	1	2	2	2	2	2	2	2	2	2	2	2	2	2	2	3	2	2	0	2	1	1	1	1	1	1	1	1	1	1	0	1	1
Preprotein translocase subunit SecA (ATPase, RNA helicase)	COG0653	3	3	3	1	1	3	3	3	2	1	1	0	2	2	1	1	1	1	1	1	1	2	2	1	2	1	1	0	2	1	1	1	1	1	1	1	1	1	1	1	1	2
UDP-3-O-acyl-N-acetylglucosamine deacetylase	COG0774	1	1	1	1	1	1	1	1	1	1	1	2	1	1	1	1	1	1	1	1	1	1	1	1	1	1	0	0	1	1	1	1	1	1	1	1	1	1	1	1	1	1
Cell division GTPase FtsZ	COG0206	1	1	1	1	1	1	1	1	2	1	1	1	1	1	1	1	1	1	1	1	1	1	1	1	1	1	1	1	1	1	1	1	1	1	1	1	1	1	1	1	1	1
Cell division ATPase FtsA	COG0849	1	1	1	1	1	1	1	1	1	1	1	1	1	1	1	1	1	1	1	1	1	1	1	1	1	1	0	0	1	1	1	1	1	1	1	1	1	1	1	1	1	1
Cell division septal protein FtsQ	COG1589	1	1	1	1	1	1	1	1	1	1	1	2	1	1	1	1	1	1	1	1	1	1	1	1	1	1	1	1	1	1	1	0	0	0	0	0	0	0	0	0	0	0
UDP-N-acetylmuramate-alanine ligase	COG0773	2	2	2	2	2	2	2	2	2	2	2	2	2	2	2	1	2	2	2	2	2	1	1	2	2	2	3	3	2	2	2	1	1	1	1	1	1	1	1	1	1	1
UDP-N-acetylglucosamine:LPS N-acetylglucosamine transferase	COG0707	1	1	1	1	1	1	1	1	1	1	1	0	2	1	1	1	1	1	1	1	1	1	1	1	1	1	1	1	1	1	1	1	1	1	1	1	1	1	1	1	1	1
Bacterial cell division protein FtsW, lipid II flippase	COG0772	2	2	2	2	2	2	2	2	2	2	2	2	2	2	2	2	2	2	2	2	2	2	2	2	2	2	2	2	2	2	2	2	2	2	2	2	2	2	2	2	2	2
UDP-N-acetylmuramoylalanine-D-glutamate ligase	COG0771	1	1	1	1	1	1	1	1	1	1	1	1	1	1	1	0	1	1	1	1	1	1	1	1	1	1	1	0	1	1	1	1	1	1	1	1	1	1	1	1	1	1
UDP-N-acetylmuramyl pentapeptide phosphotransferase/UDP-N-acetylglucosamine-1-phosphate transferase	COG0472	1	1	1	2	2	2	2	2	3	1	1	1	2	1	1	2	2	1	1	1	1	2	2	1	1	1	1	1	2	1	1	2	2	2	2	2	2	2	2	2	2	2
UDP-N-acetylmuramyl pentapeptide synthase	COG0770	1	1	1	1	1	1	1	1	1	1	1	2	1	1	1	1	1	1	1	1	1	1	1	1	1	1	1	0	1	1	1	1	1	1	1	1	1	1	1	1	1	1
UDP-N-acetylmuramyl tripeptide synthase	COG0769	1	1	1	1	1	1	1	1	1	1	1	2	1	1	1	1	2	1	1	1	1	1	1	2	1	1	1	0	1	1	1	1	1	1	1	1	1	1	1	1	1	1
Cell division protein FtsI/penicillin-binding protein 2	COG0768	2	2	2	2	2	2	2	2	2	2	2	2	2	2	2	1	2	2	2	2	2	2	2	2	2	2	2	1	2	2	2	2	2	2	2	2	2	2	2	1	1	2
Cell division protein FtsL, interacts with FtsB, FtsL and FtsQ	COG3116	1	1	1	1	1	1	1	1	1	1	1	2	1	1	1	1	1	1	1	1	1	1	1	1	1	1	1	0	1	1	1	1	1	1	1	1	1	1	1	1	1	1
16S rRNA C1402 N4-methylase RsmH	COG0275	1	1	1	1	1	1	1	1	1	1	1	1	1	1	1	1	1	1	1	1	1	1	1	1	1	1	1	0	1	1	1	1	1	1	1	1	1	1	1	1	1	1
MraZ, DNA-binding transcriptional regulator and inhibitor of RsmH methyltransferase activity	COG2001	1	1	1	1	1	1	1	1	1	0	1	2	1	1	1	1	1	1	1	1	1	0	0	1	1	1	0	0	1	1	1	0	0	0	0	0	0	0	0	0	0	0
Pyruvate dehydrogenase complex, dehydrogenase (E1) component	COG2609	1	1	1	1	1	1	1	1	1	0	0	1	1	1	2	1	1	1	1	1	1	1	1	1	1	1	1	0	1	1	1	1	1	1	1	1	1	1	1	1	1	1
Cell division protein ZapB, interacts with FtsZ	COG3074	0	0	0	0	0	0	1	1	1	1	0	1	1	1	1	1	1	1	1	1	1	1	1	1	1	1	1	0	1	1	0	0	0	0	0	0	0	0	0	0	0	0
tRNA G46 methylase TrmB	COG0220	1	1	1	1	2	1	1	1	1	1	0	2	1	1	1	1	1	1	1	1	1	0	0	1	1	1	1	0	1	2	1	1	1	1	1	1	1	1	1	1	1	1
Nicotinic acid mononucleotide adenylyltransferase	COG1057	1	1	1	1	1	1	1	1	1	1	0	1	1	1	1	1	1	1	1	1	1	0	0	1	1	1	1	0	1	1	1	0	0	0	0	0	0	0	0	0	0	0
Cu/Zn superoxide dismutase	COG2032	1	1	1	2	0	2	1	1	1	2	1	2	1	1	1	0	1	1	1	1	1	1	1	0	0	1	0	0	1	1	0	0	0	0	0	0	0	0	0	0	0	0
UDP-N-acetylglucosamine enolpyruvyl transferase	COG0766	1	1	1	1	1	1	1	1	0	0	1	2	1	1	1	1	1	1	1	1	1	1	1	1	1	1	1	0	1	1	1	1	1	1	1	1	1	1	1	1	1	1
Acid stress-induced BolA-like protein IbaG/YrbA, predicted regulator of iron metabolism	COG5007	1	1	1	1	1	1	1	1	0	1	0	1	1	1	1	1	1	1	1	1	1	1	1	1	1	1	1	0	1	1	1	1	1	1	1	1	1	1	1	1	1	0
ABC-type transporter Mla maintaining outer membrane lipid asymmetry, MlaB component, contains STAS domain	COG3113	1	1	1	1	1	1	1	1	0	1	0	2	1	1	1	1	1	1	1	0	0	1	1	0	1	1	0	0	0	1	1	1	1	1	1	1	1	1	1	1	1	1
ABC-type transporter Mla maintaining outer membrane lipid asymmetry, periplasmic MlaC component	COG2854	1	1	1	1	1	1	1	1	0	1	1	2	1	1	1	1	1	1	1	1	1	1	1	1	1	1	0	0	1	1	1	1	1	2	1	1	1	1	1	1	1	1
ABC-type transporter Mla maintaining outer membrane lipid asymmetry, periplasmic component MlaD	COG1463	2	2	2	2	1	2	2	2	1	2	2	3	2	2	1	1	2	2	1	2	2	2	2	2	1	1	0	0	1	1	1	1	1	2	1	1	1	1	1	1	1	1
ABC-type transporter Mla maintaining outer membrane lipid asymmetry, permease component MlaE	COG0767	2	2	2	2	1	2	2	2	1	2	2	3	2	2	1	1	2	2	1	2	2	2	2	2	2	1	0	0	1	1	1	1	1	2	0	1	1	1	1	1	1	1
ABC-type transporter Mla maintaining outer membrane lipid asymmetry, ATPase component MlaF	COG1127	2	2	2	2	1	2	2	2	1	2	2	2	2	2	1	2	2	2	1	2	2	2	2	2	2	1	0	0	1	1	1	1	1	2	0	1	1	1	1	1	1	1
Molecular chaperone DnaK (HSP70)	COG0443	2	2	2	1	2	2	3	3	2	2	2	1	2	3	2	1	4	5	3	2	2	1	1	2	2	2	2	3	2	3	2	2	2	2	2	2	2	2	2	2	2	1
DnaJ-class molecular chaperone with C-terminal Zn finger domain	COG0484	3	3	3	2	1	2	2	2	2	2	1	1	5	4	1	5	4	1	1	1	1	1	1	8	1	1	1	1	2	4	3	6	6	5	5	5	5	5	5	4	6	3
Pyridoxal/pyridoxine/pyridoxamine kinase	COG2240	0	0	0	0	0	1	1	1	1	0	1	2	0	0	0	0	0	1	0	1	1	1	1	1	1	1	0	0	1	0	0	0	0	0	0	0	0	0	0	0	0	0
Dihydrodipicolinate reductase	COG0289	1	1	1	1	1	1	1	1	1	1	1	0	1	1	1	1	1	1	1	1	1	1	1	1	1	1	1	1	1	1	1	1	1	1	1	1	1	1	1	1	1	1
FKBP-type peptidyl-prolyl cis-trans isomerase	COG0545	3	3	3	1	2	3	3	3	3	1	2	3	2	2	3	2	4	5	4	3	3	2	2	3	3	1	1	0	2	1	3	1	1	1	1	1	1	1	1	1	1	1
Alkyl hydroperoxide reductase subunit AhpC (peroxiredoxin)	COG0450	2	2	2	3	2	3	4	4	4	0	1	3	5	5	2	2	4	3	3	3	3	2	2	4	2	1	1	0	3	2	1	1	1	1	1	1	1	1	1	1	1	1
Uncharacterized protein	COG3198	1	1	1	0	1	1	1	1	1	1	0	1	1	1	1	1	1	1	1	1	1	1	1	1	1	1	0	0	1	1	1	1	1	0	1	1	1	0	1	1	1	1
Polyferredoxin	COG0348	1	1	1	0	2	3	3	3	2	1	0	0	1	2	1	1	1	1	1	1	1	1	1	3	2	1	0	0	2	1	2	1	1	0	1	1	1	0	1	1	1	1
Cytochrome c, mono- and diheme variants	COG2010	1	1	1	4	1	1	1	1	1	0	0	1	1	1	1	0	2	1	1	1	1	0	0	1	1	1	0	0	4	5	6	1	1	0	1	1	1	1	1	1	1	1
Cbb3-type cytochrome oxidase, subunit 3	COG4736	1	1	1	0	0	1	1	1	1	1	0	1	1	1	1	0	0	1	0	1	1	0	0	0	1	1	0	0	1	1	1	0	0	0	0	0	0	0	0	0	0	0
Cbb3-type cytochrome oxidase, cytochrome c subunit	COG2993	1	1	1	0	1	1	1	1	1	1	0	2	1	1	1	1	1	1	1	1	1	1	1	1	1	1	0	0	1	1	1	1	1	0	1	1	1	1	1	1	1	1
Cbb3-type cytochrome oxidase, subunit 1	COG3278	1	1	1	0	1	1	1	1	1	1	0	1	1	1	1	1	1	1	1	1	1	1	1	1	1	1	0	0	1	1	1	1	1	0	1	1	1	1	1	1	1	1
Inorganic pyrophosphatase	COG0221	1	1	1	1	0	1	1	1	1	0	0	1	1	1	1	1	1	1	1	1	1	1	1	2	1	1	1	1	1	1	1	1	1	1	1	1	1	1	1	0	1	1
Carbamoylphosphate synthase small subunit	COG0505	1	1	1	1	1	1	1	1	1	1	1	2	1	1	1	0	1	1	1	1	1	1	1	1	1	1	1	1	1	1	1	1	1	1	1	1	1	1	1	1	1	1
Carbamoylphosphate synthase large subunit	COG0458	1	1	1	1	1	1	1	1	1	1	1	0	1	2	1	1	1	1	1	1	1	1	1	1	1	1	1	2	1	1	1	1	1	1	1	1	1	1	1	1	1	1
Transcription elongation factor, GreA/GreB family	COG0782	2	2	2	3	2	2	2	2	3	2	3	2	2	2	2	2	2	2	2	2	2	2	2	2	2	2	1	1	2	2	2	1	1	1	1	1	1	1	1	1	1	1
6-phosphofructokinase	COG0205	2	2	2	1	1	2	2	2	2	2	2	3	2	2	3	1	2	2	2	2	2	1	1	3	3	1	1	0	2	1	1	2	2	2	2	2	2	2	2	2	2	2
FOG: Zn-finger	COG5048	1	1	2	0	0	0	0	0	0	29	28	0	0	2	0	0	0	0	0	0	0	0	0	0	0	185	0	0	0	0	0	1	0	0	0	0	0	0	0	1	0	0
Superfamily II DNA or RNA helicase, SNF2 family	COG0553	2	2	1	1	1	3	1	1	3	1	3	2	4	2	4	2	1	3	2	3	3	0	0	2	2	3	0	3	1	3	1	3	1	1	1	1	1	1	1	3	2	1
Endonuclease NucS, RecB family	COG1637	0	0	0	0	0	0	0	0	0	0	0	0	1	0	0	0	0	0	0	0	0	0	0	0	0	1	0	0	0	0	0	0	0	0	0	0	0	0	0	0	0	0
Methionine aminopeptidase	COG0024	1	1	1	2	1	1	1	1	1	1	1	1	1	1	1	1	1	1	1	1	1	1	1	1	1	1	1	0	1	1	1	1	1	1	1	1	1	1	1	1	1	1
Secreted/periplasmic Zn-dependent peptidases, insulinase-like	COG1025	1	1	1	0	1	1	1	1	1	0	0	1	1	1	1	2	2	1	1	1	1	1	1	3	1	1	0	0	0	1	0	1	1	1	1	1	1	1	1	1	1	1
Signal transduction histidine kinase	COG0642	15	15	14	14	23	21	20	20	18	8	7	13	19	19	19	22	22	22	21	18	17	8	8	25	20	2	1	1	20	47	29	3	3	3	3	3	3	3	3	3	3	2
Cytoplasmic iron level regulating protein YaaA, DUF328/UPF0246 family	COG3022	1	1	1	0	1	1	1	1	1	0	1	0	1	1	1	1	1	1	1	1	1	0	0	1	1	1	1	0	1	1	1	1	1	1	1	1	1	1	1	1	1	1
Glycine cleavage system protein P (pyridoxal-binding), C-terminal domain	COG1003	1	1	1	1	1	1	1	1	1	1	1	2	1	1	1	1	1	1	2	1	1	0	0	2	2	1	0	0	1	1	2	1	1	1	1	1	1	1	1	1	1	0
Glycine cleavage system H protein (lipoate-binding)	COG0509	1	1	1	1	1	1	1	1	1	1	1	1	1	1	1	2	2	1	2	1	1	1	1	1	2	1	0	0	1	2	2	1	1	1	1	1	1	1	1	1	1	1
Glycine cleavage system T protein (aminomethyltransferase)	COG0404	1	1	1	1	1	1	1	1	1	0	1	0	1	1	1	1	1	1	2	1	1	1	1	1	2	1	0	0	1	2	1	1	1	1	1	1	1	1	1	1	1	1
Oligoribonuclease (3'-5' exoribonuclease)	COG1949	1	1	1	1	1	1	1	1	1	1	1	0	1	1	2	1	1	1	1	1	1	0	0	1	2	1	1	1	1	1	1	1	1	1	1	1	1	1	1	1	1	2
sRNA-binding regulator protein Hfq	COG1923	1	1	1	1	1	1	1	1	1	1	0	1	1	1	1	1	1	1	1	1	1	1	1	1	1	1	1	1	1	1	1	1	1	1	1	1	1	1	1	1	1	1
50S ribosomal subunit-associated GTPase HflX	COG2262	1	1	1	1	1	1	1	1	1	1	0	1	1	1	1	1	1	1	1	1	1	1	1	1	1	1	1	1	1	1	1	1	1	1	1	1	1	1	1	1	1	0
Membrane-bound lytic murein transglycosylase B	COG2951	1	1	1	2	1	1	1	1	1	1	1	2	1	1	1	1	1	1	1	1	1	1	1	1	1	1	0	0	1	1	1	1	1	1	1	1	1	1	1	1	1	0
Rare lipoprotein A, peptidoglycan hydrolase digesting "naked" glycans, contains C-terminal SPOR domain	COG0797	1	1	1	2	1	1	1	1	1	1	1	2	1	1	1	0	1	1	1	1	1	1	1	1	1	1	0	0	1	1	1	0	0	0	0	0	0	0	0	0	0	0
D-alanyl-D-alanine carboxypeptidase	COG1686	1	1	1	1	1	1	1	1	1	1	1	1	1	1	1	2	2	1	1	2	2	1	1	2	1	1	1	1	1	1	1	1	1	1	1	1	1	1	1	1	1	1
Branched-chain amino acid aminotransferase/4-amino-4-deoxychorismate lyase	COG0115	2	2	2	3	2	2	2	2	2	1	1	1	2	2	2	1	2	2	2	2	2	2	2	2	3	3	2	0	3	4	4	1	1	1	1	1	1	1	1	1	1	1
Lipoate-protein ligase B	COG0321	1	1	1	1	1	1	1	1	1	0	1	1	1	1	1	1	1	1	1	1	1	1	1	1	1	1	1	1	1	1	1	1	1	1	1	1	1	1	1	0	1	1
Lipoate synthase	COG0320	1	1	1	1	1	1	1	1	1	0	1	2	1	1	1	1	1	1	1	1	1	1	1	1	1	1	1	0	1	1	1	1	1	1	1	1	1	1	1	0	1	1
Predicted ATPase, AAA+ superfamily	COG1373	2	2	2	0	0	0	0	0	0	0	0	0	1	1	0	1	1	2	0	1	1	0	0	0	1	1	0	0	0	0	0	0	0	0	0	0	0	0	0	0	0	0
Translation initiation factor 1 (eIF-1/SUI1)	COG0023	1	1	1	0	1	1	1	1	1	0	1	0	1	1	1	1	1	1	1	1	1	1	1	1	1	1	0	0	1	1	1	0	0	0	0	0	0	0	0	0	0	0
GMP synthase, PP-ATPase domain/subunit	COG0519	1	1	1	1	1	1	1	1	1	1	1	1	1	1	1	1	1	1	1	1	1	0	0	1	1	1	1	0	1	1	1	1	1	1	1	1	1	1	1	1	1	1
Exonuclease VII, large subunit	COG1570	1	1	1	1	1	1	1	1	1	0	1	2	1	1	1	1	1	1	1	1	1	1	1	1	1	1	1	0	1	1	1	1	1	1	1	1	1	1	1	1	1	2
Protein N-acetyltransferase, RimJ/RimL family	COG1670	6	6	6	2	6	11	12	12	9	1	2	2	5	5	4	15	14	11	12	4	5	2	2	12	4	2	1	0	7	14	1	1	1	1	1	1	1	1	1	1	1	1
Tfp pilus assembly protein PilE	COG4968	4	4	4	1	2	5	5	5	4	1	1	3	6	6	3	1	3	3	4	2	2	0	0	3	5	2	1	0	2	5	3	1	1	1	1	1	1	1	1	0	1	1
Tfp pilus assembly protein, major pilin PilA	COG4969	1	1	1	2	1	3	2	2	2	1	1	0	2	2	2	2	2	2	2	2	2	2	2	4	6	1	1	1	5	4	1	1	1	1	1	1	1	1	1	0	1	1
3-dehydroquinate synthetase	COG0337	1	1	1	1	1	1	1	1	1	0	1	2	1	1	2	1	1	1	1	1	1	0	0	1	1	1	1	0	1	1	1	1	1	1	1	1	1	1	1	1	1	1
Regulator of sigma D	COG3160	1	1	1	0	0	1	1	1	1	0	0	2	1	1	1	1	1	1	1	1	1	1	1	1	1	1	0	0	1	1	1	0	0	0	0	0	0	0	0	0	0	0
Formamidopyrimidine-DNA glycosylase	COG0266	1	1	1	2	1	1	1	1	1	1	0	1	1	1	1	1	1	1	1	1	1	1	1	1	1	1	0	0	1	1	1	1	1	1	1	1	1	1	1	1	1	1
LysM repeat	COG1388	0	0	0	1	1	1	1	1	1	1	1	1	1	1	0	1	1	1	1	1	1	0	0	1	1	1	0	0	1	2	1	0	0	0	0	0	0	0	0	0	0	0
Glyoxylase or a related metal-dependent hydrolase, beta-lactamase superfamily II	COG0491	3	3	3	9	6	6	6	6	7	2	2	5	5	5	1	8	8	7	5	2	2	2	2	4	3	2	3	1	2	6	5	1	1	1	1	1	1	1	1	1	1	1
Ribonuclease HI	COG0328	1	1	1	1	1	1	1	1	1	1	1	0	1	1	1	1	1	1	1	1	1	1	1	1	1	1	1	0	1	1	1	1	1	1	1	1	1	1	1	1	1	1
DNA polymerase III, epsilon subunit or related 3'-5' exonuclease	COG0847	3	3	2	3	3	5	2	2	4	3	3	1	3	2	2	2	3	2	4	3	3	2	2	5	4	2	2	1	2	3	4	1	1	1	1	1	1	1	1	1	1	1
Phosphomannomutase	COG1109	4	4	5	2	2	2	2	2	4	2	2	1	5	3	1	1	2	2	3	2	2	1	1	3	3	2	1	1	3	2	4	2	1	1	1	1	1	1	1	1	1	1
Transcription-repair coupling factor (superfamily II helicase)	COG1197	1	1	1	1	1	1	1	1	1	0	0	1	1	1	1	1	1	1	1	1	1	3	3	1	1	1	1	1	1	1	1	1	1	1	1	1	1	1	1	1	0	1
Serine/threonine protein kinase HipA, toxin component of the HipAB toxin-antitoxin module	COG3550	0	0	0	0	0	0	0	0	0	0	0	0	1	1	1	2	2	6	0	2	2	1	1	0	2	2	0	0	0	2	0	0	0	0	0	0	0	0	0	0	0	0
DNA-binding transcriptional regulator, XRE-family HTH domain	COG1476	1	1	1	0	1	2	0	0	0	0	0	0	0	0	1	1	1	2	2	1	1	1	1	0	1	1	0	0	1	2	0	0	0	0	0	0	0	0	0	0	0	0
RNA recognition motif (RRM) domain	COG0724	1	1	1	1	1	1	1	1	1	0	1	1	1	1	1	1	2	2	2	2	2	0	0	1	1	1	0	0	2	5	1	1	1	1	1	1	1	1	1	1	1	1
Ankyrin repeat	COG0666	78	77	81	1	1	6	6	6	9	11	17	74	6	6	1	3	4	3	1	0	0	4	4	2	3	10	0	2	17	8	1	36	40	21	31	34	34	22	31	25	26	20
Uncharacterized membrane protein	COG3308	1	1	1	1	1	1	1	1	1	1	1	1	1	1	1	0	0	1	1	1	0	0	0	1	1	1	0	0	1	1	1	1	0	0	0	0	0	0	0	1	1	0
DNA-directed RNA polymerase, sigma subunit (sigma70/sigma32)	COG0568	3	3	3	3	3	3	3	3	3	3	4	5	3	3	4	3	3	4	3	3	3	0	0	3	3	3	3	1	3	3	3	3	3	3	3	3	3	3	3	3	3	3
Uncharacterized membrane protein	COG2035	1	1	1	0	0	1	1	1	1	1	1	0	1	1	1	1	1	1	1	1	1	1	1	1	1	1	1	0	1	1	1	1	1	1	1	1	1	1	1	1	1	1
Cell division protein FtsB	COG2919	1	1	1	1	1	1	1	1	1	1	1	1	1	1	1	1	1	2	1	1	1	0	0	1	1	1	0	0	1	1	1	1	1	1	1	1	1	1	1	1	1	0
3-deoxy-D-manno-octulosonic acid (KDO) 8-phosphate synthase	COG2877	1	1	1	1	1	1	1	1	2	1	1	1	1	1	1	1	1	1	1	1	1	1	1	1	1	1	0	0	1	1	1	1	1	1	1	1	1	1	1	1	1	1
CTP synthase (UTP-ammonia lyase)	COG0504	1	1	1	1	1	1	1	1	1	1	1	2	1	1	1	1	1	1	1	1	1	1	1	1	1	1	1	1	1	1	1	1	1	1	1	1	1	0	1	1	1	1
tRNA(Ile)-lysidine synthase TilS/MesJ	COG0037	2	2	2	2	2	3	2	2	3	1	2	1	2	2	2	1	2	3	2	2	2	1	1	2	2	2	2	1	2	3	2	2	2	2	2	2	2	2	2	2	2	2
Acetyl-CoA carboxylase alpha subunit	COG0825	1	1	1	1	1	1	1	1	1	1	1	1	1	1	1	0	1	1	1	1	1	1	1	1	1	1	1	1	1	1	1	1	1	1	1	1	1	1	1	1	1	1
Cold shock protein, CspA family	COG1278	6	6	5	1	2	9	6	6	8	2	3	2	8	7	6	7	6	6	9	3	3	5	5	5	9	5	3	2	7	12	4	3	3	2	2	3	3	3	3	3	3	2
ATP-dependent Clp protease adapter protein ClpS	COG2127	1	1	1	1	1	1	1	1	1	0	1	0	1	1	1	1	1	1	1	1	1	1	1	1	1	1	0	0	1	1	1	1	1	1	1	1	1	1	1	1	1	1
ATP-dependent Clp protease ATP-binding subunit ClpA	COG0542	2	2	2	2	2	2	2	2	2	2	2	2	2	2	3	4	4	3	4	2	2	1	1	3	5	2	0	0	3	3	2	2	2	2	2	2	2	2	2	2	1	2
Protein tyrosine phosphatase	COG5599	2	2	2	0	0	0	1	1	1	0	3	1	1	1	1	2	2	2	4	1	1	1	1	2	3	1	1	0	0	0	0	2	4	4	4	4	4	4	4	2	3	1
Seryl-tRNA synthetase	COG0172	1	1	1	1	1	1	1	1	1	1	0	0	1	1	1	1	1	1	1	1	1	1	1	1	1	1	1	0	1	1	1	1	1	1	1	1	1	1	1	1	1	1
Glutamyl- or glutaminyl-tRNA synthetase	COG0008	3	3	3	3	3	3	3	3	3	1	3	4	3	3	4	2	3	3	3	3	3	2	2	3	3	3	3	0	3	3	3	2	2	2	1	2	2	2	2	2	2	2
RNA polymerase-binding transcription factor DksA	COG1734	3	3	2	3	2	3	3	3	4	0	2	3	2	3	3	2	2	2	2	4	4	2	2	3	2	2	1	0	3	2	2	1	1	1	1	1	1	1	1	1	1	1
ABC-type bacteriocin/lantibiotic exporters, contain an N-terminal double-glycine peptidase domain	COG2274	5	5	4	0	1	5	4	4	4	0	1	1	5	5	8	5	4	5	5	5	3	0	0	4	4	2	0	0	6	4	1	1	1	0	1	1	1	1	1	1	1	1
Uncharacterized conserved protein, DUF4415 family	COG3514	1	1	1	0	0	1	0	0	0	0	0	1	0	0	0	1	1	0	0	0	0	0	0	0	1	1	0	1	0	0	0	0	0	0	0	0	0	0	0	0	0	0
Uncharacterized membrane protein YozV, TM2 domain	COG2314	0	0	3	0	0	1	0	0	1	1	1	1	0	0	0	0	0	0	0	0	0	0	0	0	0	1	0	0	0	0	0	0	0	0	0	0	0	0	0	0	0	0
RNase H-fold protein, predicted Holliday junction resolvase in Firmicutes and mycoplasms, involved in anti-termination at Rho-dependent terminators	COG0816	1	1	1	1	1	1	1	1	1	0	1	1	1	1	1	1	1	1	1	1	1	1	1	1	1	1	1	0	1	1	1	1	1	1	1	1	1	1	1	1	1	1
Putative transcriptional regulator, AlgH/UPF0301 family	COG1678	1	1	1	1	1	1	1	1	1	0	0	1	1	1	1	0	1	1	1	1	1	1	1	1	1	1	0	0	1	1	1	0	0	0	0	0	0	0	0	0	0	0
Periplasmic protein TonB, links inner and outer membranes	COG0810	5	5	5	3	5	4	4	4	5	2	2	5	4	4	5	8	7	5	3	3	3	2	2	6	5	2	0	0	6	3	1	1	1	1	1	1	1	1	1	1	1	0
Glutathione synthase/RimK-type ligase, ATP-grasp superfamily	COG0189	2	2	2	3	1	5	3	3	3	0	4	5	2	2	2	3	3	3	1	3	3	4	4	5	1	1	1	0	2	6	3	1	1	1	1	1	1	1	1	0	1	1
D-alanine-D-alanine ligase and related ATP-grasp enzymes	COG1181	2	2	2	1	1	2	2	2	2	1	2	3	2	2	2	2	3	3	3	2	2	1	1	1	4	1	1	1	2	3	2	1	1	1	1	1	1	1	1	1	1	0
Fructose-1,6-bisphosphatase/sedoheptulose 1,7-bisphosphatase or related protein	COG1494	1	1	1	0	0	1	1	1	1	0	0	2	1	1	1	1	1	1	1	1	1	1	1	1	1	1	0	0	1	0	0	1	1	1	1	1	1	1	1	1	1	1
Integral membrane protein, interacts with FtsH	COG0670	1	1	1	1	1	1	1	1	1	1	0	1	1	1	1	1	1	1	1	1	1	1	1	1	1	1	0	0	1	1	1	1	1	1	1	1	1	1	1	1	1	1
Anthranilate/para-aminobenzoate synthases component I	COG0147	2	2	2	2	2	2	2	2	2	1	1	2	2	2	2	1	2	2	2	2	2	1	1	2	2	2	2	1	2	4	2	1	1	1	1	1	1	1	1	1	1	1
DNA-binding transcriptional regulator, LysR family	COG0583	12	12	12	26	38	33	33	33	27	7	5	5	26	24	19	36	36	27	36	19	20	6	6	39	28	2	0	1	36	41	24	1	1	1	1	1	1	1	1	1	1	1
Uncharacterized membrane protein YfcA	COG0730	4	4	4	6	4	8	9	9	7	2	3	1	7	7	3	8	9	6	5	7	7	2	2	6	7	2	1	0	6	7	7	0	0	0	0	0	0	0	0	0	0	0
Membrane-associated protease RseP, regulator of RpoE activity	COG0750	1	1	1	1	1	1	1	1	1	1	1	2	1	1	1	1	1	1	1	1	1	1	1	1	1	1	1	0	1	1	1	1	1	1	1	1	1	1	1	1	1	1
Outer membrane protein assembly factor BamA	COG4775	1	1	1	1	1	1	1	1	1	1	2	4	1	1	1	1	1	1	4	2	2	0	0	1	1	1	1	0	1	1	1	1	1	1	1	1	1	1	1	1	1	2
Periplasmic chaperone for outer membrane proteins, Skp family	COG2825	1	1	1	1	1	1	1	1	1	1	1	2	1	1	1	1	1	1	1	1	1	1	1	1	1	1	1	0	1	1	1	1	1	1	1	1	1	1	1	1	1	1
UDP-3-O-[3-hydroxymyristoyl] glucosamine N-acyltransferase	COG1044	2	2	2	1	1	1	1	1	1	1	1	1	1	1	1	1	1	1	1	1	1	2	2	1	1	1	0	1	1	1	1	1	1	1	1	1	1	1	1	1	1	1
Acyl-[acyl carrier protein]--UDP-N-acetylglucosamine O-acyltransferase	COG1043	1	1	1	1	1	1	1	1	1	1	1	2	1	1	1	1	1	2	1	1	1	1	1	1	1	1	0	0	1	1	1	1	1	1	1	1	1	1	1	1	1	1
Lipid A disaccharide synthetase	COG0763	1	1	1	1	1	1	1	1	1	1	1	2	1	1	1	1	1	1	1	1	1	0	0	1	1	1	0	0	1	1	1	1	1	1	1	1	1	1	1	1	1	1
Ribonuclease HII	COG0164	1	1	1	1	1	1	1	1	1	1	1	1	1	1	1	1	1	1	1	1	1	1	1	1	1	1	1	1	1	1	1	1	1	1	1	1	1	1	1	1	1	1
Two-component response regulator, FixJ family, consists of REC and HTH domains	COG4566	2	2	2	1	0	2	2	2	2	2	2	1	2	2	0	1	2	2	1	1	1	1	1	1	1	1	1	0	1	1	1	1	1	1	1	1	1	1	1	1	1	1
NAD(P)-dependent dehydrogenase, short-chain alcohol dehydrogenase family	COG1028	12	12	12	27	12	32	30	30	32	5	7	8	18	17	6	20	30	23	26	16	16	11	11	23	16	6	3	1	19	16	17	4	4	3	4	4	4	3	4	4	4	4
Ribosomal 50S subunit-associated protein YjgA (function unknown), DUF615 family	COG3028	1	1	1	0	1	1	1	1	1	1	1	1	1	1	1	1	1	1	1	1	1	0	0	1	1	1	0	0	1	1	1	1	1	1	1	1	1	1	1	1	1	1
Predicted Zn-dependent protease or its inactivated homolog	COG0312	2	2	2	2	2	2	2	2	2	1	2	2	2	2	4	3	4	4	2	4	4	1	1	2	2	2	2	2	2	2	2	2	2	2	2	2	2	2	2	2	2	2
Periplasmic serine protease, ClpP class	COG0616	2	2	2	3	2	2	2	2	2	2	2	2	2	2	2	3	2	2	2	4	3	2	2	2	2	2	1	0	2	3	2	2	2	2	2	2	2	2	2	2	1	1
Putative sterol carrier protein	COG3255	1	1	1	0	1	2	2	2	2	1	1	2	1	1	0	1	1	1	0	1	1	1	1	1	1	1	1	0	1	1	1	0	0	0	0	0	0	0	0	0	0	0
Serine protease inhibitor	COG4826	3	3	4	0	0	0	0	0	2	0	0	0	0	0	2	0	0	0	0	0	0	0	0	0	0	6	0	0	0	0	0	5	4	6	6	6	6	5	5	5	6	3
GGDEF domain, diguanylate cyclase (c-di-GMP synthetase) or its enzymatically inactive variants	COG2199	2	2	2	19	23	3	3	3	3	1	1	5	3	2	3	2	4	3	3	2	2	0	0	3	5	1	1	1	2	9	15	0	1	1	1	1	1	1	1	1	1	1
ATPase components of ABC transporters with duplicated ATPase domains	COG0488	4	4	4	3	4	4	4	4	4	2	2	6	4	4	6	6	6	5	4	4	4	3	3	8	4	3	3	3	4	3	4	3	3	3	3	3	3	3	3	3	3	5
Transposase and inactivated derivatives, IS30 family	COG2826	3	3	1	0	0	0	0	0	2	0	0	0	15	21	5	2	2	12	1	1	1	0	0	1	1	5	29	2	2	0	0	0	0	0	0	0	0	0	0	0	0	0
Lhr-like helicase	COG1201	0	0	0	1	0	0	0	0	0	0	0	0	0	0	0	0	0	0	0	0	0	0	0	0	0	1	0	0	0	0	0	0	0	0	0	0	0	0	0	0	0	0
Arginyl-tRNA synthetase	COG0018	1	1	1	1	1	1	1	1	1	1	1	3	1	1	1	1	1	1	1	1	1	1	1	1	1	1	1	1	1	1	1	1	1	1	1	1	1	1	1	1	1	0
Cell division protein FtsN	COG3087	1	1	1	2	1	1	1	1	1	0	0	1	2	2	1	1	1	1	1	1	1	1	1	1	1	1	0	0	1	1	1	1	1	1	1	1	1	1	1	1	1	0
Enolase	COG0148	1	1	1	1	1	1	1	1	1	1	0	2	1	1	1	1	2	2	1	2	2	0	0	1	1	1	1	0	1	1	1	1	1	1	1	1	1	1	1	1	1	1
Nucleoid-associated protein YgaU, contains BON and LysM domains	COG1652	2	2	2	1	1	3	1	1	1	2	2	0	1	1	1	1	1	1	1	1	1	0	0	1	1	1	0	0	1	2	1	0	0	0	0	0	0	0	0	0	0	0
Predicted Rossmann fold nucleotide-binding protein DprA/Smf involved in DNA uptake	COG0758	1	1	1	1	1	1	1	1	1	3	1	1	1	2	1	1	1	2	1	4	4	0	0	1	1	2	1	2	1	1	1	1	1	1	1	1	2	1	1	1	1	1
Phosphoribosylcarboxyaminoimidazole (NCAIR) mutase	COG0041	1	1	1	1	1	2	2	2	2	0	1	2	1	1	1	0	1	1	2	2	2	0	0	1	1	1	1	0	1	1	2	1	1	1	1	1	1	1	1	1	1	1
tRNA A37 threonylcarbamoyladenosine synthetase subunit TsaC/SUA5/YrdC	COG0009	2	2	2	2	2	2	2	2	2	2	2	3	2	2	2	2	2	2	2	2	2	2	2	2	2	1	1	0	2	2	2	1	1	1	1	1	1	1	1	1	1	1
Coproporphyrinogen III oxidase	COG0408	1	1	1	1	1	1	1	1	1	1	2	1	1	1	1	0	1	1	1	1	1	0	0	1	1	1	1	0	1	1	1	1	1	1	1	1	1	1	1	1	1	1
Shikimate 5-dehydrogenase	COG0169	1	1	1	1	1	1	1	1	1	1	1	2	1	1	1	1	1	1	1	1	1	0	0	1	1	1	1	0	1	1	1	1	1	1	1	1	1	1	1	1	1	2
Fe-S cluster assembly iron-binding protein IscA	COG0316	2	2	2	2	3	2	2	2	2	1	2	2	2	2	3	2	2	2	2	2	2	2	2	2	2	2	3	1	3	3	4	3	2	2	2	2	2	2	2	2	3	2
tRNA U34 5-carboxymethylaminomethyl modifying GTPase MnmE/TrmE	COG0486	1	1	1	1	1	1	1	1	1	0	0	1	1	1	2	1	1	1	1	1	1	1	1	1	1	1	1	0	1	1	1	1	1	1	1	1	1	1	1	1	1	1
Membrane protein insertase Oxa1/YidC/SpoIIIJ, required for the localization of integral membrane proteins	COG0706	1	1	1	1	1	1	1	1	1	0	1	0	1	1	2	1	1	1	1	1	1	1	1	1	1	1	1	0	1	1	1	1	0	0	1	1	0	1	0	1	1	1
Membrane-anchored protein YidD, putatitve component of membrane protein insertase Oxa1/YidC/SpoIIIJ	COG0759	0	0	0	1	1	0	0	0	0	0	1	0	1	1	2	1	1	1	1	1	0	1	1	1	1	1	1	0	1	2	0	1	1	1	1	1	1	1	1	1	1	1
RNase P protein component	COG0594	1	1	1	1	1	1	1	1	1	0	1	2	1	1	2	1	1	1	1	1	1	1	1	1	1	1	1	0	1	1	1	1	1	1	1	1	1	1	1	1	1	1
Chromosomal replication initiation ATPase DnaA	COG0593	2	2	2	2	2	2	2	2	2	2	1	2	2	2	3	2	2	2	2	2	2	1	1	2	2	2	2	0	2	2	2	2	2	2	2	2	2	2	2	2	2	2
DNA polymerase III sliding clamp (beta) subunit, PCNA homolog	COG0592	1	1	1	1	1	1	1	1	1	1	1	2	1	1	2	1	1	1	1	1	1	1	1	1	1	1	1	0	1	1	1	1	1	1	1	1	1	1	1	1	1	1
DNA gyrase/topoisomerase IV, subunit B	COG0187	2	2	2	2	2	2	2	2	2	1	1	2	2	2	3	2	2	2	2	2	2	1	1	2	2	2	2	1	2	3	2	2	2	1	1	2	1	2	2	2	2	2
Phosphoheptose isomerase	COG0279	2	2	2	1	1	3	2	2	2	1	2	2	2	2	3	2	2	2	2	2	2	2	2	2	2	2	1	0	2	2	1	2	2	2	2	2	2	2	2	2	2	2
Uncharacterized conserved protein YecT, DUF1311 family	COG3755	0	0	0	1	0	0	2	2	1	0	0	0	0	0	0	0	0	1	0	0	0	0	0	1	0	1	0	0	0	1	0	0	0	0	0	0	0	0	0	0	0	0
Predicted nuclease of the RNAse H fold, HicB family	COG1598	0	0	0	0	1	0	0	0	0	0	1	0	0	1	0	0	0	0	0	0	0	0	0	0	0	2	0	0	0	0	0	0	0	0	0	0	0	0	0	0	0	0
Pyruvate/2-oxoglutarate dehydrogenase complex, dihydrolipoamide dehydrogenase (E3) component or related enzyme	COG1249	4	4	4	5	3	4	4	4	4	1	3	7	4	4	3	3	4	5	6	4	4	3	3	4	4	4	1	0	3	5	5	3	3	2	3	3	3	3	3	3	3	3
Endonuclease I	COG2356	0	0	0	0	1	0	1	1	1	0	1	1	1	1	1	1	1	0	3	1	1	1	1	2	2	1	0	0	3	1	1	0	0	0	0	0	0	0	0	0	0	0
Ribosome-binding ATPase YchF, GTP1/OBG family	COG0012	1	1	1	1	1	1	1	1	2	1	1	1	1	1	1	0	1	1	1	1	1	1	1	1	1	1	1	1	1	1	1	1	1	1	1	1	1	1	1	1	0	0
Acetyl-CoA acetyltransferase	COG0183	3	3	3	10	3	9	8	8	11	2	2	5	6	6	3	8	14	11	11	4	4	1	1	5	6	2	2	1	4	3	6	0	0	0	0	0	0	0	0	0	0	0
Flagellar biosynthesis/type III secretory pathway ATPase	COG1157	3	3	3	0	1	1	1	1	1	1	3	4	3	3	1	1	2	2	2	2	2	1	1	4	4	3	1	0	3	4	1	2	2	2	2	2	2	2	2	2	2	3
Flagellar motor switch/type III secretory pathway protein FliN	COG1886	3	3	3	0	1	1	1	1	1	1	3	4	3	3	0	2	2	2	2	2	2	1	1	5	3	2	1	0	3	4	1	2	2	2	2	2	2	2	2	2	2	1
Type III secretory pathway, component EscR	COG4790	1	1	1	0	0	1	1	1	1	1	2	2	1	1	0	1	1	1	1	1	1	1	1	1	1	2	1	0	1	3	0	2	2	2	2	2	2	2	2	2	2	1
Type III secretory pathway, component EscS	COG4794	1	1	1	0	0	1	1	1	1	0	1	2	1	1	0	1	1	1	1	1	1	1	1	1	1	1	1	0	1	3	0	2	2	2	2	2	2	2	2	2	2	2
Type III secretory pathway, component EscT	COG4791	1	1	1	0	0	1	1	1	1	0	1	1	1	1	0	1	1	1	1	1	1	1	1	1	1	1	1	0	1	3	0	2	2	2	2	2	2	2	2	2	2	2
Type III secretory pathway, component EscU	COG4792	1	1	1	0	0	1	1	1	1	0	1	2	1	1	0	1	1	1	1	1	1	1	1	1	1	1	1	0	1	1	0	1	2	2	2	2	2	2	2	1	1	1
Tellurite resistance protein TehA and related permeases	COG1275	1	1	1	1	0	1	1	1	1	1	1	1	1	1	1	1	1	1	1	0	0	0	0	1	0	1	0	0	2	0	0	0	0	0	0	0	0	0	0	0	0	0
Chromosome segregation ATPase	COG1196	10	10	12	3	3	11	11	11	8	7	7	1	11	12	6	15	17	16	11	14	12	4	4	14	17	10	2	0	8	7	2	6	2	2	2	2	2	2	2	4	4	2
	COG5189	3	3	3	0	0	1	0	0	0	2	3	0	2	2	0	0	0	0	0	0	0	16	16	0	0	2	0	0	0	0	0	1	0	0	0	0	0	0	0	0	0	0
Chitinase, GH18 family	COG3325	1	1	1	0	0	1	1	1	1	0	0	0	0	0	0	1	2	2	0	2	2	0	0	0	0	2	0	0	0	2	0	0	0	0	0	0	0	0	0	0	0	0
3-methyladenine DNA glycosylase Tag	COG2818	1	1	1	1	2	1	1	1	1	1	1	0	1	1	1	2	2	2	2	2	2	1	1	2	2	1	0	0	2	1	2	1	0	0	0	0	0	0	0	1	0	1
Putative intracellular protease/amidase	COG0693	1	1	1	2	1	3	3	3	3	1	1	2	2	2	2	2	2	3	3	2	2	2	2	3	2	1	0	0	3	3	1	0	0	0	0	0	0	0	0	0	0	0
Ribosomal protein L13	COG0102	1	1	1	1	1	1	1	1	1	1	1	0	1	1	0	1	1	1	1	1	1	1	1	1	1	1	1	1	1	1	1	1	1	1	1	1	1	1	1	1	1	1
Ribosomal protein S9	COG0103	1	1	1	1	1	1	1	1	1	1	1	0	1	1	0	0	1	1	1	1	1	1	1	1	1	1	1	1	1	1	1	1	1	1	1	1	1	1	1	1	1	1
Rieske Fe-S protein	COG0723	1	1	1	1	1	1	1	1	1	1	1	1	1	1	1	1	1	1	2	1	1	0	0	1	1	1	1	0	1	2	2	1	1	1	1	1	1	1	1	1	1	1
Cytochrome b subunit of the bc complex	COG1290	1	1	1	1	1	1	1	1	1	1	1	0	1	1	1	1	1	1	1	1	1	2	2	1	1	1	1	0	1	1	1	1	1	1	1	1	1	1	1	1	1	1
Cytochrome c1	COG2857	1	1	1	1	1	1	1	1	1	1	1	0	1	1	1	1	1	1	1	1	1	1	1	1	1	1	1	0	1	1	1	1	1	1	1	1	1	1	1	1	1	1
Glutathione S-transferase	COG0625	5	5	5	14	8	7	7	7	6	3	1	4	6	6	7	10	11	9	11	5	5	2	2	6	10	1	1	0	8	10	9	3	3	2	3	3	3	3	3	3	3	2
Stringent starvation protein B	COG2969	1	1	1	1	1	1	1	1	1	0	1	0	1	1	1	0	1	1	1	1	1	1	1	1	1	1	1	0	1	1	1	1	1	1	1	1	1	1	1	1	1	0
Hydroxyethylthiazole kinase, sugar kinase family	COG2145	1	1	1	0	0	1	1	1	1	0	1	2	1	1	1	0	1	1	1	1	1	1	1	1	1	1	0	0	1	0	0	0	0	0	0	0	0	0	0	0	0	0
Thiamine monophosphate synthase	COG0352	2	2	2	2	1	2	2	2	2	1	2	2	2	2	2	2	2	2	2	2	2	1	1	2	2	1	0	0	2	2	2	2	2	2	2	2	2	2	2	2	2	2
Hydroxymethylpyrimidine/phosphomethylpyrimidine kinase	COG0351	1	1	1	1	0	1	1	1	1	1	1	2	1	1	1	0	1	1	1	1	1	1	1	1	1	1	0	0	1	2	1	1	1	1	1	1	1	1	1	1	1	1
ABC-type nitrate/sulfonate/bicarbonate transport system, periplasmic component	COG0715	2	2	2	4	2	5	5	5	6	1	0	0	4	5	1	3	3	2	2	4	4	1	1	2	2	4	0	0	2	1	1	0	0	0	0	0	0	0	0	0	0	0
Osmotically-inducible protein OsmY, contains BON domain	COG2823	1	1	1	1	1	1	1	1	1	0	1	2	1	1	1	1	1	1	1	1	1	1	1	1	1	1	1	1	1	1	1	1	1	1	1	1	1	1	1	1	1	1
Predicted endonuclease distantly related to archaeal Holliday junction resolvase	COG0792	1	1	1	1	1	1	1	1	1	0	1	0	1	1	1	1	1	1	1	1	1	1	1	1	1	1	0	0	1	1	1	1	1	1	1	1	1	1	1	1	1	1
Outer membrane lipoprotein LpoA, binds and activates PBP1a	COG3107	1	1	1	1	1	1	1	1	1	0	1	1	1	1	1	1	1	1	1	2	2	1	1	2	1	1	1	0	1	1	1	1	1	1	0	1	0	1	0	1	1	1
16S rRNA C1402 (ribose-2'-O) methylase RsmI	COG0313	1	1	1	1	1	1	1	1	1	0	1	2	1	1	1	1	1	1	1	1	1	1	1	1	1	1	1	1	1	1	1	1	1	1	1	1	1	1	1	1	1	1
16S rRNA U1498 N3-methylase RsmE	COG1385	2	2	2	1	1	2	2	2	2	2	1	3	2	2	2	2	2	2	2	2	2	2	2	2	2	2	1	0	2	1	2	0	0	0	0	0	0	0	0	0	0	0
Sec-independent protein secretion pathway component TatC	COG0805	1	1	1	1	1	1	1	1	1	1	0	1	1	1	2	3	3	3	1	2	2	1	1	1	1	1	1	1	1	1	1	1	1	1	1	1	1	1	1	1	1	1
Superfamily II DNA helicase RecQ	COG0514	2	2	2	1	2	3	1	1	1	3	0	3	1	2	2	1	1	2	1	3	3	1	1	2	2	2	1	1	1	1	2	0	0	0	0	0	0	0	0	0	0	0
Uncharacterized protein	COG4924	2	2	1	0	0	1	1	1	0	0	0	1	1	1	1	1	1	1	0	1	1	0	0	0	0	1	0	0	0	0	0	0	0	0	0	0	0	0	0	0	0	0
Uncharacterized protein YPO0396	COG4913	1	1	1	0	0	1	1	1	0	0	0	1	1	1	1	1	1	1	0	1	1	1	1	0	0	1	0	0	0	0	1	0	0	0	0	0	0	0	0	0	0	0
Predicted ATP-binding protein involved in virulence	COG3950	2	2	2	0	0	1	0	0	0	3	1	0	0	1	0	1	0	1	0	1	1	0	0	0	0	3	0	2	0	0	0	0	0	0	0	0	0	0	0	0	0	0
DNA repair exonuclease SbcCD nuclease subunit	COG0420	1	1	1	0	1	2	1	1	1	1	1	2	1	1	1	1	1	1	1	1	1	0	0	1	1	1	0	0	0	1	0	1	0	0	0	0	0	0	0	1	1	0
Archaeal DNA helicase HerA or a related bacterial ATPase, contains HAS-barrel and ATPase domains	COG0433	0	0	0	2	0	0	0	0	0	2	0	0	0	0	1	0	0	1	1	0	0	0	0	0	0	1	0	2	0	0	0	0	0	0	0	0	0	0	0	0	0	0
Restriction endonuclease	COG3587	0	0	0	0	0	2	0	0	0	0	0	0	1	0	0	0	0	0	0	0	0	0	0	0	0	1	0	0	0	0	0	1	1	1	1	1	1	1	1	1	2	1
Restriction endonuclease S subunit	COG0732	10	10	11	1	1	5	1	1	5	3	0	0	5	7	5	3	3	5	0	3	3	2	2	2	2	3	0	2	3	3	1	2	1	0	0	0	0	0	0	3	3	1
Predicted nuclease of restriction endonuclease-like (RecB) superfamily, DUF1016 family	COG4804	2	2	3	0	0	0	1	1	0	0	0	0	1	2	1	1	1	2	0	3	3	1	1	0	1	2	0	1	1	0	0	0	0	0	0	0	0	0	0	0	0	0
Type I restriction-modification system, DNA methylase subunit	COG0286	13	13	16	1	1	6	1	1	5	1	1	1	5	7	4	4	4	5	0	4	3	4	4	3	4	3	0	2	6	3	1	6	1	0	1	1	0	0	1	2	2	1
	COG5243	1	1	1	0	0	0	0	0	1	1	1	0	1	1	0	0	0	0	1	0	0	0	0	0	1	1	0	0	0	0	0	0	0	0	0	0	0	0	0	0	0	0
Acyl-CoA synthetase (AMP-forming)/AMP-acid ligase II	COG0318	7	7	7	14	5	11	11	11	15	2	3	5	12	13	6	16	16	13	12	9	9	2	2	11	12	1	1	0	10	6	6	0	0	0	0	0	0	0	0	0	0	0
Uncharacterized protein	COG3249	1	1	1	0	1	1	1	1	1	1	1	1	1	1	1	1	1	1	1	1	1	1	1	1	1	1	0	0	1	1	1	0	0	0	0	0	0	0	0	0	0	0
Phosphoribosylaminoimidazole (AIR) synthetase	COG0150	1	1	1	1	1	1	1	1	1	0	1	1	1	1	1	1	1	1	1	1	1	1	1	1	1	1	1	0	1	1	1	1	1	1	1	1	1	1	1	1	1	1
Folate-dependent phosphoribosylglycinamide formyltransferase PurN	COG0299	1	1	1	1	1	1	1	1	1	2	1	0	1	1	1	1	1	1	1	1	1	1	1	1	1	1	1	1	1	1	1	1	1	1	1	1	1	1	1	1	1	0
EAL domain, c-di-GMP-specific phosphodiesterase class I (or its enzymatically inactive variant)	COG2200	5	5	5	12	14	5	5	5	5	4	4	6	4	4	5	5	6	6	6	4	4	2	2	8	3	2	2	2	3	9	13	2	2	2	2	2	2	2	2	1	2	1
Tfp pilus assembly protein, tip-associated adhesin PilY1	COG3419	3	3	3	1	1	6	5	5	4	2	1	2	5	5	3	3	4	5	4	2	2	0	0	3	3	1	1	0	1	6	2	2	2	2	2	2	2	2	2	2	2	2
Tfp pilus assembly protein PilW	COG4966	3	3	3	1	1	5	5	5	4	2	0	2	5	5	3	2	3	4	3	2	2	0	0	3	3	1	0	0	2	5	2	1	1	0	1	1	1	1	1	1	1	1
Tfp pilus assembly protein PilV	COG4967	3	3	3	1	1	5	5	5	3	2	1	1	5	5	3	4	4	4	4	3	3	0	0	3	3	1	1	0	2	5	2	1	1	0	1	1	1	1	1	1	1	1
Tfp pilus assembly protein FimT	COG4970	3	3	3	1	2	5	5	5	4	2	1	3	6	5	3	4	4	4	4	3	3	0	0	3	3	1	1	2	3	6	4	2	2	1	2	2	2	2	2	2	2	2
FKBP-type peptidyl-prolyl cis-trans isomerase 2	COG1047	2	2	2	1	3	2	2	2	2	2	2	1	2	2	2	2	2	2	2	2	2	1	1	2	2	1	1	0	2	2	3	1	1	1	1	1	1	1	1	1	1	1
Lipoprotein signal peptidase	COG0597	1	1	1	4	1	1	1	1	1	1	1	1	1	1	1	1	1	1	1	1	1	0	0	1	1	1	1	1	1	1	1	1	1	1	1	1	1	1	1	1	1	1
Transcriptional regulator, contains XRE-family HTH domain	COG1396	7	7	6	2	4	15	3	3	9	0	1	1	8	8	4	3	2	3	3	7	7	1	1	5	3	1	0	0	3	7	2	1	2	1	1	1	1	1	1	1	1	1
HPt (histidine-containing phosphotransfer) domain	COG2198	1	1	1	0	0	1	1	1	1	1	1	3	1	1	1	1	1	1	1	1	2	3	3	2	2	2	1	0	1	1	0	0	0	0	0	0	0	0	0	0	0	0
Ketosteroid isomerase homolog	COG4319	1	1	1	0	1	1	2	2	1	0	0	0	0	0	0	3	3	2	1	1	1	0	0	0	0	1	0	0	0	1	0	0	0	0	0	0	0	0	0	0	0	0
Septal ring factor EnvC, activator of murein hydrolases AmiA and AmiB	COG4942	1	1	1	1	1	1	1	1	1	1	1	1	1	1	1	0	1	1	1	1	1	0	0	1	1	2	0	1	1	1	1	0	0	0	0	0	0	0	0	0	0	0
ABC-type uncharacterized transport system YnjBCD, ATPase component	COG4136	1	1	1	0	0	1	1	1	1	0	1	2	1	1	1	1	1	1	1	1	1	1	1	1	1	1	0	0	0	0	0	0	0	0	0	0	0	0	0	0	0	0
ABC-type uncharacterized transport system YnjBCD, permease component	COG4135	1	1	1	0	0	1	1	1	1	0	1	1	1	1	1	1	1	1	1	1	1	1	1	1	1	1	0	0	0	0	0	0	0	0	0	0	0	0	0	0	0	0
ABC-type uncharacterized transport system YnjBCD, periplasmic component	COG4134	1	1	1	0	0	1	1	1	1	1	1	2	2	2	1	1	1	1	2	1	1	1	1	2	1	1	0	0	0	0	0	0	0	0	0	0	0	0	0	0	0	0
ABC-type multidrug transport system, ATPase component	COG1131	1	1	1	4	5	1	1	1	1	0	0	1	1	1	1	1	1	3	1	3	3	0	0	1	2	2	0	0	3	5	2	2	2	2	2	2	2	2	2	2	2	2
ABC-type multidrug transport system, permease component	COG0842	1	1	1	3	2	1	1	1	1	0	0	1	1	1	1	1	1	3	1	2	2	0	0	1	1	1	0	0	1	2	2	2	2	2	2	2	2	2	2	2	2	2
NADPH-dependent 7-cyano-7-deazaguanine reductase QueF, N-terminal domain	COG2904	1	1	1	0	1	1	1	1	1	1	1	1	1	1	1	1	1	1	1	1	1	1	1	1	1	1	1	1	1	1	1	1	1	1	1	1	1	1	1	1	1	1
Ribonuclease D	COG0349	1	1	1	1	1	1	1	1	1	1	1	0	1	1	1	1	1	1	1	1	1	1	1	1	1	1	0	0	1	1	1	0	0	0	0	0	0	0	0	0	0	0
DNA-binding transcriptional regulator, AcrR family	COG1309	11	11	11	21	13	24	29	29	24	2	3	6	14	15	8	28	30	29	23	16	16	4	4	19	15	2	0	1	11	18	11	0	0	0	0	0	0	0	0	0	0	0
Lipoprotein-anchoring transpeptidase ErfK/SrfK	COG1376	1	1	1	2	0	1	1	1	1	1	0	2	1	1	1	1	1	1	1	1	1	1	1	1	1	1	0	0	2	3	1	0	0	0	0	0	0	0	0	0	0	0
Periplasmic beta-glucosidase and related glycosidases	COG1472	1	1	1	1	3	2	4	4	2	2	1	1	0	0	1	1	1	1	1	4	4	1	1	1	1	1	1	0	1	1	1	0	0	0	0	0	0	0	0	0	0	0
Serine phosphatase RsbU, regulator of sigma subunit	COG2208	1	1	1	0	0	1	2	2	2	0	0	1	1	1	1	2	1	1	1	1	1	1	1	1	1	1	1	0	1	0	0	0	0	0	0	0	0	0	0	0	0	0
Anti-anti-sigma regulatory factor (antagonist of anti-sigma factor)	COG1366	4	4	4	0	1	4	3	3	3	1	3	6	4	4	3	4	4	4	4	4	4	2	2	3	3	2	2	0	3	9	1	2	2	2	2	2	2	2	2	2	2	2
Anti-sigma regulatory factor (Ser/Thr protein kinase)	COG2172	1	1	1	0	0	1	1	1	1	0	0	2	1	1	1	1	1	1	1	1	1	1	1	1	1	1	1	0	1	0	0	1	1	1	1	1	1	1	1	1	1	1
Mg-chelatase subunit ChlD	COG1240	1	1	1	0	0	1	1	1	1	1	1	1	1	1	3	1	1	1	1	4	4	1	1	1	3	1	0	0	1	0	1	1	1	1	1	1	1	1	1	1	1	1
Uncharacterized conserved protein, DUF58 family, contains vWF domain	COG1721	2	2	2	1	3	1	3	3	2	1	1	2	2	2	3	1	2	3	2	4	4	1	1	2	3	1	0	0	3	3	2	1	1	1	1	1	1	1	1	1	1	1
MoxR-like ATPase	COG0714	4	4	3	5	4	6	6	6	4	3	2	4	6	5	4	2	4	5	3	4	4	1	1	4	5	4	0	0	6	6	3	1	1	1	1	1	1	1	1	1	2	1
Deoxycytidine triphosphate deaminase	COG0717	0	0	0	1	1	0	0	0	0	0	0	0	0	0	0	1	1	1	1	0	0	1	1	1	1	1	0	0	1	1	1	0	0	0	0	0	0	0	0	0	0	0
Chromosome partitioning ATPase, Mrp family, contains Fe-S cluster	COG0489	3	3	3	3	2	3	2	2	3	2	3	6	5	3	2	2	3	2	1	2	2	1	1	1	1	1	1	3	1	2	4	1	2	2	2	2	2	2	2	2	2	1
(p)ppGpp synthase/hydrolase, HD superfamily	COG0317	2	2	2	1	2	2	2	2	2	1	2	2	2	2	2	2	2	2	2	2	2	2	2	2	2	2	2	0	2	3	2	2	2	2	2	2	2	2	2	2	2	2
Deoxyribodipyrimidine photolyase	COG0415	3	3	4	3	3	2	2	2	2	0	2	4	1	1	1	0	1	1	1	2	2	3	3	2	1	1	0	0	1	1	1	1	1	1	1	1	1	1	1	1	1	1
Uncharacterized conserved protein YurZ, alkylhydroperoxidase/carboxymuconolactone decarboxylase family	COG0599	0	0	0	4	1	0	0	0	0	0	0	0	0	0	0	0	0	0	0	0	0	0	0	0	0	1	0	0	0	0	0	0	0	0	0	0	0	0	0	0	0	0
Predicted ATP-dependent protease	COG1067	1	1	1	0	1	1	1	1	1	0	1	2	1	1	1	1	1	1	1	1	1	1	1	1	1	1	1	0	1	1	1	0	0	0	0	0	0	0	0	0	0	0
6-phosphogluconolactonase/Glucosamine-6-phosphate isomerase/deaminase	COG0363	1	1	1	1	1	2	3	3	1	0	1	2	3	2	2	1	1	1	0	2	2	1	1	1	1	1	0	0	1	2	1	0	0	0	0	0	0	0	0	0	0	0
Restriction endonuclease Mrr	COG1715	0	0	0	0	1	0	1	1	1	0	0	0	4	2	1	0	1	2	0	0	0	0	0	0	0	1	0	0	0	1	0	1	0	0	0	0	0	0	0	1	0	0
Multidrug efflux pump subunit AcrB	COG0841	7	7	7	7	11	15	13	13	12	5	3	8	8	8	5	12	14	10	9	14	14	5	5	11	7	2	1	0	6	10	9	1	1	1	1	1	1	1	1	1	1	1
Multidrug efflux pump subunit AcrA (membrane-fusion protein)	COG0845	9	9	9	10	14	16	16	16	13	2	3	8	11	10	11	12	16	13	8	18	16	7	7	10	10	1	1	0	15	16	9	2	2	1	2	2	2	2	2	2	2	2
Na+-translocating ferredoxin:NAD+ oxidoreductase RNF, RnfA subunit	COG4657	1	1	1	0	1	1	1	1	1	0	0	2	1	1	1	0	1	1	1	2	2	1	1	1	2	1	0	0	1	1	2	1	1	0	1	1	1	0	1	1	1	0
Na+-translocating ferredoxin:NAD+ oxidoreductase RNF, RnfB subunit	COG2878	1	1	1	1	1	2	1	1	1	0	1	1	1	1	1	0	1	1	1	2	2	1	1	1	2	1	1	1	1	1	3	1	1	0	1	1	1	0	1	1	0	0
Na+-translocating ferredoxin:NAD+ oxidoreductase RNF, RnfC subunit	COG4656	1	1	1	0	1	2	2	2	2	0	1	3	2	2	1	0	1	1	1	2	2	1	1	3	3	1	0	0	2	1	2	0	1	0	1	1	1	0	1	0	1	1
Na+-translocating ferredoxin:NAD+ oxidoreductase RNF, RnfD subunit	COG4658	1	1	1	0	1	1	1	1	1	0	0	2	1	1	1	1	1	1	1	2	2	1	1	1	2	1	0	0	1	1	2	1	1	0	1	1	1	0	1	1	1	1
Na+-translocating ferredoxin:NAD+ oxidoreductase RNF, RnfG subunit	COG4659	1	1	1	0	1	1	1	1	1	0	0	1	1	1	1	0	1	1	1	2	2	1	1	1	2	1	0	0	1	1	2	1	1	0	1	1	1	0	1	1	1	1
Na+-translocating ferredoxin:NAD+ oxidoreductase RNF, RnfE subunit	COG4660	1	1	1	0	1	1	1	1	1	0	0	2	1	1	1	1	1	1	1	2	2	0	0	1	2	1	0	0	1	1	2	1	1	0	1	1	1	0	1	1	1	1
Endonuclease III	COG0177	1	1	1	1	1	1	1	1	1	0	1	0	1	1	1	1	1	1	1	1	1	0	0	1	1	1	1	0	1	1	1	1	1	1	1	1	1	1	1	1	1	0
Uncharacterized protein	COG2991	1	1	1	0	1	1	1	1	1	0	1	1	1	1	1	1	1	1	1	1	1	1	1	1	1	1	1	0	1	1	1	1	1	0	1	1	1	1	1	1	1	1
Thiamine biosynthesis lipoprotein ApbE	COG1477	3	3	3	1	2	1	1	1	1	1	1	2	1	1	1	1	1	1	1	1	1	2	2	1	2	1	1	0	1	1	1	1	1	0	1	1	1	1	1	1	1	1
Na+-transporting NADH:ubiquinone oxidoreductase, subunit NqrF	COG2871	2	2	2	1	1	1	1	1	1	1	1	0	1	1	1	1	1	1	1	1	1	1	1	1	1	2	1	0	1	1	1	1	1	1	1	1	1	1	1	1	1	1
Na+-transporting NADH:ubiquinone oxidoreductase, subunit NqrE	COG2209	1	1	1	1	1	1	1	1	1	1	1	0	1	1	1	0	1	1	1	1	1	1	1	1	1	1	1	1	1	1	1	1	1	1	1	1	1	1	1	1	1	1
RNA-binding protein YhbY	COG1534	1	1	1	1	1	1	1	1	1	1	1	0	1	1	1	1	1	1	1	1	1	1	1	1	1	1	1	0	1	1	1	0	0	0	0	0	0	0	0	0	0	0
23S rRNA U2552 (ribose-2'-O)-methylase RlmE/FtsJ	COG0293	1	1	1	1	1	1	1	1	1	1	1	0	1	1	1	1	1	1	1	1	1	1	1	1	1	1	1	1	1	1	1	1	1	1	1	1	1	1	1	1	1	1
DNA-binding response regulator, NarL/FixJ family, contains REC and HTH domains	COG2197	2	3	2	3	7	7	3	3	4	1	2	3	3	3	2	5	6	5	5	4	3	2	2	9	7	1	1	2	3	9	4	0	0	0	0	0	0	0	0	0	0	0
Transaldolase	COG0176	1	1	1	1	1	1	1	1	1	0	1	2	2	2	2	1	1	1	1	3	3	1	1	1	1	1	1	0	1	1	1	0	0	0	0	0	0	0	0	0	0	0
Methionine synthase I (cobalamin-dependent), methyltransferase domain	COG0646	0	0	0	1	0	0	0	0	0	0	0	0	0	0	0	0	0	0	0	0	0	0	0	0	0	1	0	0	0	0	0	0	0	0	0	0	0	0	0	0	0	0
tRNA-dihydrouridine synthase	COG0042	3	3	3	2	3	3	3	3	3	0	2	4	3	3	4	3	3	3	3	3	3	3	3	3	3	1	1	0	3	2	3	2	2	1	2	2	2	2	2	2	2	2
S-adenosylmethionine:tRNA-ribosyltransferase-isomerase (queuine synthetase)	COG0809	1	1	1	1	1	1	1	1	1	1	1	2	1	1	1	1	1	1	1	1	1	0	0	1	1	1	1	0	1	1	1	1	1	1	1	1	1	1	1	1	1	1
Queuine/archaeosine tRNA-ribosyltransferase	COG0343	1	1	1	1	1	1	1	1	1	1	1	1	1	1	1	0	1	1	1	1	1	1	1	1	1	1	1	1	1	1	1	0	1	1	1	1	1	1	1	0	1	0
Preprotein translocase subunit YajC	COG1862	1	1	1	1	1	1	1	1	1	1	1	1	1	1	1	1	1	1	1	1	1	1	1	1	1	1	1	1	1	1	1	0	1	1	1	1	1	1	1	0	1	0
Preprotein translocase subunit SecD	COG0342	1	1	1	1	2	1	1	1	1	1	1	2	1	1	1	1	1	1	1	1	1	1	1	1	1	1	1	1	1	1	1	1	1	1	1	1	1	1	1	1	1	1
Preprotein translocase subunit SecF	COG0341	1	1	1	1	2	1	1	1	1	1	1	1	1	1	1	1	1	1	1	1	1	1	1	1	1	1	1	1	1	1	1	1	1	1	1	1	1	1	1	1	1	1
Orotate phosphoribosyltransferase	COG0461	1	1	1	1	1	1	1	1	1	0	1	2	1	1	1	2	2	2	1	1	1	1	1	1	1	1	1	0	1	1	1	1	1	1	1	1	1	1	1	1	1	1
Phosphopantothenoylcysteine synthetase/decarboxylase	COG0452	1	1	1	1	1	1	1	1	1	0	0	2	1	1	1	1	1	1	1	1	1	1	1	1	1	1	1	0	1	1	1	1	1	0	1	1	0	1	0	0	1	0
dUTPase	COG0756	1	1	1	0	0	1	1	1	1	0	1	1	1	1	1	1	1	1	1	1	1	1	1	1	1	1	0	0	1	1	0	1	1	1	1	1	1	1	1	1	1	1
Uridine kinase	COG0572	1	1	1	0	1	1	1	1	1	1	1	2	1	1	1	1	1	1	1	1	1	1	1	1	1	1	1	0	2	1	0	0	0	0	0	0	0	0	0	0	0	0
tRNA 2-selenouridine synthase SelU, contains rhodanese domain	COG2603	1	1	1	0	0	1	1	1	1	1	1	2	1	1	1	1	1	1	1	1	1	1	1	1	1	1	0	0	1	0	1	0	0	0	0	0	0	0	0	0	0	0
Pyrimidine deaminase domain of riboflavin biosynthesis protein RibD	COG0117	0	0	0	0	1	1	0	0	1	0	0	0	1	1	1	1	2	2	2	1	1	0	0	0	0	1	1	0	0	1	1	1	1	1	1	1	1	1	1	1	1	1
Riboflavin synthase alpha chain	COG0307	1	1	1	1	2	1	1	1	1	1	1	0	1	1	1	2	2	2	2	2	2	1	1	2	2	1	1	0	2	2	2	1	1	1	1	1	1	1	1	1	1	1
3,4-dihydroxy-2-butanone 4-phosphate synthase	COG0108	1	1	1	2	1	1	1	1	1	1	1	1	1	2	1	2	3	2	2	2	2	1	1	2	1	1	1	0	1	2	1	1	1	1	1	1	1	1	1	1	1	1
6,7-dimethyl-8-ribityllumazine synthase (Riboflavin synthase beta chain)	COG0054	1	1	1	1	1	1	1	1	1	1	1	1	1	1	1	0	1	1	1	1	1	1	1	1	1	1	1	0	1	1	1	1	1	1	1	1	1	1	1	1	1	1
Transcription termination factor NusB	COG0781	1	1	1	1	1	1	1	1	1	1	0	2	1	1	1	1	1	1	1	1	1	1	1	1	1	1	1	0	1	1	1	1	1	1	1	1	1	1	1	1	1	1
Serine/threonine protein kinase	COG0515	10	10	10	2	2	6	9	9	4	6	4	4	9	10	7	23	22	22	21	4	4	7	7	27	13	3	7	0	7	2	3	24	22	21	21	20	24	23	22	21	20	14
Phosphatidylglycerophosphatase A	COG1267	1	1	1	0	1	1	1	1	1	1	0	0	1	1	1	1	1	1	1	1	1	1	1	1	1	1	1	1	1	1	1	1	1	1	1	1	1	1	1	1	1	1
tRNA A37 methylthiotransferase MiaB	COG0621	1	1	1	1	2	1	1	1	1	1	1	1	1	1	2	1	1	1	1	1	1	1	1	2	1	1	1	1	2	2	1	1	1	1	1	1	1	1	1	1	1	1
Glycyl-tRNA synthetase, alpha subunit	COG0752	1	1	1	1	1	1	1	1	1	1	0	1	1	1	2	1	1	1	1	1	1	0	0	1	1	1	1	1	1	1	1	1	1	1	1	1	1	1	1	1	1	1
Glycyl-tRNA synthetase, beta subunit	COG0751	1	1	1	1	1	1	1	1	1	1	1	2	1	1	2	1	1	1	1	1	1	1	1	1	1	1	1	1	1	1	1	1	1	1	1	1	1	1	1	1	1	1
Histidinol phosphatase or a related phosphatase	COG0241	1	1	1	1	1	1	1	1	1	0	0	1	1	1	2	1	1	1	1	1	1	1	1	1	1	1	0	1	1	1	1	1	1	1	1	1	1	1	1	1	0	0
1-acyl-sn-glycerol-3-phosphate acyltransferase	COG0204	4	4	4	3	2	7	6	6	7	2	0	1	5	6	4	6	6	6	6	4	4	5	5	8	5	2	1	0	4	7	6	2	2	2	2	2	2	2	2	2	2	1
DNA mismatch repair ATPase MutS	COG0249	3	3	3	1	1	3	3	3	3	2	1	3	2	2	3	1	1	3	1	1	1	1	1	1	1	1	1	2	1	1	1	1	1	1	1	1	1	1	1	1	1	1
Negative regulator of sigma E activity	COG3073	1	1	1	1	1	1	1	1	1	1	1	2	1	1	1	0	1	1	1	1	1	1	1	1	1	1	1	0	1	1	1	0	0	0	0	0	0	0	0	0	0	0
DNA-directed RNA polymerase specialized sigma subunit, sigma24 family	COG1595	3	3	3	2	13	4	4	4	3	1	1	2	5	5	1	6	6	5	4	2	2	2	2	8	3	1	1	1	4	8	5	1	1	1	1	1	1	1	1	1	1	1
Succinate dehydrogenase flavin-adding protein, antitoxin component of the CptAB toxin-antitoxin module	COG2938	1	1	1	1	1	1	1	1	1	1	1	2	1	1	1	0	1	1	1	1	1	1	1	1	1	1	1	0	1	1	1	1	1	1	1	1	1	1	1	1	1	0
LPS O-antigen chain length determinant protein, WzzB/FepE family	COG3765	0	0	0	0	1	0	0	0	0	0	0	0	0	0	1	1	1	1	2	0	0	0	0	1	2	1	0	1	1	1	1	0	0	0	0	0	0	0	0	0	0	0
Predicted PurR-regulated permease PerM	COG0628	2	2	2	4	2	3	3	3	3	2	3	3	3	3	3	3	3	3	2	3	3	2	2	3	2	1	2	0	2	2	3	1	1	1	1	1	1	1	1	1	1	0
Putative Zn-dependent protease, contains TPR repeats	COG4783	3	3	3	3	4	2	2	2	2	2	3	3	2	2	1	4	4	4	2	2	2	1	1	6	3	1	0	0	2	4	5	1	1	1	1	1	1	1	1	1	1	1
16S rRNA U516 pseudouridylate synthase RsuA and related 23S rRNA U2605, pseudouridylate synthases	COG1187	3	3	3	2	5	5	5	5	5	2	3	4	4	4	4	3	4	4	6	4	4	2	2	4	4	1	1	1	3	2	3	0	0	0	0	0	0	0	0	0	0	0
ABC-type nitrate/sulfonate/bicarbonate transport system, ATPase component	COG1116	2	2	2	2	1	4	4	4	4	0	0	0	2	3	1	1	2	2	2	3	3	1	1	2	2	2	0	0	2	0	1	0	0	0	0	0	0	0	0	0	0	0
ABC-type nitrate/sulfonate/bicarbonate transport system, permease component	COG0600	2	2	2	2	1	3	5	5	5	0	0	0	3	3	1	2	2	2	2	3	3	1	1	2	2	2	0	0	2	0	1	0	0	0	0	0	0	0	0	0	0	0
Site-specific DNA-cytosine methylase	COG0270	1	1	3	0	1	0	1	1	1	1	1	0	1	2	2	3	1	2	2	0	0	1	1	3	2	2	0	10	1	0	0	4	3	0	1	1	0	0	0	0	0	0
Protein affecting phage T7 exclusion by the F plasmid, UPF0716 family	COG3030	1	1	1	1	1	1	1	1	1	1	1	2	1	1	1	1	1	1	1	1	1	1	1	1	1	1	1	1	1	1	1	0	0	0	0	0	0	0	0	0	0	0
Co-chaperonin GroES (HSP10)	COG0234	1	1	1	1	1	1	1	1	1	1	2	1	1	2	1	1	1	1	1	1	1	1	1	1	1	1	1	1	1	1	1	1	1	1	1	1	1	1	1	1	1	1
Chaperonin GroEL (HSP60 family)	COG0459	1	1	1	1	1	1	1	1	1	2	1	1	1	1	1	0	1	1	1	1	1	0	0	1	1	1	1	1	1	1	1	1	1	1	1	1	1	1	1	0	1	1
Rubredoxin	COG1773	1	1	1	2	0	1	1	1	1	1	1	1	1	1	1	2	2	2	1	1	1	0	0	2	1	1	1	0	3	2	1	1	1	1	1	1	1	1	1	1	1	1
Phosphatidylserine/phosphatidylglycerophosphate/cardiolipin synthase or related enzyme	COG1502	1	1	1	2	1	2	2	2	2	1	1	1	1	1	1	2	2	1	3	2	2	2	2	2	3	2	1	0	1	2	1	1	1	1	1	1	1	1	1	0	2	0
Na+-transporting NADH:ubiquinone oxidoreductase, subunit NqrC	COG2869	1	1	1	1	1	1	1	1	1	1	1	1	1	1	1	1	1	1	1	1	1	1	1	1	1	1	1	1	1	1	1	1	1	1	1	1	1	1	1	1	1	1
Na+-transporting NADH:ubiquinone oxidoreductase, subunit NqrB	COG1805	1	1	1	1	1	1	1	1	1	1	1	1	1	1	1	1	1	1	1	1	1	1	1	1	1	1	1	0	1	1	1	1	1	1	1	1	1	1	1	1	1	1
Na+-transporting NADH:ubiquinone oxidoreductase, subunit NqrA	COG1726	1	1	1	1	1	1	1	1	1	1	1	1	1	1	1	1	1	1	1	1	1	1	1	1	1	1	1	1	1	1	1	1	1	1	1	1	1	1	1	1	1	1
Glutamine phosphoribosylpyrophosphate amidotransferase	COG0034	1	1	1	1	1	1	1	1	1	1	1	2	1	1	1	1	1	1	1	1	1	1	1	1	1	1	1	0	1	1	1	1	1	1	1	1	1	1	1	1	1	1
Kef-type K+ transport system, membrane component KefB	COG0475	3	3	3	1	1	4	4	4	3	3	3	1	3	3	2	2	2	2	2	2	2	1	1	3	2	2	1	0	3	3	1	2	2	2	2	2	2	2	2	2	2	2
Divalent metal cation (Fe/Co/Zn/Cd) transporter	COG0053	1	1	1	3	1	1	1	1	1	1	1	2	1	1	1	1	1	1	1	2	2	1	1	1	1	1	1	0	1	2	1	0	0	0	0	0	0	0	0	0	0	0
Zn-dependent metalloprotease	COG3227	0	0	0	0	0	0	0	0	0	0	0	0	0	0	0	0	0	0	0	0	0	0	0	1	2	1	0	0	1	4	0	0	0	0	0	0	0	0	0	0	0	0
Molecular chaperone, HSP90 family	COG0326	1	1	1	1	1	1	1	1	1	0	1	2	1	1	1	0	1	1	2	1	1	1	1	1	1	1	1	2	1	1	1	1	1	1	1	1	1	1	1	1	1	1
Protease II	COG1770	1	1	1	1	0	1	1	1	1	1	0	2	1	1	0	1	1	2	1	0	0	1	1	2	1	1	0	0	1	1	1	0	0	0	0	0	0	0	0	0	0	0
Long-chain fatty acid transport protein	COG2067	2	2	2	0	2	3	2	2	2	1	1	1	2	2	2	2	2	3	2	3	3	2	2	7	7	1	0	0	4	0	1	0	0	0	0	0	0	0	0	0	0	0
Prepilin signal peptidase PulO (type II secretory pathway) or related peptidase	COG1989	1	1	1	1	1	1	1	1	1	2	2	2	1	1	1	1	1	1	1	1	1	0	0	1	1	1	1	1	1	1	1	1	1	1	1	1	1	1	1	1	1	1
Dephospho-CoA kinase	COG0237	1	1	1	1	1	1	1	1	1	1	1	2	1	1	1	1	1	1	1	1	1	0	0	1	1	1	1	0	1	1	1	0	1	1	1	1	1	1	1	0	1	0
Abortive infection bacteriophage resistance protein	COG4823	1	1	0	0	0	0	0	0	0	0	0	0	0	0	0	0	0	0	0	0	0	1	1	0	0	3	0	0	1	0	0	0	0	0	0	0	0	0	0	0	0	0
Cytoskeletal protein CcmA, bactofilin family	COG1664	1	1	1	0	0	1	1	1	1	1	1	2	2	2	2	1	1	1	1	2	2	0	0	1	1	1	0	0	1	1	1	0	0	0	0	0	0	0	0	0	0	0
Uncharacterized membrane protein	COG1981	1	1	1	1	1	1	1	1	1	1	1	1	1	1	0	1	1	1	1	1	1	0	0	1	1	1	0	0	1	1	1	1	1	1	1	1	1	1	1	1	1	0
Stress-induced morphogen (activity unknown)	COG0271	1	1	1	1	1	1	1	1	1	1	1	1	1	1	1	1	1	1	1	1	1	1	1	1	1	1	1	0	1	1	1	1	1	1	1	1	1	1	1	1	1	1
Aspartate-semialdehyde dehydrogenase	COG0136	2	2	2	1	1	2	2	2	2	2	2	2	2	2	2	1	2	2	2	2	2	2	2	2	2	1	0	0	2	1	1	1	1	1	1	1	1	1	1	1	1	1
Phosphoribosylformylglycinamidine (FGAM) synthase, synthetase domain	COG0046	1	1	1	1	1	1	1	1	1	0	1	0	1	1	0	0	1	1	1	1	1	1	1	1	1	1	1	0	1	1	1	1	1	1	1	1	1	1	1	0	1	1
NAD kinase	COG0061	1	1	1	1	1	1	1	1	1	1	1	1	1	1	1	1	1	1	1	1	1	1	1	1	1	1	1	0	1	1	1	1	1	1	1	1	1	1	1	1	1	1
Type II secretory pathway, component PulM	COG3149	3	3	3	1	1	2	2	2	2	1	1	3	3	2	2	2	2	3	2	2	2	2	2	3	1	1	1	0	1	2	0	1	1	1	1	1	1	1	1	1	1	1
Type II secretory pathway, component PulL	COG3297	2	2	3	1	1	2	2	2	2	1	1	3	3	2	2	1	2	3	3	2	2	2	2	3	1	1	0	0	1	2	0	0	0	0	0	0	0	0	0	0	0	0
Type II secretory pathway, component PulK	COG3156	3	3	3	1	1	2	2	2	2	2	2	2	3	2	2	2	2	3	2	2	2	2	2	3	1	1	1	0	1	2	0	0	0	0	0	0	0	0	0	0	0	0
Type II secretory pathway, component PulJ	COG4795	3	3	3	2	1	2	2	2	2	1	1	1	3	2	2	0	2	3	2	2	2	1	1	3	1	1	1	0	1	2	0	1	1	1	1	1	1	1	1	1	1	1
Type II secretory pathway, pseudopilin PulG	COG2165	5	5	5	7	11	4	3	3	4	2	5	2	5	3	4	4	4	5	3	2	2	2	2	6	2	2	2	0	4	1	2	2	2	2	2	2	2	2	2	2	2	0
Type II secretory pathway, component PulF	COG1459	4	4	4	2	3	3	3	3	3	3	3	1	4	3	3	3	3	4	3	3	3	2	2	4	2	2	2	0	3	4	2	2	2	2	2	2	2	2	2	2	2	3
Superfamily I DNA or RNA helicase	COG0210	3	3	3	3	2	6	4	4	3	4	2	4	3	6	3	3	3	4	4	3	3	2	2	3	3	2	2	3	3	2	2	4	3	3	3	3	3	3	3	4	5	3
DNA gyrase/topoisomerase IV, subunit A	COG0188	2	2	2	2	2	2	2	2	2	1	2	3	2	2	2	2	2	2	2	2	2	1	1	2	3	2	2	0	2	2	2	1	1	1	1	2	1	2	1	2	2	2
DNA-directed RNA polymerase, subunit K/omega	COG1758	1	1	1	1	1	1	1	1	1	0	1	2	1	1	1	1	1	1	1	1	1	1	1	1	1	1	1	0	1	1	1	1	1	1	1	1	1	1	1	1	1	0
Transcriptional and/or translational regulatory protein YebC/TACO1	COG0217	1	1	1	1	1	1	1	1	1	1	1	1	1	1	1	1	1	1	2	1	1	1	1	1	1	1	1	0	1	1	2	2	1	1	1	1	1	1	1	0	1	0
Guanylate kinase	COG0194	1	1	1	1	1	1	1	1	1	0	1	2	1	1	1	1	1	1	1	1	1	1	1	1	1	1	1	0	1	1	1	1	1	1	1	1	1	1	1	1	1	1
Formate hydrogenlyase subunit 6/NADH:ubiquinone oxidoreductase 23 kD subunit (chain I)	COG1143	1	1	1	1	1	1	1	1	1	0	1	1	0	0	2	1	1	0	0	2	2	0	0	1	1	1	0	0	1	0	1	0	0	0	0	0	0	0	0	0	0	0
Ferredoxin-NADP reductase	COG1018	3	3	3	3	2	3	4	4	4	1	1	2	4	4	2	5	4	4	5	2	2	1	1	4	4	1	1	1	3	3	2	1	2	1	1	1	1	1	1	1	1	0
2-keto-4-pentenoate hydratase/2-oxohepta-3-ene-1,7-dioic acid hydratase (catechol pathway)	COG0179	2	2	2	1	4	2	2	2	2	1	2	2	2	2	3	1	2	2	2	4	4	0	0	2	2	1	0	0	2	2	2	0	0	0	0	0	0	0	0	0	0	0
NAD(P)H-hydrate repair enzyme Nnr, NAD(P)H-hydrate dehydratase domain	COG0063	1	1	1	1	1	1	1	1	1	1	0	0	1	1	1	0	1	1	1	1	1	1	1	1	1	1	0	0	1	1	1	1	1	1	1	1	1	1	1	1	1	0
tRNA A37 threonylcarbamoyladenosine biosynthesis protein TsaE	COG0802	1	1	1	1	1	1	1	1	1	1	0	0	1	1	1	1	1	1	1	1	1	1	1	1	1	1	1	0	1	1	1	1	1	1	1	1	1	1	1	1	1	1
N-acetylmuramoyl-L-alanine amidase	COG0860	1	1	1	1	1	1	2	2	2	1	0	2	1	1	1	1	1	1	1	1	1	1	1	1	1	1	1	0	1	1	1	1	1	1	1	1	1	1	1	1	1	1
Septum formation topological specificity factor MinE	COG0851	1	1	1	1	1	1	1	1	1	1	1	2	1	1	2	1	1	1	1	1	1	1	1	1	1	1	0	0	2	1	0	0	0	0	0	0	0	0	0	0	0	0
Septum formation inhibitor-activating ATPase MinD	COG2894	1	1	1	1	1	1	1	1	1	1	1	2	1	1	2	1	1	1	1	1	1	1	1	1	1	1	0	0	2	1	0	0	0	0	0	0	0	0	0	0	0	0
Septum formation inhibitor MinC	COG0850	1	1	1	1	1	1	1	1	1	1	1	2	1	1	2	1	1	1	1	1	1	1	1	1	1	1	0	0	1	1	0	0	0	0	0	0	0	0	0	0	0	0
Uncharacterized conserved protein	COG3943	1	1	1	1	0	0	0	0	0	0	0	0	0	0	1	0	1	0	0	0	0	1	1	0	1	3	0	1	0	1	0	0	0	0	0	0	0	0	0	0	0	0
Type I site-specific restriction-modification system, R (restriction) subunit and related helicases ...	COG0610	8	8	9	1	0	5	1	1	5	2	0	1	5	4	2	2	1	3	0	4	4	2	2	0	2	2	0	2	2	2	1	5	2	1	1	1	1	1	1	2	1	1
5-methylcytosine-specific restriction endonuclease McrBC, GTP-binding regulatory subunit McrB	COG1401	0	0	0	0	0	0	1	1	0	1	0	0	1	1	2	0	0	0	1	1	1	0	0	0	0	1	0	3	0	0	0	0	0	0	0	0	0	0	0	0	0	0
5-methylcytosine-specific restriction endonuclease McrBC, regulatory subunit McrC	COG4268	0	0	0	0	0	0	0	0	0	1	0	0	1	1	2	0	0	0	0	1	1	1	1	0	0	1	0	2	0	0	0	0	0	0	0	0	0	0	0	0	0	0
Uncharacterized membrane protein YfcC, ion transporter superfamily	COG1288	0	0	0	0	0	0	0	0	0	3	2	4	2	2	1	1	2	1	1	0	0	4	4	6	2	1	0	0	6	0	1	0	0	0	0	0	0	0	0	0	0	0
Regulator of protease activity HflC, stomatin/prohibitin superfamily	COG0330	3	3	3	3	6	4	3	3	3	2	2	3	3	3	3	3	5	4	3	3	3	1	1	3	3	2	3	2	3	8	3	3	3	3	3	3	3	3	3	3	1	3
Dihydroorotase	COG0418	1	1	1	0	1	1	1	1	1	1	1	2	1	1	1	1	1	1	1	1	1	1	1	1	3	1	1	0	1	1	1	0	1	1	1	1	1	1	1	0	1	1
Predicted histidine transporter YuiF, NhaC family	COG2056	1	1	1	0	0	1	1	1	1	0	1	1	2	2	2	1	1	1	1	1	1	0	0	1	1	1	1	0	2	1	0	1	2	2	2	2	2	2	2	1	1	1
Uncharacterized coiled-coil protein SlyX (sensitive to lysis X)	COG2900	1	1	1	1	1	1	1	1	1	1	1	0	1	1	1	1	1	1	1	1	1	1	1	1	1	1	0	0	1	1	1	0	0	0	0	0	0	0	0	0	0	0
ADP-heptose:LPS heptosyltransferase	COG0859	2	2	2	3	1	3	3	3	2	0	0	3	2	2	5	4	4	3	3	3	3	2	2	2	2	2	0	1	3	2	3	2	2	2	2	2	2	2	2	2	2	2
Outer membrane protein TolC	COG1538	5	5	5	9	3	8	7	7	5	2	1	1	7	7	5	7	7	5	4	7	6	3	3	5	6	1	1	0	10	6	5	2	2	2	2	2	2	2	2	2	2	1
Mu-like prophage DNA circulation protein	COG4228	1	1	0	0	0	0	0	0	0	0	0	0	0	0	0	0	0	0	0	0	0	0	0	0	0	1	0	0	0	0	0	0	0	0	0	0	0	0	0	0	0	0
Mu-like prophage tail protein gpP	COG4379	1	1	0	0	0	0	0	0	0	0	0	0	0	0	0	0	0	0	0	0	0	0	0	0	0	1	0	0	0	0	0	0	0	0	0	0	0	0	0	0	0	0
2-polyprenyl-6-methoxyphenol hydroxylase and related FAD-dependent oxidoreductases	COG0654	4	4	4	3	3	3	3	3	3	2	2	3	3	3	3	6	7	4	5	3	3	1	1	4	5	3	3	2	4	3	2	2	2	2	2	2	2	2	2	2	2	2
Lysophospholipase, alpha-beta hydrolase superfamily	COG2267	3	3	3	1	1	2	4	4	3	2	2	4	2	2	3	3	3	3	2	2	2	1	1	4	2	1	1	0	3	5	2	0	0	0	0	0	0	0	0	0	0	0
Small neutral amino acid transporter SnatA, MarC family	COG2095	3	3	3	0	0	2	2	2	2	1	1	2	2	2	2	4	4	3	2	5	5	2	2	3	3	1	0	0	3	2	4	0	0	0	0	0	0	0	0	0	0	0
Ribosomal protein L28	COG0227	1	1	1	1	1	1	1	1	1	0	0	1	1	1	2	1	1	1	1	1	1	1	1	1	1	1	1	1	1	1	1	1	1	1	1	1	1	1	1	0	0	0
Ribosomal protein L33	COG0267	1	1	1	1	1	1	1	1	1	0	0	1	1	1	2	1	1	1	1	1	1	1	1	1	1	1	1	1	1	1	1	1	1	1	1	1	1	1	1	0	0	0
Collagenase-like protease, PrtC family	COG0826	3	3	3	0	1	3	3	3	3	0	2	5	3	3	3	1	1	1	3	3	3	2	2	3	3	1	0	0	3	3	3	0	0	0	0	0	0	0	0	0	0	0
UDP-glucose 4-epimerase	COG1087	2	2	2	1	1	3	2	2	3	0	1	0	1	1	1	1	1	2	2	5	5	1	1	1	1	1	0	1	1	1	1	1	1	1	1	1	1	1	1	1	1	1
ATP/ADP translocase	COG3202	2	2	2	1	0	2	2	2	2	2	2	2	1	1	0	0	0	0	1	1	1	0	0	0	0	1	0	0	0	0	0	5	5	5	5	5	5	5	5	5	4	4
Uncharacterized conserved protein, contains DUF3084 domain	COG4372	1	1	1	0	0	0	1	1	1	0	0	0	0	0	0	1	0	1	0	0	0	0	0	0	0	2	0	0	0	0	0	0	0	0	0	0	0	0	0	0	0	0
Pyrroline-5-carboxylate reductase	COG0345	1	1	1	1	1	1	1	1	1	0	1	2	1	1	2	1	1	1	1	1	1	0	0	1	1	1	1	1	1	1	1	1	1	1	1	1	1	1	1	1	1	1
Uncharacterized membrane protein YphA, DoxX/SURF4 family	COG2259	1	1	1	1	4	1	1	1	1	0	0	0	0	1	1	1	1	2	1	2	2	0	0	2	1	1	0	0	1	1	1	0	0	0	0	0	0	0	0	0	0	0
Uncharacterized conserved protein, UPF0276 family	COG3220	1	1	1	0	2	1	1	1	1	0	0	0	0	0	1	1	1	2	1	0	0	0	0	1	1	1	0	0	0	5	0	0	0	0	0	0	0	0	0	0	0	0
Ribonuclease BN, tRNA processing enzyme	COG1234	1	1	1	0	1	1	1	1	0	0	0	0	1	1	1	2	2	2	1	1	1	1	1	2	1	1	0	2	1	1	0	0	0	0	0	0	0	0	0	0	0	0
D-arabinose 5-phosphate isomerase GutQ	COG0794	2	2	2	1	1	2	2	2	2	1	2	4	2	2	3	0	1	1	1	2	2	1	1	1	1	1	0	0	1	1	1	1	1	1	1	1	1	1	1	1	1	1
Lipopolysaccharide export system protein LptC	COG3117	1	1	1	1	1	1	1	1	0	0	1	2	1	1	1	1	1	1	1	1	1	1	1	1	1	1	0	0	1	1	1	1	1	1	1	1	1	1	1	1	1	1
Lipopolysaccharide export system protein LptA	COG1934	1	1	1	1	1	1	1	1	0	0	1	1	1	1	1	2	2	1	1	1	1	1	1	1	1	1	0	0	1	1	1	1	1	1	1	1	1	1	1	1	1	1
ABC-type lipopolysaccharide export system, ATPase component	COG1137	1	1	1	1	1	1	1	1	0	1	1	1	1	1	1	1	1	1	1	1	1	1	1	1	1	1	0	0	1	1	1	1	1	1	1	1	1	1	1	1	1	1
DNA-directed RNA polymerase specialized sigma subunit, sigma54 homolog	COG1508	1	1	1	1	1	1	1	1	0	0	1	1	1	1	1	1	1	1	1	1	1	1	1	1	1	1	0	0	1	1	1	0	0	0	0	0	0	0	0	0	0	0
3-deoxy-D-manno-octulosonic-acid transferase	COG1519	1	1	1	1	1	1	1	1	1	1	0	1	1	1	1	1	1	1	1	1	1	1	1	1	1	1	0	0	1	1	1	1	1	1	1	1	1	1	1	1	1	1
WD40 repeat	COG2319	21	21	22	0	1	0	0	0	2	1	1	16	4	5	0	1	2	7	0	3	3	17	17	3	3	14	0	0	3	1	1	2	2	2	2	2	2	2	2	2	2	1
Acyl-CoA thioesterase FadM	COG0824	2	2	2	6	5	2	3	3	2	0	1	3	3	3	4	6	6	3	4	3	2	2	2	4	3	1	0	0	5	4	5	0	0	0	0	0	0	0	0	0	0	0
Holliday junction resolvasome RuvABC DNA-binding subunit	COG0632	1	1	1	1	1	1	1	1	1	1	1	1	1	1	2	0	1	1	1	1	1	0	0	1	1	1	1	0	1	1	1	1	1	1	1	1	1	1	1	1	1	2
Predicted transcriptional regulator, contains HTH domain	COG2865	1	1	1	0	0	0	0	0	0	0	0	0	0	0	0	0	0	3	0	0	0	0	0	0	0	1	0	0	0	2	0	0	0	0	0	0	0	0	0	0	0	0
Outer membrane lipoprotein LptE/RlpB (LPS assembly)	COG2980	1	1	1	1	1	1	1	1	1	0	1	1	1	1	1	0	1	1	1	1	1	0	0	1	1	1	0	0	1	1	1	0	0	0	0	0	0	0	0	0	0	0
DNA polymerase III, delta subunit	COG1466	1	1	1	1	1	1	1	1	1	0	1	2	1	1	1	0	1	1	1	1	1	1	1	1	1	1	1	0	1	1	1	1	1	1	1	1	1	1	1	1	1	1
NAD-specific glutamate dehydrogenase	COG2902	2	2	2	1	1	2	2	2	2	1	1	1	1	1	2	0	1	1	1	1	1	1	1	1	1	1	1	0	2	2	2	1	1	1	1	1	1	1	1	1	1	2
Parvulin-like peptidyl-prolyl isomerase	COG0760	2	2	2	2	3	4	4	4	4	0	2	3	3	3	3	2	3	3	3	3	3	2	2	3	4	2	2	0	3	4	5	1	1	1	1	1	1	1	1	1	1	1
Uncharacterized membrane protein YckC, RDD family	COG1714	2	2	2	2	4	1	1	1	1	1	0	1	1	1	0	2	2	2	2	2	2	1	1	2	3	1	1	0	3	4	1	0	1	0	1	1	1	1	1	0	0	0
Ribosome modulation factor	COG3130	1	1	1	0	1	1	1	1	1	0	1	1	1	1	1	1	1	1	1	1	1	1	1	1	1	1	0	0	1	1	0	0	0	0	0	0	0	0	0	0	0	0
Enoyl-[acyl-carrier-protein] reductase (NADH)	COG0623	0	0	0	1	0	0	0	0	0	0	0	0	0	0	0	0	0	0	0	0	0	1	1	0	1	1	1	0	1	1	1	0	0	0	0	0	0	0	0	0	0	0
Phosphoribosylaminoimidazole-succinocarboxamide synthase	COG0152	1	1	1	1	1	1	1	1	1	0	1	1	1	1	1	1	1	1	1	1	1	1	1	1	1	1	1	0	1	1	1	1	1	1	1	1	1	1	1	1	1	1
Predicted amidophosphoribosyltransferases	COG1040	1	1	1	1	1	1	1	1	1	0	0	2	1	1	1	1	1	1	1	1	1	1	1	1	1	1	0	0	1	1	1	2	1	1	1	1	2	1	1	1	1	0
Biotin synthase or related enzyme	COG0502	1	1	1	1	1	1	1	1	1	0	0	2	1	1	1	2	2	2	2	2	2	0	0	1	1	1	1	1	1	1	1	1	1	1	1	1	1	1	1	1	1	1
7-keto-8-aminopelargonate synthetase or related enzyme	COG0156	2	2	2	2	2	3	2	2	2	1	1	3	2	3	1	3	3	2	3	3	3	2	2	2	2	2	2	1	3	2	2	2	2	2	2	2	2	2	2	2	2	1
Pimeloyl-ACP methyl ester carboxylesterase	COG0596	5	5	5	21	14	9	10	10	8	1	5	8	6	5	7	11	13	12	10	8	8	4	4	12	13	2	4	0	11	16	9	3	3	3	3	3	3	3	3	3	3	3
Ubiquinone/menaquinone biosynthesis C-methylase UbiE	COG2226	6	6	6	11	4	10	6	6	6	1	1	5	8	7	3	17	19	15	7	10	10	4	4	8	8	2	2	3	12	10	6	1	2	2	2	2	2	2	2	1	1	1
NAD(P)H-flavin reductase	COG0543	1	1	2	0	1	2	1	1	1	2	1	0	1	1	1	1	1	1	0	1	1	1	1	2	1	1	0	0	3	3	1	1	1	1	1	1	1	1	1	1	1	0
Ribosomal silencing factor RsfS, regulates association of 30S and 50S subunits	COG0799	1	1	1	1	1	1	1	1	1	1	1	1	1	1	1	0	1	1	1	1	1	1	1	1	1	1	1	0	1	1	1	1	1	1	1	1	1	1	1	1	1	0
23S rRNA pseudoU1915 N3-methylase RlmH	COG1576	1	1	1	1	1	1	1	1	1	1	1	1	1	1	1	1	1	1	1	1	1	1	1	1	1	1	0	0	1	1	1	0	0	0	0	0	0	0	0	0	0	0
Molecular chaperone GrpE (heat shock protein)	COG0576	1	1	1	1	1	1	1	1	1	1	1	1	1	1	1	1	1	1	1	1	1	1	1	1	1	1	1	0	1	1	1	1	1	1	1	1	1	1	1	1	1	1
Preprotein translocase subunit SecB	COG1952	1	1	1	1	1	1	1	1	1	0	0	1	1	1	1	1	1	1	1	1	1	1	1	1	1	1	1	1	1	1	1	1	1	1	1	1	1	1	1	1	1	1
Glutaredoxin	COG0695	2	2	2	0	6	2	3	3	2	0	0	2	2	2	1	2	2	2	2	2	2	1	1	2	2	1	1	1	4	5	3	1	1	1	1	1	1	1	1	1	1	0
Rhodanese-related sulfurtransferase	COG0607	2	2	2	3	3	4	4	4	4	1	1	3	3	3	2	4	4	5	5	4	4	1	1	4	4	1	2	4	4	6	6	1	1	1	1	1	1	1	1	1	1	1
Phosphopantetheinyl transferase (holo-ACP synthase)	COG0736	1	1	1	0	1	1	1	1	1	1	1	2	1	1	1	1	1	1	1	1	1	1	1	1	1	1	1	0	1	0	1	1	1	1	1	1	1	1	1	1	1	1
GTPase Era, involved in 16S rRNA processing	COG1159	1	1	1	2	1	1	1	1	1	1	1	1	1	1	1	1	1	1	1	1	1	1	1	1	1	1	1	0	1	1	1	1	1	1	1	1	1	1	1	1	1	0
dsRNA-specific ribonuclease	COG0571	1	1	1	1	1	1	1	1	1	1	1	1	1	1	1	0	1	1	1	1	1	1	1	1	1	1	1	0	1	1	1	1	1	1	1	1	1	1	1	1	1	1
Signal peptidase I	COG0681	1	1	1	1	1	1	1	1	1	1	1	1	1	1	1	1	1	1	1	1	1	0	0	1	1	1	2	0	1	1	1	1	1	1	1	1	1	1	1	1	1	1
Translation elongation factor EF-4, membrane-bound GTPase	COG0481	1	1	1	1	1	1	1	1	1	1	1	1	1	1	1	1	1	1	1	1	1	1	1	1	1	1	1	0	1	1	1	2	2	2	1	1	2	1	2	1	2	2
Glyceraldehyde-3-phosphate dehydrogenase/erythrose-4-phosphate dehydrogenase	COG0057	4	4	4	1	3	4	4	4	4	1	3	6	4	4	3	4	4	4	4	4	4	0	0	4	4	1	1	0	4	4	4	2	2	2	2	2	2	2	2	2	2	2
Pyruvate kinase	COG0469	2	2	2	1	1	3	2	2	2	2	1	3	2	2	2	1	1	1	1	3	3	1	1	2	2	2	1	0	2	1	1	1	1	1	1	1	1	1	1	1	1	1
Dihydropteroate synthase	COG0294	1	1	1	1	1	1	1	1	1	1	1	1	1	1	1	1	1	1	1	1	1	1	1	1	1	1	1	1	1	1	1	1	1	1	1	1	1	1	1	1	1	1
Triosephosphate isomerase	COG0149	1	1	1	1	1	2	1	1	1	1	1	1	1	1	1	0	1	1	1	1	1	1	1	1	1	1	1	0	1	1	1	1	1	1	1	1	1	1	1	1	1	1
Preprotein translocase subunit SecG	COG1314	1	1	1	1	1	1	1	1	1	1	1	1	1	1	1	0	1	1	1	1	1	1	1	1	1	1	1	0	1	1	1	1	1	1	1	1	1	1	1	1	1	0
Ribosome maturation factor RimP	COG0779	1	1	1	1	1	1	1	1	1	1	1	0	1	1	1	1	1	1	1	1	1	1	1	1	1	1	1	0	1	1	1	1	1	1	1	1	1	1	1	1	1	1
Transcription antitermination factor NusA, contains S1 and KH domains	COG0195	1	1	1	1	1	1	1	1	1	1	1	1	1	1	1	0	1	1	1	1	1	1	1	1	1	1	1	0	1	1	1	1	1	1	1	1	1	1	1	1	1	1
Translation initiation factor IF-2, a GTPase	COG0532	1	1	1	1	1	1	1	1	1	1	1	0	1	1	1	1	1	1	1	1	1	1	1	1	1	1	1	1	1	1	1	1	1	1	1	1	1	1	1	1	1	1
Ribosome-binding factor A	COG0858	1	1	1	1	1	1	1	1	1	1	1	2	1	1	1	0	1	1	1	1	1	1	1	1	1	1	1	1	1	1	1	1	1	1	1	1	1	1	1	1	1	1
tRNA U55 pseudouridine synthase TruB, may also work on U342 of tmRNA	COG0130	1	1	1	1	1	1	1	1	1	1	1	2	1	1	1	0	1	1	1	1	1	1	1	1	1	1	1	1	1	1	1	1	1	1	1	1	1	1	1	1	1	1
NhaP-type Na+/H+ or K+/H+ antiporter	COG0025	1	1	1	2	0	1	1	1	1	1	1	1	1	1	1	1	1	1	1	1	1	1	1	1	1	1	0	1	2	1	0	1	1	1	1	1	1	1	1	1	1	1
Phosphoglycerate mutase (BPG-independent, AlkP superfamily)	COG0696	1	1	1	0	1	1	1	1	1	0	0	2	1	1	1	0	1	1	1	1	1	1	1	1	2	1	1	1	1	1	1	1	1	1	1	1	1	1	1	1	1	0
C-terminal processing protease CtpA/Prc, contains a PDZ domain	COG0793	2	2	2	2	1	2	2	2	2	0	2	2	2	2	2	1	2	2	2	2	2	2	2	2	2	1	1	1	4	2	2	4	4	4	3	4	5	4	4	4	4	2
Aspartyl aminopeptidase	COG1362	1	1	1	0	0	1	1	1	1	1	1	3	1	1	1	1	1	3	2	1	1	2	2	1	2	1	1	1	2	1	1	1	1	0	1	1	1	1	1	1	1	1
Predicted permease	COG0679	0	0	0	3	1	0	0	0	0	0	0	0	1	1	0	1	1	3	2	1	1	0	0	2	2	2	0	0	2	2	4	0	0	0	0	0	0	0	0	0	0	0
Tfp pilus assembly protein FimV	COG3170	2	2	2	1	2	2	2	2	2	1	1	2	2	2	1	1	1	1	1	1	1	1	1	1	1	1	0	0	3	2	2	1	1	1	1	1	1	1	1	1	1	0
tRNA U38,U39,U40 pseudouridine synthase TruA	COG0101	1	1	1	1	1	1	1	1	1	1	1	1	1	1	1	1	1	1	1	1	1	0	0	1	1	1	0	0	1	1	1	1	1	1	1	1	1	1	1	1	1	1
Phosphoribosylanthranilate isomerase	COG0135	1	1	1	1	0	1	1	1	1	0	0	0	1	1	1	0	1	1	1	1	1	0	0	1	1	1	1	1	1	1	1	0	0	0	0	0	0	0	0	0	0	0
Tryptophan synthase beta chain	COG0133	1	1	1	1	1	2	2	2	2	0	0	0	2	2	1	1	1	1	2	2	2	1	1	2	3	1	1	1	1	1	1	0	0	0	0	0	0	0	0	0	0	0
Tryptophan synthase alpha chain	COG0159	1	1	1	1	1	1	1	1	1	2	1	0	1	1	1	1	1	1	1	1	1	1	1	1	2	1	1	1	1	1	1	0	0	0	0	0	0	0	0	0	0	0
Acetyl-CoA carboxylase beta subunit	COG0777	1	1	1	2	1	1	1	1	1	1	1	2	1	1	1	1	1	1	1	1	1	1	1	1	1	1	1	1	1	1	1	1	1	1	1	1	1	1	1	1	1	1
Folylpolyglutamate synthase/Dihydropteroate synthase	COG0285	1	1	1	1	1	1	1	1	1	1	1	1	1	1	1	1	1	1	1	1	1	1	1	1	1	1	1	0	1	1	1	1	1	1	1	1	1	1	1	1	1	1
Cell division protein DedD (periplasmic protein involved in septation)	COG3147	1	1	1	0	1	2	1	1	1	1	1	1	1	1	1	0	0	0	0	0	0	1	1	1	1	1	0	0	1	1	1	0	0	0	0	0	0	0	0	0	0	0
Uncharacterized membrane protein, required for colicin V production	COG1286	1	1	1	1	1	1	1	1	1	1	1	2	1	1	1	1	1	1	1	1	1	1	1	1	1	1	0	0	1	1	1	0	0	0	0	0	0	0	0	0	0	0
DNA-binding transcriptional regulator, MarR family	COG1846	3	3	3	5	4	3	3	3	3	1	1	0	4	5	4	7	7	4	6	7	7	2	2	3	4	1	1	0	4	14	3	1	1	1	1	1	1	1	1	1	1	1
L-serine deaminase	COG1760	2	2	2	0	1	2	2	2	2	1	2	3	3	3	2	1	2	2	4	2	2	1	1	2	3	1	0	0	2	2	2	1	1	1	1	1	1	1	1	1	1	1
Cysteinyl-tRNA synthetase	COG0215	1	1	1	1	1	1	1	1	1	1	1	1	1	1	1	1	1	1	1	1	1	0	0	1	1	1	1	0	1	1	1	1	1	1	1	1	1	1	1	1	1	1
DNA topoisomerase IA	COG0550	2	2	2	1	2	2	2	2	2	2	1	1	2	2	1	1	2	2	2	2	2	2	2	2	2	1	2	1	3	3	1	1	1	1	1	1	1	1	1	1	1	1
DNA replication protein DnaC	COG1484	3	3	3	0	1	1	0	0	1	2	1	1	2	3	0	0	0	1	0	15	15	1	1	0	3	3	0	3	0	1	0	0	0	0	0	0	0	0	0	0	0	0
Type III secretory pathway, lipoprotein EscJ	COG4669	1	1	1	0	0	1	1	1	1	0	1	1	1	1	1	1	1	1	1	2	1	0	0	1	1	2	1	1	1	3	0	2	2	2	2	2	2	2	2	2	2	1
Flagellar biosynthesis/type III secretory pathway protein FliH	COG1317	3	3	3	0	1	1	1	1	1	2	2	4	4	3	1	2	2	2	2	3	2	0	0	4	3	2	1	1	3	2	1	1	1	1	1	1	1	1	1	1	1	0
Peptidyl-prolyl cis-trans isomerase (rotamase) - cyclophilin family	COG0652	2	2	2	1	4	2	2	2	2	0	1	1	2	2	1	2	2	2	2	2	2	2	2	2	3	2	1	0	2	2	2	1	1	1	1	1	1	1	1	1	1	1
UDP-2,3-diacylglucosamine pyrophosphatase LpxH	COG2908	1	1	1	2	2	1	1	1	1	0	1	2	1	1	1	1	1	1	1	1	1	1	1	1	1	1	0	0	1	1	1	1	1	1	1	1	1	1	1	1	1	1
Predicted metal-dependent hydrolase	COG1451	2	2	2	0	1	2	1	1	3	1	0	1	2	3	1	0	0	1	0	0	0	0	0	1	2	1	1	0	2	1	1	2	2	2	2	2	2	2	2	3	3	2
NADH dehydrogenase, FAD-containing subunit	COG1252	1	1	1	3	1	1	1	1	1	2	2	1	1	1	1	1	2	2	2	2	2	0	0	1	1	1	0	1	2	1	1	0	0	0	0	0	0	0	0	0	0	0
Midasin, AAA ATPase with vWA domain, involved in ribosome maturation	COG5271	3	3	3	0	0	1	0	0	0	0	0	0	0	0	0	1	1	1	1	0	0	0	0	0	1	7	1	0	0	0	0	2	1	1	1	1	1	1	1	3	2	1
Putative GTP cyclohydrolase 1 type 2, NIF3 family	COG0327	1	1	1	0	1	1	1	1	1	0	1	2	1	1	1	1	1	1	1	1	1	1	1	1	1	1	1	1	1	1	1	1	1	1	1	1	1	1	1	1	1	1
Periplasmic serine protease, S1-C subfamily, contain C-terminal PDZ domain	COG0265	4	4	3	2	5	3	3	3	2	3	2	4	2	2	2	2	2	2	2	2	2	3	3	2	2	2	2	2	2	5	5	0	0	0	0	0	0	0	0	0	0	0
Predicted GTPases	COG1160	1	1	1	1	1	1	1	1	1	1	1	1	1	1	1	1	1	1	1	1	1	0	0	1	1	1	1	0	2	1	1	1	1	1	1	1	1	1	1	1	1	1
Outer membrane protein assembly factor BamB, contains PQQ-like beta-propeller repeat	COG1520	1	1	1	1	1	1	1	1	1	1	1	1	2	2	1	4	4	2	1	1	1	0	0	1	4	1	1	0	3	2	1	1	1	1	1	1	1	1	1	1	1	1
Putative negative regulator of RcsB-dependent stress response	COG2976	1	1	1	1	1	1	1	1	1	1	1	0	1	1	1	0	1	1	1	1	1	1	1	1	1	1	1	0	1	1	1	1	1	1	1	1	1	1	1	1	1	1
Histidyl-tRNA synthetase	COG0124	1	1	1	1	1	1	1	1	1	0	1	0	1	1	1	1	1	1	1	1	1	1	1	1	1	1	1	0	1	1	1	1	1	1	1	1	1	1	1	1	1	1
Cytoskeletal protein RodZ, contains Xre-like HTH and DUF4115 domains	COG1426	1	1	1	1	1	1	1	1	1	0	1	2	1	1	1	0	1	1	1	1	1	1	1	1	1	1	0	0	1	1	1	0	0	0	0	0	0	0	0	0	0	0
Tfp pilus assembly protein PilF	COG3063	1	1	1	3	3	1	1	1	1	0	1	2	3	3	2	1	2	2	1	1	1	1	1	3	1	1	1	1	1	3	2	1	1	0	1	1	1	1	1	1	1	1
Adenine C2-methylase RlmN of 23S rRNA A2503 and tRNA A37	COG0820	1	1	1	1	1	1	1	1	1	0	1	2	1	1	1	1	1	1	1	1	1	1	1	1	1	1	1	1	1	1	1	1	1	1	1	1	1	1	1	1	1	1
Nucleoside diphosphate kinase	COG0105	1	1	1	1	1	1	1	1	1	0	2	2	1	1	1	1	1	1	1	1	1	1	1	1	1	1	1	1	1	1	1	1	1	1	1	1	1	1	1	1	1	1
Dethiobiotin synthetase	COG0132	1	1	1	1	1	1	1	1	1	0	0	1	1	1	1	1	1	1	1	1	1	1	1	1	1	1	1	0	1	1	1	1	1	1	1	1	1	1	1	1	1	1
Transcriptional accessory protein Tex/SPT6	COG2183	1	1	1	0	1	1	1	1	1	0	0	1	1	1	1	1	1	1	1	1	1	1	1	1	1	1	1	0	1	1	1	1	1	1	1	1	1	1	1	1	1	1
Gamma-glutamylcysteine synthetase	COG2918	1	1	1	0	1	1	1	1	1	0	0	1	1	1	1	1	1	1	1	1	1	1	1	2	1	1	1	0	1	1	1	1	2	1	1	1	1	1	1	1	1	1
Disulfide bond formation protein DsbB	COG1495	1	1	1	1	1	2	2	2	2	1	1	2	1	1	3	2	2	2	1	3	3	1	1	2	2	1	1	0	1	1	1	1	1	0	1	1	1	1	1	1	1	1
Phosphopantetheine adenylyltransferase	COG0669	1	1	1	1	1	1	1	1	1	0	1	0	1	1	1	1	1	1	1	1	1	2	2	1	1	1	1	0	1	1	1	0	0	0	0	0	0	0	0	0	0	0
Delta-aminolevulinic acid dehydratase, porphobilinogen synthase	COG0113	1	1	1	1	1	1	1	1	1	1	1	0	1	1	0	1	1	1	1	1	1	1	1	1	1	1	1	1	1	1	1	1	1	1	1	1	1	1	1	1	1	1
Aspartyl-tRNA synthetase	COG0173	1	1	1	1	1	1	1	1	1	1	1	1	1	1	1	0	1	1	1	1	1	0	0	1	1	1	1	0	1	1	1	0	1	1	1	1	1	1	1	0	1	0
Thiol:disulfide interchange protein	COG4232	1	1	1	3	2	2	2	2	2	0	1	2	1	1	2	2	2	2	2	2	2	1	1	1	1	1	1	0	2	1	1	1	1	1	1	1	0	1	1	1	1	0
3-dehydroquinate dehydratase	COG0757	1	1	1	1	1	1	1	1	1	0	0	2	1	1	2	1	1	1	1	1	1	1	1	1	1	1	1	1	1	1	1	0	1	1	1	1	1	1	1	0	1	0
Biotin carboxyl carrier protein	COG0511	1	1	1	1	1	1	1	1	1	0	0	1	1	1	2	1	1	1	1	1	1	1	1	1	1	1	1	1	1	1	1	1	1	1	1	1	1	1	1	1	1	1
Biotin carboxylase	COG0439	1	1	1	1	2	1	1	1	1	0	1	1	1	1	2	1	1	1	1	1	1	1	1	1	1	1	1	1	1	1	1	1	1	1	1	1	1	1	1	1	1	1
DNA-binding protein Fis (factor for inversion stimulation)	COG2901	1	1	1	1	1	1	1	1	1	2	3	1	1	1	2	1	1	1	1	1	1	1	1	1	1	1	1	0	1	1	1	0	0	0	0	0	0	0	0	0	0	0
DNA polymerase I - 3'-5' exonuclease and polymerase domains	COG0749	1	1	1	1	1	1	1	1	1	0	0	2	1	2	1	1	1	1	1	1	1	1	1	2	1	1	1	0	1	3	1	1	1	1	1	1	1	1	1	1	1	1
Ferredoxin	COG0633	4	4	4	0	3	4	4	4	4	1	2	3	4	4	3	3	3	3	3	3	3	1	1	2	2	2	2	2	2	2	3	1	2	2	2	2	2	2	2	0	1	1
DnaJ-domain-containing proteins 1	COG1076	2	2	2	1	2	2	2	2	2	1	2	2	2	2	2	0	2	2	2	2	2	0	0	2	2	2	2	0	2	2	2	1	1	1	1	1	1	1	1	0	2	1
NifU homolog involved in Fe-S cluster formation	COG0822	1	1	1	0	1	1	1	1	1	0	1	1	1	1	1	0	1	1	1	1	1	1	1	1	1	1	1	0	1	1	2	1	1	1	1	1	1	1	1	1	1	0
Cysteine sulfinate desulfinase/cysteine desulfurase or related enzyme	COG1104	1	1	1	2	1	1	1	1	1	2	1	0	1	1	1	1	2	2	1	1	1	1	1	1	1	1	1	1	1	1	2	1	1	1	1	1	1	1	1	1	1	2
DNA-binding transcriptional regulator, IscR family	COG1959	2	2	2	1	1	2	2	2	2	0	1	0	2	2	1	1	2	2	2	3	3	1	1	2	3	1	1	1	2	2	1	1	1	1	1	1	1	1	1	1	1	1
Fe2+ transport system protein B	COG0370	1	1	1	0	0	1	1	1	1	0	0	2	1	1	0	1	1	1	1	1	1	1	1	1	1	1	1	0	1	1	0	1	1	1	1	1	1	1	1	1	1	2
Fe2+ transport system protein FeoA	COG1918	1	1	1	0	0	1	1	1	1	0	1	1	1	1	0	0	1	1	1	1	1	1	1	1	1	1	1	0	1	1	0	1	1	1	1	1	1	1	1	1	1	1
Fic family protein	COG3177	3	3	4	0	0	1	1	1	1	2	3	2	4	3	3	4	4	7	2	3	3	1	1	1	4	3	1	2	0	6	2	0	0	0	0	0	0	0	0	0	1	1
Phenylalanyl-tRNA synthetase beta subunit	COG0072	1	1	1	1	1	1	1	1	1	0	1	2	1	1	2	1	1	1	1	1	1	0	0	1	1	1	1	0	1	1	1	0	1	1	1	1	1	1	1	0	0	0
Phenylalanyl-tRNA synthetase alpha subunit	COG0016	1	1	1	1	1	1	1	1	1	0	1	2	1	1	2	1	1	1	1	1	1	1	1	1	1	1	1	1	1	1	1	1	1	1	1	1	1	1	1	1	1	1
Na+/H+-dicarboxylate symporter	COG1301	3	3	3	1	2	5	5	5	4	0	4	5	6	6	3	4	4	5	3	5	5	3	3	5	6	2	1	0	7	2	1	4	6	6	6	6	6	6	6	4	4	5
2',3'-cyclic-nucleotide 2'-phosphodiesterase/5'- or 3'-nucleotidase, 5'-nucleotidase family	COG0737	3	3	3	1	0	2	3	3	4	1	1	1	3	3	4	6	6	4	3	3	3	3	3	3	4	1	0	0	3	1	2	0	0	0	0	0	0	0	0	0	0	0
Acyl-CoA dehydrogenase related to the alkylation response protein AidB	COG1960	5	5	5	22	6	19	19	19	26	0	0	3	17	16	6	17	24	21	18	10	10	1	1	16	14	1	4	1	12	10	16	0	0	0	0	0	0	0	0	0	0	0
Trk K+ transport system, NAD-binding component	COG0569	1	1	1	1	1	3	2	2	2	2	1	1	1	1	2	1	1	1	1	1	1	2	2	2	1	1	0	0	1	1	1	0	0	0	0	0	0	0	0	0	0	0
16S rRNA C967 or C1407 C5-methylase, RsmB/RsmF family	COG0144	1	1	1	1	1	1	1	1	1	1	1	1	1	1	2	1	1	1	1	1	1	0	0	1	1	1	0	0	1	3	1	0	0	0	0	0	0	0	0	0	0	0
Methionyl-tRNA formyltransferase	COG0223	3	3	2	2	1	1	1	1	1	1	1	2	2	1	3	2	2	1	1	2	2	0	0	1	1	1	1	1	3	3	2	1	1	1	1	1	1	1	1	1	1	1
Peptide deformylase	COG0242	2	2	2	1	1	2	2	2	2	0	1	1	2	2	2	4	4	4	5	4	4	1	1	3	3	1	2	1	1	2	1	2	2	2	2	2	2	2	2	2	2	2
Polyribonucleotide nucleotidyltransferase (polynucleotide phosphorylase)	COG1185	1	1	1	1	1	1	1	1	1	1	1	2	1	1	1	1	1	1	1	1	1	1	1	1	1	1	1	0	1	1	1	1	1	1	1	1	1	1	1	1	1	1
Ribosomal protein S15P/S13E	COG0184	1	1	1	1	1	1	1	1	1	1	1	1	1	1	1	0	1	1	1	1	1	1	1	1	1	1	1	1	1	1	1	1	1	1	1	1	1	1	1	1	1	1
Ribonuclease PH	COG0689	1	1	1	1	1	1	1	1	1	0	1	1	1	1	1	1	1	1	1	1	1	0	0	1	1	1	1	1	1	1	1	1	1	1	1	1	1	1	1	1	1	1
Nicotinic acid phosphoribosyltransferase	COG1488	1	1	1	1	1	1	1	1	1	0	0	2	1	1	1	1	1	1	1	1	1	1	1	1	1	1	0	0	1	1	0	0	0	0	0	0	0	0	0	0	0	0
Nicotinamidase-related amidase	COG1335	2	2	2	3	0	4	5	5	3	0	0	2	2	2	2	11	11	5	3	2	2	3	3	4	2	1	0	0	2	1	1	1	0	0	0	0	0	0	0	1	1	1
ADP-ribose pyrophosphatase YjhB, NUDIX family	COG1051	4	4	5	2	2	6	6	6	5	2	4	4	4	4	1	11	11	8	5	5	5	2	2	5	7	3	1	1	4	3	3	2	1	1	1	1	1	1	1	2	2	1
Peptidoglycan biosynthesis protein MviN/MurJ, putative lipid II flippase	COG0728	1	1	1	1	1	1	1	1	1	0	1	0	2	1	1	0	1	1	1	1	1	1	1	1	1	1	1	0	1	1	1	2	2	2	2	2	2	2	2	1	2	3
Cation transport ATPase	COG2217	4	4	4	3	1	3	3	3	3	1	2	5	3	3	4	1	3	3	3	6	6	2	2	3	3	1	0	0	3	2	2	1	1	0	1	1	1	0	1	1	1	2
Uncharacterized protein, possibly involved in nitrogen fixation	COG3197	1	1	1	0	1	1	1	1	1	1	0	0	1	1	2	1	1	1	1	1	1	1	1	1	1	1	0	0	1	1	1	1	1	0	1	1	1	0	1	1	1	0
Sulfite exporter TauE/SafE	COG2836	1	1	1	0	1	1	1	1	1	1	0	2	1	1	2	0	1	1	1	1	1	0	0	1	1	1	0	0	1	1	1	1	0	0	1	1	1	0	1	1	0	1
NAD-dependent dihydropyrimidine dehydrogenase, PreA subunit	COG1146	1	1	1	1	0	1	1	1	1	1	1	1	1	1	1	1	1	1	1	1	1	1	1	1	1	1	1	0	1	1	2	0	1	1	1	1	1	1	1	0	1	1
Delta 1-pyrroline-5-carboxylate dehydrogenase	COG4230	1	1	1	1	1	1	1	1	1	1	1	1	1	1	1	0	1	1	1	1	1	1	1	1	1	1	1	0	1	1	1	1	1	1	1	1	1	1	1	1	1	1
Na+/proline symporter	COG0591	2	2	2	5	5	10	10	10	8	0	0	0	7	9	6	5	9	6	4	5	5	3	3	2	5	1	1	0	9	3	3	1	1	1	1	1	1	1	1	1	1	1
Ribosome-associated translation inhibitor RaiA	COG1544	1	1	1	1	1	1	1	1	0	0	1	1	1	1	1	1	1	1	1	1	1	1	1	1	1	1	0	0	1	1	1	1	1	1	1	1	1	1	1	1	1	1
Cell division protein FtsX	COG2177	1	1	1	1	1	1	1	1	1	1	1	1	1	1	1	1	1	1	1	1	1	1	1	1	1	1	0	0	1	1	1	0	0	0	0	0	0	0	0	0	0	0
ABC-type ATPase involved in cell division	COG2884	1	1	1	1	1	1	1	1	1	1	1	2	1	1	1	1	1	1	1	1	1	1	1	1	1	1	0	1	1	1	1	0	0	0	0	0	0	0	0	0	0	0
Signal recognition particle GTPase	COG0552	1	1	1	1	1	1	1	1	1	1	1	2	1	1	1	1	1	1	1	1	1	1	1	1	1	1	1	0	1	1	1	1	1	1	1	1	1	1	1	1	1	1
Protein chain release factor A	COG0216	1	1	1	1	1	1	1	1	1	0	1	1	1	1	1	0	1	1	1	2	2	0	0	1	1	1	1	0	1	1	1	1	1	1	1	1	1	1	1	0	0	0
Glutamyl-tRNA reductase	COG0373	1	1	1	1	1	1	1	1	1	0	1	2	1	1	1	0	1	1	1	1	1	0	0	1	1	1	1	0	1	1	1	1	1	1	1	1	1	1	1	1	1	1
Outer membrane lipoprotein LolB, involved in outer membrane biogenesis	COG3017	1	1	1	1	1	1	1	1	1	0	1	2	1	1	1	0	1	1	1	1	1	1	1	1	1	1	0	0	1	1	1	1	1	1	1	1	1	1	1	1	1	1
Phosphoribosylpyrophosphate synthetase	COG0462	1	1	1	1	2	1	1	1	1	0	1	2	1	1	0	0	1	1	1	1	1	0	0	1	1	1	1	1	2	0	1	1	1	1	1	1	1	1	1	1	1	1
Mg2+ and Co2+ transporter CorA	COG0598	1	1	1	0	0	1	1	1	1	0	0	2	1	1	1	1	0	1	1	0	0	1	1	1	1	1	0	0	2	0	2	0	0	0	0	0	0	0	0	0	0	0
Anthranilate/para-aminobenzoate synthase component II	COG0512	1	1	1	1	2	2	2	2	2	1	1	2	1	1	1	1	1	1	2	1	1	0	0	2	1	1	1	0	2	1	1	1	1	1	1	1	1	1	1	1	1	0
Anthranilate phosphoribosyltransferase	COG0547	1	1	1	1	1	1	1	1	1	0	0	0	1	1	1	1	1	1	1	1	1	0	0	1	1	1	1	0	1	1	2	0	0	0	0	0	0	0	0	0	0	0
Indole-3-glycerol phosphate synthase	COG0134	1	1	1	1	1	1	1	1	1	0	0	0	1	1	1	1	1	1	1	1	1	1	1	1	1	1	1	0	1	1	1	0	0	0	0	0	0	0	0	0	0	0
ATP-dependent protease HslVU (ClpYQ), peptidase subunit	COG5405	1	1	1	1	2	1	1	1	1	1	0	1	1	1	1	1	1	1	1	1	1	1	1	1	1	1	1	0	1	1	1	1	1	1	1	1	1	1	1	1	1	1
ATP-dependent protease HslVU (ClpYQ), ATPase subunit	COG1220	1	1	1	1	1	1	1	1	1	1	1	2	1	1	1	1	1	1	1	1	1	1	1	1	1	1	1	0	1	1	1	1	1	1	1	1	1	1	1	1	1	1
tRNA A37 threonylcarbamoyltransferase TsaD	COG0533	1	1	1	1	1	1	1	1	1	0	1	1	1	1	1	1	1	1	1	1	1	1	1	1	1	1	1	1	1	1	1	1	1	1	0	1	1	1	1	1	1	1
Dihydroneopterin aldolase	COG1539	1	1	1	1	1	1	1	1	1	1	1	1	1	1	1	1	1	1	1	1	1	1	1	1	1	1	1	0	1	1	1	1	2	1	1	1	1	1	1	1	1	1
16S rRNA G966 N2-methylase RsmD	COG0742	1	1	1	1	1	1	1	1	1	1	1	1	1	1	1	1	1	2	1	2	2	3	3	1	1	1	1	0	1	1	1	1	1	1	1	1	1	1	1	1	1	0
Aspartyl/asparaginyl-tRNA synthetase	COG0017	0	0	0	0	1	0	0	0	0	0	0	0	0	0	0	0	0	0	0	0	0	1	1	1	1	1	1	0	0	1	1	0	0	0	0	0	0	0	0	0	0	0
Transposase and inactivated derivatives, IS5 family	COG3039	0	0	1	0	0	2	1	1	3	0	0	0	0	0	0	5	8	0	0	0	0	0	0	0	0	1	4	0	6	0	1	2	0	0	0	0	0	0	0	0	0	0
HrpA-like RNA helicase	COG1643	1	1	1	1	2	1	1	1	1	1	1	0	1	1	1	1	2	2	2	2	2	2	2	2	2	1	0	0	2	1	2	0	0	0	0	0	0	0	0	0	0	0
GTP cyclohydrolase I	COG0302	1	1	1	0	0	1	1	1	1	1	1	2	1	1	1	0	1	1	1	1	1	0	0	1	1	1	1	0	1	1	2	1	0	0	0	0	0	0	0	1	0	0
Transglutaminase-like enzyme, putative cysteine protease	COG1305	2	2	2	1	1	1	1	1	1	0	0	1	2	1	0	3	3	3	1	1	1	0	0	2	2	2	0	0	2	3	2	0	0	0	0	0	0	0	0	0	0	0
Type IV secretory pathway, VirB4 component	COG3451	0	0	0	1	0	0	0	0	0	0	0	0	0	0	1	0	1	1	0	0	0	0	0	0	0	1	1	0	1	1	0	0	0	0	0	0	0	0	0	0	0	0
ATP-dependent Zn proteases	COG0465	1	1	1	1	1	1	1	1	1	1	1	0	1	1	1	1	1	1	1	1	1	2	2	1	1	1	1	1	1	1	1	1	1	1	1	1	1	1	1	1	1	1
RecG-like helicase	COG1200	1	1	1	2	1	1	1	1	1	1	2	0	1	1	1	1	1	1	1	1	1	1	1	1	1	1	1	0	1	1	1	1	1	1	1	1	1	1	1	1	1	1
Predicted ATP-dependent serine protease	COG1066	1	1	1	1	1	1	1	1	1	0	1	0	1	1	2	1	1	1	1	1	1	1	1	1	1	1	0	0	1	1	1	1	0	0	0	0	0	0	1	1	1	1
Predicted periplasmic protein YdeI with OB-fold, BOF family	COG3111	2	2	2	0	0	2	2	2	2	5	5	3	2	2	1	2	2	2	1	0	0	1	1	2	1	1	0	0	3	1	0	0	0	0	0	0	0	0	0	0	0	0
Glutamate-1-semialdehyde aminotransferase	COG0001	1	1	1	1	2	1	1	1	1	1	1	2	1	1	1	1	1	1	2	1	1	1	1	1	1	1	1	0	1	2	2	0	1	1	1	1	1	1	1	0	0	0
Inosine/xanthosine triphosphate pyrophosphatase, all-alpha NTP-PPase family	COG0127	1	1	1	1	1	1	1	1	1	0	0	1	1	1	1	1	1	1	1	1	1	1	1	1	1	1	1	1	1	1	1	1	1	1	1	1	1	1	1	1	1	1
Coproporphyrinogen III oxidase or related Fe-S oxidoreductase	COG0635	3	3	3	1	2	3	3	3	3	3	1	3	3	3	2	3	3	3	4	3	3	3	3	3	2	2	1	1	3	2	2	1	1	1	1	1	1	1	1	1	1	1
Predicted site-specific integrase-resolvase	COG2452	3	3	3	0	0	0	0	0	0	1	0	4	0	0	0	0	0	2	0	1	1	0	0	0	0	2	0	0	0	0	0	0	0	0	0	0	0	0	0	0	0	0
Transposase	COG0675	4	4	7	0	0	0	0	0	0	7	6	5	0	0	11	0	0	16	0	7	7	0	0	0	0	4	0	1	0	0	0	6	5	2	3	2	3	1	2	1	3	2
Methionyl-tRNA synthetase	COG0143	1	1	1	1	1	1	1	1	1	1	1	1	1	1	1	0	1	1	1	1	1	0	0	1	1	1	1	1	1	1	1	1	1	0	1	1	1	0	1	1	1	0
Glycine/serine hydroxymethyltransferase	COG0112	1	1	1	1	1	1	1	1	1	1	1	2	1	1	1	2	2	1	3	1	1	1	1	1	2	1	1	0	1	2	1	0	1	1	1	1	1	1	1	0	1	1
Phosphoribosylamine-glycine ligase	COG0151	1	1	1	1	1	1	1	1	1	0	0	1	1	1	2	1	1	1	1	1	1	1	1	1	1	1	1	0	1	1	1	1	1	1	1	1	1	1	1	1	2	1
tRNA A37 threonylcarbamoyladenosine dehydratase	COG1179	1	1	1	0	2	1	1	1	1	0	0	1	1	1	0	1	1	1	1	1	1	1	1	1	1	1	2	0	2	2	1	0	0	0	0	0	0	0	0	0	0	0
Predicted ribonuclease YlaK, contains NYN-type RNase and PhoH-family ATPase domains	COG1875	1	1	1	1	1	1	1	1	1	2	1	1	1	1	1	1	1	1	1	1	1	1	1	1	1	1	0	0	1	1	1	0	0	0	0	0	0	0	0	0	0	0
Aconitase B	COG1049	1	1	1	0	2	1	1	1	1	1	1	1	1	1	1	1	1	1	1	1	1	0	0	1	1	1	1	0	1	1	1	1	1	1	1	1	1	1	1	1	1	1
tRNA isopentenyl-2-thiomethyl-A-37 hydroxylase MiaE (synthesis of 2-methylthio-cis-ribozeatin)	COG4445	1	1	1	0	2	1	1	1	1	0	1	0	1	1	1	1	1	1	1	1	1	0	0	1	1	1	0	0	1	2	0	1	1	1	1	1	1	1	1	1	1	1
DNA-directed RNA polymerase, beta' subunit/160 kD subunit	COG0086	1	1	1	1	1	1	1	1	1	0	1	0	1	1	1	0	1	1	1	1	1	0	0	1	1	1	1	1	1	1	1	1	1	1	1	1	1	1	1	1	1	1
DNA-directed RNA polymerase, beta subunit/140 kD subunit	COG0085	1	1	1	1	1	1	1	1	1	0	1	1	1	1	1	1	1	1	1	1	1	0	0	1	1	1	1	1	1	1	1	1	1	1	1	1	1	1	1	1	1	1
Ribosomal protein L7/L12	COG0222	1	1	1	1	1	1	1	1	1	0	1	1	1	1	1	0	1	1	1	1	1	1	1	1	1	1	1	0	1	1	1	1	1	1	1	1	1	1	1	1	1	1
Ribosomal protein L10	COG0244	1	1	1	1	1	1	1	1	1	0	1	1	1	1	1	1	1	1	1	1	1	1	1	1	1	1	1	0	1	1	1	1	1	1	1	1	1	1	1	1	1	1
Ribosomal protein L1	COG0081	1	1	1	1	1	1	1	1	1	0	1	0	1	1	1	1	1	1	1	1	1	0	0	1	1	1	1	0	1	1	1	1	1	1	1	1	1	1	1	1	1	1
Ribosomal protein L11	COG0080	1	1	1	1	1	1	1	1	1	0	1	1	1	1	1	1	1	1	1	1	1	0	0	1	1	1	1	0	1	1	1	1	1	1	1	1	1	1	1	1	1	1
Preprotein translocase subunit SecE	COG0690	1	1	1	1	1	1	1	1	1	0	1	1	1	1	1	1	1	1	1	1	1	0	0	1	1	1	1	0	1	1	1	1	1	1	1	1	1	1	1	1	1	0
Pantothenate kinase type III	COG1521	1	1	1	1	1	1	1	1	1	1	1	2	1	1	1	1	1	1	1	1	1	1	1	1	1	1	0	0	1	1	1	0	0	0	0	0	0	0	0	0	0	0
Biotin-(acetyl-CoA carboxylase) ligase	COG0340	1	1	1	1	1	1	1	1	1	0	0	2	1	1	1	1	1	1	1	1	1	1	1	1	1	1	0	0	1	1	1	1	1	1	1	1	1	1	1	1	1	1
4-hydroxybenzoate polyprenyltransferase	COG0382	1	1	1	2	1	1	1	1	1	1	1	1	1	1	2	1	1	1	1	1	1	1	1	1	1	1	1	0	1	2	1	1	1	1	1	1	1	1	1	0	1	0
4-hydroxybenzoate synthetase (chorismate-pyruvate lyase)	COG3161	1	1	1	0	1	1	1	1	1	0	0	1	1	1	2	1	1	1	1	1	1	1	1	1	1	1	1	0	1	2	1	1	1	1	1	1	1	1	1	1	1	1
Branched-chain amino acid permeases	COG1114	2	2	2	0	0	2	2	2	2	1	1	3	2	2	2	1	1	1	2	2	2	1	1	2	2	1	1	0	7	1	0	1	0	0	1	0	0	0	0	1	1	1
NH3-dependent NAD+ synthetase	COG0171	1	1	1	1	1	1	1	1	1	1	1	2	1	1	1	1	1	1	1	1	1	1	1	1	1	1	1	0	1	2	1	1	2	1	1	1	1	1	1	1	1	1
Predicted lipid-binding transport protein, Tim44 family	COG4395	0	0	0	0	0	0	0	0	0	0	0	0	1	1	0	1	1	1	1	1	1	1	1	1	1	1	0	0	1	1	0	1	1	1	1	1	1	1	1	1	1	1
Purine-nucleoside phosphorylase	COG0813	1	1	1	0	1	2	2	2	2	0	0	1	1	1	1	2	2	1	1	1	1	1	1	2	2	1	0	0	1	1	0	1	1	1	1	1	1	1	1	1	1	1
Phosphopentomutase	COG1015	1	1	1	0	1	1	1	1	1	0	0	0	1	1	1	1	1	1	1	1	1	1	1	1	1	1	0	0	1	1	0	0	0	0	0	0	0	0	0	0	0	0
Deoxyribose-phosphate aldolase	COG0274	1	1	1	0	1	1	1	1	1	0	0	1	2	3	1	1	2	1	2	1	1	1	1	1	1	1	0	0	1	1	0	1	1	1	1	1	1	1	1	1	1	1
Exonuclease I	COG2925	1	1	1	1	1	1	1	1	1	1	1	0	1	1	0	1	1	1	1	1	1	1	1	1	1	1	1	0	1	1	1	1	0	0	0	1	1	1	1	1	1	0
Uncharacterized conserved protein YqiC, BMFP domain	COG2960	1	1	1	1	1	1	1	1	1	1	1	1	1	1	1	1	1	1	1	1	1	0	0	1	1	1	0	0	1	1	1	0	0	0	0	0	0	0	0	0	0	0
Exoribonuclease R	COG0557	1	1	1	1	1	1	1	1	1	1	0	0	1	1	1	1	1	1	1	1	1	1	1	1	1	1	1	1	1	2	2	1	1	1	1	1	1	1	1	1	0	0
DNA polymerase III, gamma/tau subunits	COG2812	2	2	2	2	2	2	2	2	2	1	2	4	2	2	2	2	2	2	2	2	2	0	0	2	2	2	2	0	2	2	2	2	2	2	2	2	2	2	2	2	2	1
Conserved DNA-binding protein YbaB (function unknown)	COG0718	1	1	1	1	1	1	1	1	1	0	1	1	1	1	1	1	1	1	1	1	1	1	1	1	1	1	1	0	1	1	1	1	1	1	1	1	1	1	1	1	1	1
Na+-driven multidrug efflux pump	COG0534	5	5	5	5	3	8	9	9	9	1	2	5	11	12	4	6	8	7	3	9	8	4	4	11	4	2	0	0	7	6	4	2	1	1	1	1	1	1	1	1	3	2
Flagellar motor switch protein FliG	COG1536	2	2	2	0	1	0	0	0	0	0	1	3	2	2	0	1	1	1	1	1	1	0	0	2	2	1	0	0	2	1	1	0	0	0	0	0	0	0	0	0	0	0
Flagellar biosynthesis/type III secretory pathway M-ring protein FliF/YscJ	COG1766	2	2	2	0	1	0	0	0	0	1	1	2	2	2	0	0	1	1	1	1	1	0	0	3	2	1	0	0	2	1	1	0	0	0	0	0	0	0	0	0	0	0
Flagellar hook-basal body complex protein FliE	COG1677	2	2	2	0	1	0	0	0	0	0	1	3	2	2	0	1	1	1	1	1	1	0	0	3	2	1	0	0	2	1	1	0	0	0	0	0	0	0	0	0	0	0
Catalase (peroxidase I)	COG0376	1	1	1	0	1	1	1	1	1	0	0	0	1	1	0	1	1	1	0	0	0	1	1	2	0	1	0	0	0	1	1	0	0	0	0	0	0	0	0	0	0	0
Flagellar motor protein MotB	COG1360	2	2	2	0	2	0	0	0	0	2	2	2	2	2	1	1	1	1	1	2	2	1	1	3	4	2	0	0	2	4	3	0	0	0	0	0	0	0	0	0	0	0
Chromatin segregation and condensation protein Rec8/ScpA/Scc1, kleisin family	COG1354	1	0	0	1	1	1	1	1	1	1	0	1	1	1	1	0	1	1	1	1	1	1	1	1	1	1	1	0	1	1	1	1	1	1	1	1	1	1	1	1	1	1
Chromosome segregation and condensation protein ScpB	COG1386	1	1	1	1	1	1	1	1	1	0	0	1	1	1	1	0	1	1	1	1	1	0	0	1	1	1	1	1	1	1	1	1	1	1	1	1	1	1	1	1	1	1
Predicted membrane GTPase involved in stress response	COG1217	1	1	1	1	1	1	1	1	1	1	1	2	1	1	1	1	1	1	1	1	1	1	1	1	1	1	1	1	1	1	1	1	1	1	1	1	1	1	1	1	1	2
Ketopantoate reductase	COG1893	1	1	1	2	2	1	1	1	1	1	1	1	1	1	1	2	2	2	2	1	1	1	1	2	3	1	1	1	2	1	1	0	0	0	0	0	0	0	0	0	0	0
Phosphatidylserine decarboxylase	COG0688	2	2	4	2	1	1	2	2	2	0	1	1	1	1	2	3	3	1	1	2	2	1	1	2	1	1	1	0	3	1	1	0	1	1	1	1	1	1	1	0	1	2
tRNA G18 (ribose-2'-O)-methylase SpoU	COG0566	1	1	1	1	2	2	2	2	2	1	0	1	2	2	2	1	2	2	2	2	2	1	1	3	2	1	1	0	2	3	1	1	1	1	1	1	1	1	1	1	1	1
Ca2+/Na+ antiporter	COG0530	1	1	1	1	1	1	2	2	1	2	3	0	2	2	1	1	2	2	2	1	1	0	0	2	1	1	0	0	1	2	2	0	0	0	0	0	0	0	0	0	0	0
Ribosomal protein L25 (general stress protein Ctc)	COG1825	1	1	1	1	1	1	1	1	1	0	1	1	1	1	0	0	1	1	1	1	1	0	0	1	1	1	1	1	1	1	1	1	1	1	1	1	1	1	1	1	1	1
Peptidyl-tRNA hydrolase	COG0193	1	1	1	1	1	1	1	1	2	0	1	2	1	1	0	1	1	1	1	1	1	1	1	1	1	1	1	1	1	1	1	1	1	1	1	1	1	1	1	1	1	1
Peroxiredoxin	COG1225	1	1	1	2	7	2	1	1	1	1	2	2	1	1	1	1	1	2	2	1	1	1	1	5	3	1	1	1	5	3	2	2	2	2	2	2	2	2	2	2	2	2
O-antigen ligase	COG3307	2	2	2	1	0	1	1	1	3	3	4	0	2	0	3	4	3	3	2	1	1	1	1	2	2	1	0	0	4	0	0	1	1	1	1	1	1	1	1	1	1	1
Glycosyltransferase involved in cell wall bisynthesis	COG0463	1	1	3	3	3	2	4	4	6	9	6	1	3	1	2	6	5	5	2	4	4	3	3	3	4	1	0	6	7	5	12	3	3	2	2	2	2	2	2	3	3	2
Single-stranded DNA-binding protein	COG0629	2	2	3	2	3	3	1	1	5	2	1	1	3	2	2	0	2	1	1	1	1	1	1	1	1	1	1	0	2	3	1	1	1	1	1	1	1	1	1	1	1	2
Predicted arabinose efflux permease, MFS family	COG2814	5	5	5	15	4	12	14	14	13	2	2	4	8	10	10	8	15	13	9	9	8	8	8	9	8	5	1	0	18	8	7	3	2	2	2	2	2	2	2	3	3	2
Fido, protein-threonine AMPylation domain	COG2184	0	0	0	0	0	0	0	0	0	0	0	0	0	0	0	0	0	0	0	0	0	0	0	0	0	1	0	0	0	0	0	0	0	0	0	0	0	0	0	0	0	0
Adenylate kinase or related kinase	COG0563	1	1	1	1	1	2	1	1	1	1	1	1	1	1	1	2	2	2	3	1	1	0	0	2	1	1	1	0	1	1	1	1	1	1	1	1	1	1	1	1	1	0
Predicted ATPase with chaperone activity	COG0606	1	1	1	1	2	1	1	1	1	0	1	1	1	1	1	1	1	1	1	1	1	1	1	1	2	1	0	0	1	1	1	1	1	1	1	1	1	1	1	1	1	1
Ribosomal protein S6	COG0360	1	1	1	1	1	1	1	1	1	0	0	1	1	1	1	0	1	1	1	1	1	1	1	1	1	1	1	0	1	1	1	1	1	1	1	1	1	1	1	1	1	1
Ribosomal protein S18	COG0238	1	1	1	1	1	1	1	1	1	0	0	1	1	1	1	1	1	1	1	1	1	1	1	1	1	1	1	0	1	1	1	1	1	1	1	1	1	1	1	1	1	1
Ribosomal protein L9	COG0359	1	1	1	1	1	1	1	1	1	0	0	1	1	1	1	0	1	1	1	1	1	1	1	1	1	1	1	1	1	1	1	1	1	1	1	1	1	1	1	1	1	1
Replicative DNA helicase	COG0305	1	1	1	1	1	1	1	1	1	0	0	1	1	2	1	1	1	1	1	1	1	1	1	1	1	1	1	1	1	1	1	1	1	1	1	1	1	1	1	1	1	3
Cytochrome c556	COG3909	0	0	0	0	0	0	0	0	0	0	0	0	0	0	0	0	0	0	0	0	0	1	1	1	1	1	0	0	1	0	1	0	0	0	0	0	0	0	0	0	0	0
Adenylosuccinate synthase	COG0104	1	1	1	1	1	1	1	1	1	1	1	2	1	1	1	1	1	1	1	1	1	0	0	1	1	1	1	0	1	1	1	1	1	1	1	1	1	1	1	1	0	1
Ribosomal protein L17	COG0203	1	1	1	1	1	1	1	1	1	1	1	1	1	1	0	1	1	1	1	1	1	1	1	1	1	1	0	0	1	1	1	1	1	1	1	1	1	1	1	1	1	1
DNA-directed RNA polymerase, alpha subunit/40 kD subunit	COG0202	1	1	1	1	1	1	1	1	1	1	1	1	1	1	0	0	1	1	1	1	1	1	1	1	1	1	1	0	1	2	1	1	1	1	1	1	1	1	1	1	1	1
Ribosomal protein S4 or related protein	COG0522	1	1	1	1	1	1	1	1	1	1	1	1	1	1	0	1	1	1	1	1	1	1	1	1	1	1	1	0	1	1	1	1	1	1	1	1	1	1	1	1	1	1
Ribosomal protein S11	COG0100	1	1	1	1	1	1	1	1	1	1	1	1	1	1	0	0	1	1	1	1	1	1	1	1	1	1	1	0	1	1	0	1	1	1	1	1	1	1	1	1	1	1
Ribosomal protein S13	COG0099	1	1	1	1	1	1	1	1	1	1	1	1	1	1	0	0	1	1	1	1	1	1	1	1	1	1	1	0	1	1	1	1	1	1	1	1	1	1	1	1	1	1
Preprotein translocase subunit SecY	COG0201	1	1	1	1	1	1	1	1	1	1	1	1	1	1	0	1	1	1	1	1	1	1	1	1	1	1	1	0	1	1	1	1	1	1	1	1	1	1	0	1	1	1
Ribosomal protein L15	COG0200	1	1	1	1	1	1	1	1	1	1	1	1	1	1	0	0	1	1	1	1	1	1	1	1	1	1	1	0	1	1	1	1	1	1	1	1	1	1	0	1	1	1
Ribosomal protein L30/L7E	COG1841	1	1	1	1	1	1	0	0	1	1	1	1	1	1	0	1	1	1	1	1	1	1	1	1	1	1	1	0	1	1	1	1	1	1	1	1	1	1	0	1	1	1
Ribosomal protein S5	COG0098	1	1	1	1	1	1	1	1	1	1	1	1	1	1	0	1	1	1	1	1	1	1	1	1	1	1	1	0	1	1	1	1	1	1	1	1	1	1	0	1	1	1
Ribosomal protein L18	COG0256	1	1	1	1	1	1	1	1	1	1	1	1	1	1	0	0	1	1	1	1	1	1	1	1	1	1	1	0	1	1	1	1	1	1	1	1	1	1	0	1	1	1
Ribosomal protein L6P/L9E	COG0097	1	1	1	1	1	1	1	1	1	1	1	1	1	1	0	0	1	1	1	1	1	1	1	1	1	1	1	0	1	1	1	1	1	1	1	1	1	1	0	1	1	1
Ribosomal protein S8	COG0096	1	1	1	1	1	1	1	1	1	1	1	2	1	1	0	1	1	1	1	1	1	1	1	1	1	1	1	0	1	1	1	1	1	1	1	1	1	1	0	1	1	1
Ribosomal protein S14	COG0199	1	1	1	1	1	1	1	1	1	1	1	1	1	1	0	0	1	1	1	1	1	1	1	1	1	1	1	0	1	1	1	1	1	1	1	1	1	1	0	1	1	1
Ribosomal protein L5	COG0094	1	1	1	1	1	1	1	1	1	1	1	1	1	1	0	1	1	1	1	1	1	1	1	1	1	1	1	0	1	1	1	1	1	1	1	1	1	1	0	1	1	1
Ribosomal protein L24	COG0198	1	1	1	1	1	1	1	1	1	1	1	1	1	1	0	1	1	1	1	1	1	1	1	1	1	1	1	0	1	1	1	1	1	1	1	1	1	1	0	1	1	1
Ribosomal protein L14	COG0093	1	1	1	1	1	1	1	1	1	1	0	2	1	1	0	0	1	1	1	1	1	1	1	1	1	1	1	0	1	1	1	1	1	1	1	1	1	1	0	1	1	1
Ribosomal protein S17	COG0186	1	1	1	1	1	1	1	1	1	1	1	1	1	1	0	1	1	1	1	1	1	1	1	1	1	1	1	0	1	1	1	1	1	1	1	1	1	1	0	1	1	1
Ribosomal protein L29	COG0255	1	1	1	1	1	1	1	1	1	1	1	1	1	1	0	1	1	1	1	1	1	1	1	1	1	1	1	0	1	1	1	1	1	1	1	1	1	1	0	1	1	1
Ribosomal protein L16/L10AE	COG0197	1	1	1	1	1	1	1	1	1	1	0	1	1	1	0	0	1	1	1	1	1	1	1	1	1	1	1	0	1	1	1	1	1	1	1	1	1	1	0	1	1	1
Ribosomal protein S3	COG0092	1	1	1	1	1	1	1	1	1	1	0	2	1	1	0	0	1	1	1	1	1	1	1	1	1	1	1	0	1	1	1	1	1	1	1	1	1	1	0	1	1	1
Ribosomal protein L22	COG0091	1	1	1	1	1	1	1	1	1	1	1	1	1	1	0	1	1	1	1	1	1	1	1	1	1	1	1	0	1	1	1	1	1	1	1	1	1	1	0	1	1	1
Ribosomal protein S19	COG0185	1	1	1	1	1	1	1	1	1	1	0	1	1	1	1	0	1	1	1	1	1	1	1	1	1	1	1	0	1	1	1	1	1	1	1	1	1	1	0	1	1	1
Ribosomal protein L2	COG0090	1	1	1	1	1	1	1	1	1	1	0	1	1	1	1	0	1	1	1	1	1	1	1	1	1	1	1	0	1	1	1	1	1	1	1	1	1	1	0	1	1	1
Ribosomal protein L23	COG0089	1	1	1	1	1	1	1	1	1	1	0	1	1	1	1	1	1	1	1	1	1	1	1	1	1	1	1	0	1	1	1	1	1	1	1	1	1	1	0	1	1	1
Ribosomal protein L4	COG0088	1	1	1	1	1	1	1	1	1	1	0	2	1	1	1	1	1	1	1	1	1	0	0	1	1	1	1	0	1	1	1	1	1	1	1	1	1	1	0	1	1	1
Ribosomal protein L3	COG0087	1	1	1	1	1	1	1	1	1	1	0	1	1	1	1	0	1	1	1	1	1	1	1	1	1	1	1	0	1	1	1	1	1	1	1	1	1	1	0	1	1	1
Ribosomal protein S10	COG0051	1	1	1	1	1	1	1	1	1	1	0	0	1	1	1	1	1	1	1	1	1	1	1	1	1	1	1	0	1	1	1	1	1	1	1	1	1	1	0	1	1	1
Translation elongation factor EF-Tu, a GTPase	COG0050	1	1	1	2	1	1	1	1	1	0	0	0	1	1	1	1	1	1	1	1	1	0	0	1	1	1	1	0	2	2	2	1	1	1	1	1	1	1	1	1	1	1
Translation elongation factor EF-G, a GTPase	COG0480	3	3	3	1	2	2	2	2	2	0	2	3	1	1	3	1	1	1	3	2	2	2	2	2	2	1	1	0	1	2	3	1	1	1	1	1	1	1	1	1	1	1
Ribosomal protein S7	COG0049	1	1	1	1	1	1	1	1	1	0	0	0	1	1	1	0	1	1	1	1	1	1	1	1	1	1	1	0	1	1	1	1	1	1	1	1	1	1	1	1	1	1
Ribosomal protein S12	COG0048	1	1	1	1	1	1	1	1	1	0	1	0	1	1	1	0	1	1	1	1	1	1	1	1	1	1	1	0	1	1	1	1	1	1	1	1	1	1	1	1	1	1
Flagellar motor component MotA	COG1291	2	2	2	0	2	0	0	0	0	1	1	2	2	2	1	1	1	1	1	2	2	0	0	3	3	1	0	0	2	4	3	0	0	0	0	0	0	0	0	0	0	0
DNA-directed RNA polymerase specialized sigma subunit	COG1191	2	2	2	1	1	1	1	1	1	1	0	3	3	3	3	2	2	2	2	3	3	1	1	4	3	2	1	1	3	1	1	1	1	0	1	1	1	1	1	1	1	0
Flagellar basal body-associated protein FliL	COG1580	2	2	2	0	2	0	0	0	0	0	1	2	2	2	1	1	1	1	1	1	1	0	0	2	2	1	0	0	2	2	2	0	0	0	0	0	0	0	0	0	0	0
Flagellin-specific chaperone FliS	COG1516	2	2	2	0	1	0	0	0	0	0	0	2	2	2	1	1	1	1	1	1	1	0	0	2	2	1	0	0	2	1	2	0	0	0	0	0	0	0	0	0	0	0
Flagellar capping protein FliD	COG1345	2	2	2	1	1	0	0	0	0	0	1	2	2	2	1	1	1	1	1	1	1	0	0	2	2	1	0	0	2	1	1	0	0	0	0	0	0	0	0	0	0	0
Flagellin and related hook-associated protein FlgL	COG1344	4	4	4	1	4	0	0	0	0	1	2	3	4	4	2	2	2	2	4	3	3	0	0	6	5	2	0	0	4	8	3	0	0	0	0	0	0	0	0	0	0	0
Flagella basal body P-ring formation protein FlgA	COG1261	2	2	2	0	1	0	0	0	0	0	1	3	2	2	2	1	1	1	1	2	2	0	0	3	2	1	0	0	1	1	1	0	0	0	0	0	0	0	0	0	0	0
Flagellar basal body rod protein FlgC	COG1558	2	2	2	0	1	0	0	0	0	0	1	2	2	2	1	1	1	1	1	1	1	0	0	3	2	1	0	0	2	1	1	0	0	0	0	0	0	0	0	0	0	0
Flagellar hook assembly protein FlgD	COG1843	2	2	2	0	1	0	0	0	0	0	1	2	2	2	1	1	1	1	1	1	1	0	0	3	2	1	0	0	2	1	1	0	0	0	0	0	0	0	0	0	0	0
Flagellar hook protein FlgE	COG1749	2	2	2	0	1	0	0	0	0	0	1	2	2	2	1	1	1	1	1	1	1	0	0	3	2	1	0	0	2	2	2	0	0	0	0	0	0	0	0	0	0	0
Flagellar basal body rod protein FlgF	COG4787	2	2	2	0	1	0	0	0	0	0	1	2	2	2	1	1	1	1	1	1	1	0	0	2	2	1	0	0	2	1	1	0	0	0	0	0	0	0	0	0	0	0
Flagellar basal body rod protein FlgG	COG4786	2	2	2	0	1	0	0	0	0	0	1	2	2	2	1	1	1	1	1	1	1	0	0	4	3	1	0	0	2	1	1	0	0	0	0	0	0	0	0	0	0	0
Flagellar basal body L-ring protein FlgH	COG2063	2	2	2	0	1	0	0	0	0	0	1	3	2	2	1	0	1	1	1	1	1	0	0	3	2	1	0	0	2	1	1	0	0	0	0	0	0	0	0	0	0	0
Flagellar basal body P-ring protein FlgI	COG1706	2	2	2	0	1	0	0	0	0	0	1	3	2	2	1	1	1	1	1	1	1	0	0	3	2	1	0	0	2	1	1	0	0	0	0	0	0	0	0	0	0	0
Flagellar hook-associated protein FlgK	COG1256	2	2	2	0	1	0	0	0	0	0	1	3	2	2	1	0	1	1	1	1	1	0	0	2	2	1	0	0	2	1	1	0	0	0	0	0	0	0	0	0	0	0
Mg2+ and Co2+ transporter CorC, contains CBS pair and CorC-HlyC domains	COG4535	1	1	1	1	1	1	1	1	1	1	1	2	1	1	2	1	1	1	1	1	1	1	1	1	1	1	1	0	1	1	1	1	1	1	1	1	1	1	1	1	1	1
ssRNA-specific RNase YbeY, 16S rRNA maturation enzyme	COG0319	1	1	1	1	1	1	1	1	1	1	1	2	1	1	2	1	1	1	1	1	1	1	1	1	1	1	1	0	1	1	1	1	1	1	1	1	1	1	1	1	1	1
Phosphate starvation-inducible protein PhoH, predicted ATPase	COG1702	1	1	1	1	1	1	1	1	1	1	1	2	1	1	2	1	1	1	1	1	1	1	1	1	1	1	1	0	1	1	1	1	1	1	1	1	1	1	1	1	1	1
Apolipoprotein N-acyltransferase	COG0815	1	1	1	5	1	1	1	1	1	1	1	2	1	1	2	1	1	1	1	1	1	1	1	2	2	1	0	0	1	1	1	1	1	1	1	1	1	1	1	1	1	1
Polyphosphate kinase	COG0855	1	1	1	1	1	1	1	1	1	1	1	2	1	1	1	1	1	1	1	1	1	1	1	1	1	1	0	0	1	1	1	0	0	0	0	0	0	0	0	0	0	0
Periplasmic TolA-binding protein (function unknown)	COG1729	1	1	1	1	1	2	2	2	2	1	1	1	2	2	3	2	2	3	3	2	2	1	1	1	1	1	2	0	2	1	2	1	2	2	2	2	1	2	2	1	1	1
DNA polymerase III, alpha subunit	COG0587	1	1	1	2	2	1	1	1	1	0	1	0	1	1	1	1	1	1	1	1	1	1	1	1	1	1	1	1	1	1	1	1	1	1	1	1	1	1	1	0	1	1
Exopolyphosphatase/pppGpp-phosphohydrolase	COG0248	2	2	2	1	2	2	2	2	2	2	2	2	1	1	1	1	1	1	1	2	2	1	1	1	1	1	0	0	1	2	1	1	1	1	1	1	1	1	1	1	1	0
Small-conductance mechanosensitive channel	COG3264	0	0	0	2	0	0	0	0	0	0	0	0	0	0	0	0	0	0	1	0	0	2	2	1	1	1	1	0	2	2	1	0	0	0	0	0	0	0	0	0	0	0
Predicted nucleic-acid-binding protein, contains Zn-ribbon domain	COG3529	1	1	1	0	1	1	1	1	1	1	1	1	1	1	1	0	0	0	1	1	1	1	1	1	1	1	1	1	1	1	1	0	0	0	0	0	0	0	0	0	0	0
Pyruvate/2-oxoglutarate dehydrogenase complex, dihydrolipoamide acyltransferase (E2) component	COG0508	3	3	3	2	3	3	3	3	3	1	2	3	3	3	4	2	3	3	3	3	3	2	2	3	3	2	3	0	3	3	3	1	2	1	1	2	2	2	2	1	2	3
Diadenosine tetraphosphate (Ap4A) hydrolase or other HIT family hydrolase	COG0537	2	2	2	2	2	2	2	2	2	1	2	3	2	2	2	4	4	4	3	3	3	0	0	3	3	2	1	1	3	3	2	1	0	1	1	1	0	1	1	1	0	0
Predicted unusual protein kinase regulating ubiquinone biosynthesis, AarF/ABC1/UbiB family	COG0661	3	3	2	3	2	2	3	3	2	0	1	1	6	6	1	1	1	1	1	1	1	1	1	2	2	1	1	1	1	1	1	1	1	1	1	1	1	1	1	1	1	1
Ubiquinone biosynthesis protein UbiJ, contains SCP2 domain	COG3165	1	1	1	1	1	1	1	1	1	0	0	1	1	1	1	1	1	1	1	1	1	1	1	1	1	1	0	0	1	1	1	0	0	0	0	0	0	0	0	0	0	0
ABC-type Mn2+/Zn2+ transport system, permease component	COG1108	1	1	1	0	0	1	2	2	1	0	1	2	1	1	2	2	2	2	1	2	2	1	1	2	1	1	0	0	1	1	1	1	1	1	1	1	1	1	1	1	1	2
Flagellar biosynthetic protein FliP	COG1338	2	2	2	0	1	0	0	0	0	0	1	2	2	2	0	1	1	1	1	1	1	0	0	3	2	1	0	0	2	1	1	0	0	0	0	0	0	0	0	0	0	0
Flagellar biosynthesis protein FliQ	COG1987	2	2	2	0	1	0	0	0	0	1	1	2	2	2	0	1	1	1	1	1	1	0	0	3	2	1	0	0	2	1	1	0	0	0	0	0	0	0	0	0	0	0
Flagellar biosynthesis protein FliR	COG1684	2	2	2	0	1	0	0	0	0	0	1	3	2	2	0	1	1	1	1	1	1	0	0	3	2	1	0	0	2	1	1	0	0	0	0	0	0	0	0	0	0	0
Flagellar biosynthesis protein FlhB	COG1377	2	2	2	0	1	0	0	0	0	2	2	3	2	2	0	1	1	1	1	1	1	0	0	3	2	2	0	0	2	3	1	1	0	0	0	0	0	0	0	1	1	1
Flagellar biosynthesis pathway, component FlhA	COG1298	2	2	2	0	1	0	0	0	0	0	1	1	2	2	1	1	1	1	1	1	1	0	0	3	2	1	0	0	2	1	1	0	0	0	0	0	0	0	0	0	0	0
Acyl-CoA thioesterase	COG1946	1	1	1	2	1	1	1	1	1	1	1	2	1	1	1	0	0	0	0	1	1	1	1	2	2	1	0	0	1	1	2	0	0	0	0	0	0	0	0	0	0	0
ABC-type transporter Mla maintaining outer membrane lipid asymmetry, lipoprotein component MlaA	COG2853	1	1	1	2	1	2	2	2	2	0	1	2	1	1	2	1	2	2	2	1	1	1	1	1	2	1	0	0	1	2	2	1	1	1	1	1	1	1	1	1	1	1
Dihydrodipicolinate synthase/N-acetylneuraminate lyase	COG0329	1	1	1	2	1	1	2	2	2	1	1	0	2	2	2	1	2	1	1	1	1	1	1	2	2	1	1	0	1	2	1	1	1	1	1	1	1	1	1	1	1	0
Uncharacterized lipoprotein	COG3317	1	1	1	0	1	1	1	1	1	1	1	1	1	1	1	1	1	1	1	1	1	0	0	1	1	1	0	0	1	1	1	0	0	0	0	0	0	0	0	0	0	0
Acyl dehydratase	COG2030	1	1	1	6	0	4	4	4	5	1	1	1	3	3	1	5	6	5	3	5	5	2	2	2	2	2	0	0	2	1	3	1	1	1	1	1	1	1	1	1	1	1
Uncharacterized membrane protein DedA, SNARE-associated domain	COG0586	1	1	1	2	0	3	3	3	3	1	0	1	2	2	1	2	2	2	2	2	2	1	1	2	2	1	0	0	3	2	1	1	1	0	1	1	1	1	1	1	1	1
L-lysine 2,3-aminomutase (EF-P beta-lysylation pathway)	COG1509	1	1	1	1	1	1	1	1	1	0	1	2	1	1	1	2	2	2	2	2	2	0	0	1	3	1	0	0	1	2	1	1	1	1	1	1	1	1	1	1	1	0
Translation elongation factor P (EF-P)/translation initiation factor 5A (eIF-5A)	COG0231	2	2	2	1	2	2	2	2	2	1	2	3	2	2	2	2	2	2	2	2	2	1	1	2	2	1	1	0	2	1	3	1	1	1	1	1	1	1	1	1	1	1
Elongation factor P--beta-lysine ligase (EF-P beta-lysylation pathway)	COG2269	1	1	1	1	1	1	1	1	1	0	1	2	1	1	1	1	1	1	1	1	1	0	0	1	1	1	0	0	1	1	1	1	1	1	1	1	1	1	1	1	1	1
Aspartate 1-decarboxylase	COG0853	0	0	0	1	0	0	0	0	0	0	0	0	0	0	0	0	0	0	0	0	0	1	1	1	1	1	0	0	1	1	0	0	0	0	0	0	0	0	0	0	0	0
Panthothenate synthetase	COG0414	1	1	1	1	1	1	1	1	1	1	1	2	1	1	1	0	1	1	1	1	1	1	1	1	1	1	1	0	1	1	1	0	0	0	0	0	0	0	0	0	0	0
Ketopantoate hydroxymethyltransferase	COG0413	1	1	1	2	1	1	1	1	1	1	1	2	1	1	1	1	1	1	1	1	1	1	1	1	1	1	1	0	1	1	1	0	0	0	0	0	0	0	0	0	0	0
7,8-dihydro-6-hydroxymethylpterin-pyrophosphokinase	COG0801	2	2	2	2	2	2	2	2	2	1	2	2	1	1	2	2	2	2	2	2	2	1	1	2	2	1	1	0	2	2	2	1	1	1	1	1	1	1	1	1	1	1
DNA-binding transcriptional response regulator, NtrC family, contains REC, AAA-type ATPase, and a Fis-type DNA-binding domains	COG2204	5	5	5	6	10	6	4	4	3	1	1	3	5	5	6	6	7	7	9	7	7	5	5	10	7	2	1	0	9	18	14	0	0	0	0	0	0	0	0	0	0	0
S-adenosylmethionine synthetase	COG0192	1	1	1	1	1	1	1	1	1	1	2	1	1	1	1	1	1	1	1	1	1	0	0	1	1	1	1	0	1	1	1	1	1	1	1	1	1	1	1	1	1	1
Glycine/D-amino acid oxidase (deaminating)	COG0665	3	3	3	2	1	5	5	5	4	0	2	5	1	2	1	4	3	0	3	2	2	0	0	6	0	1	1	0	5	6	6	0	0	0	0	0	0	0	0	0	0	0
Glutaredoxin-related protein	COG0278	1	1	1	1	1	1	1	1	1	1	1	2	1	1	1	1	1	1	1	1	1	1	1	1	1	1	1	0	1	1	1	1	1	0	1	1	1	1	1	1	1	1
Uncharacterized conserved protein	COG4067	3	3	3	2	0	3	3	3	3	1	2	2	2	2	2	1	1	1	0	2	2	2	2	2	2	1	0	0	4	2	2	0	0	0	0	0	0	0	0	0	0	0
Phosphotransferase system IIC components, glucose/maltose/N-acetylglucosamine-specific	COG1263	3	3	3	0	0	3	3	3	3	2	3	4	3	3	2	2	3	3	1	5	5	3	3	2	0	2	0	0	2	0	0	1	1	0	1	1	1	0	1	1	1	1
Selenophosphate synthase	COG0709	1	1	1	0	0	1	1	1	1	0	1	2	1	1	1	0	1	1	1	2	2	1	1	1	2	1	0	0	2	0	1	0	0	0	0	0	0	0	0	0	0	0
Uncharacterized conserved protein YchJ, contains N- and C-terminal SEC-C domains	COG3012	3	3	3	0	1	3	1	1	2	1	4	1	2	2	1	3	3	2	1	1	1	1	1	2	2	1	0	0	1	2	1	1	2	2	2	2	2	2	2	1	1	0
Sulfate permease or related transporter, MFS superfamily	COG0659	2	2	2	2	2	2	2	2	3	0	0	0	2	2	2	1	1	1	1	1	1	0	0	2	2	2	0	0	3	1	3	1	1	1	1	1	1	1	1	1	1	0
Nucleotide-binding universal stress protein, UspA family	COG0589	3	3	3	4	3	3	3	3	3	2	3	5	3	3	3	2	3	3	3	4	4	1	1	2	2	2	0	0	4	8	7	1	1	1	1	1	1	1	1	1	1	1
tRNA(Arg) A34 adenosine deaminase TadA	COG0590	3	3	2	3	1	5	5	5	5	1	1	2	3	3	0	1	2	2	1	3	3	1	1	1	2	1	1	0	5	1	2	1	2	1	1	1	1	1	1	1	1	1
Metal-dependent hydrolase, beta-lactamase superfamily II	COG2333	1	1	1	1	1	1	1	1	1	1	1	1	1	1	1	1	1	1	1	1	1	1	1	2	1	1	0	0	1	1	1	1	1	1	1	1	1	1	1	1	1	1
Biopolymer transport protein ExbB/TolQ	COG0811	6	6	6	4	7	3	3	3	5	3	3	5	5	5	6	2	7	7	6	3	3	3	3	7	5	1	0	0	5	3	3	1	1	1	1	1	1	1	1	1	1	1
Biopolymer transport protein ExbD	COG0848	5	5	5	6	6	3	3	3	4	3	3	5	4	4	5	4	5	5	4	3	3	3	3	5	4	1	0	0	4	3	3	1	1	1	1	1	1	1	1	1	1	1
Tetraacyldisaccharide-1-P 4'-kinase	COG1663	1	1	1	1	1	1	1	1	1	1	2	2	1	1	1	1	1	1	1	1	1	1	1	1	1	1	0	0	1	1	1	1	1	1	1	1	1	1	1	1	1	0
Uncharacterized conserved protein YbaR, Trm112 family	COG2835	1	1	1	1	1	1	1	1	1	1	1	2	1	1	1	0	1	1	1	1	1	1	1	1	1	1	1	0	1	1	1	1	1	1	1	1	1	1	1	1	1	1
CMP-2-keto-3-deoxyoctulosonic acid synthetase	COG1212	1	1	1	1	1	1	1	1	2	1	1	2	1	1	1	1	1	1	1	1	1	1	1	2	1	1	1	0	1	1	1	1	1	1	1	1	1	1	1	1	1	1
UDP-N-acetylenolpyruvoylglucosamine reductase	COG0812	1	1	1	1	1	1	1	1	1	1	1	0	1	1	1	1	1	1	1	1	1	1	1	1	1	1	1	0	1	1	1	1	1	1	1	1	1	1	1	1	1	1
Adenosylmethionine-8-amino-7-oxononanoate aminotransferase	COG0161	2	3	2	1	1	3	4	4	4	1	1	1	5	5	0	2	2	3	4	5	5	0	0	3	1	1	1	0	3	3	4	0	1	1	1	1	1	1	1	0	1	1
ADP-heptose synthase, bifunctional sugar kinase/adenylyltransferase	COG2870	1	1	1	1	1	2	1	1	1	1	0	2	0	0	1	1	1	1	1	1	1	1	1	1	1	1	0	0	1	1	1	0	1	1	1	1	1	1	1	0	1	1
ABC-type multidrug transport system, ATPase and permease component	COG1132	5	5	5	2	2	3	3	3	3	4	4	6	4	4	4	6	6	4	4	4	4	5	5	9	5	1	0	0	2	4	4	1	1	1	1	1	1	1	1	1	1	1
Uncharacterized conserved protein, DUF971 family	COG3536	1	1	1	1	1	1	1	1	1	1	0	1	1	1	1	1	1	1	1	1	1	1	1	1	1	1	1	1	1	1	1	0	0	0	0	0	0	0	0	0	0	0
Transketolase	COG0021	1	1	1	2	1	1	1	1	1	0	2	1	1	1	1	0	1	1	1	4	4	1	1	1	1	1	1	0	1	1	1	1	1	0	1	1	1	1	1	1	1	1
Uncharacterized protein involved in outer membrane biogenesis	COG2982	1	1	1	2	0	1	1	1	1	0	0	0	1	1	1	1	1	1	1	2	2	1	1	1	1	1	1	1	1	1	2	0	0	0	0	0	0	0	0	0	0	0
Adenine-specific DNA glycosylase, acts on AG and A-oxoG pairs	COG1194	1	1	1	1	1	1	1	1	1	1	0	0	1	1	1	1	1	1	1	1	1	1	1	1	1	1	1	0	1	1	1	0	0	0	0	0	0	0	0	0	0	0
Porphobilinogen deaminase	COG0181	1	1	1	1	1	1	1	1	1	0	0	1	1	1	1	0	1	1	1	1	1	1	1	1	1	1	1	0	1	1	1	1	2	1	1	1	1	1	1	1	1	2
Uroporphyrinogen-III synthase	COG1587	1	1	1	2	1	1	1	1	1	0	0	1	1	1	1	0	1	1	1	1	1	2	2	1	1	1	1	0	1	1	1	1	2	1	1	1	1	1	1	1	1	1
Uncharacterized conserved protein HemX (no evidence of involvement in heme biosynthesis)	COG2959	1	1	1	1	1	1	1	1	1	0	0	1	1	1	1	1	1	1	1	1	1	1	1	1	1	1	1	0	1	1	1	1	2	1	1	1	1	1	1	1	1	1
Uncharacterized conserved protein HemY, contains two TPR repeats	COG3071	1	1	1	1	1	1	1	1	1	0	0	2	1	1	1	1	1	1	1	1	1	0	0	1	1	1	1	0	1	1	1	1	2	1	1	1	1	1	1	1	1	1
FMN phosphatase YigB, HAD superfamily	COG1011	0	0	0	3	3	1	2	2	1	0	0	0	1	3	1	8	8	3	2	2	2	1	1	6	4	1	1	0	2	3	3	0	0	0	0	0	0	0	0	0	0	0
Ribosomal 50S subunit-recycling heat shock protein, contains S4 domain	COG1188	1	1	1	1	1	1	1	1	1	1	1	1	1	1	1	0	1	1	1	1	1	0	0	1	1	1	1	0	1	1	1	1	1	1	1	1	1	1	0	1	1	1
Uncharacterized conserved protein YggT, Ycf19 family	COG0762	1	1	1	1	1	1	1	1	1	0	1	2	1	1	2	1	1	1	1	1	1	0	0	0	1	1	0	0	1	0	1	0	0	0	0	0	0	0	0	0	0	0
Tartrate dehydratase alpha subunit/Fumarate hydratase class I, N-terminal domain	COG1951	1	1	1	0	1	1	1	1	1	1	1	0	1	1	1	0	1	1	1	1	1	0	0	2	1	1	1	0	1	1	1	1	1	1	1	1	1	1	1	1	1	0
Hypoxanthine-guanine phosphoribosyltransferase	COG0634	1	1	1	1	0	2	2	2	2	0	1	2	2	2	0	1	1	2	1	1	1	1	1	2	1	1	0	0	1	1	1	1	1	1	1	1	1	1	1	1	1	0
Multidrug resistance efflux pump	COG1566	4	4	4	2	3	7	5	5	5	2	3	0	6	6	3	3	3	3	6	3	3	3	3	8	5	1	0	0	7	3	4	1	1	1	1	1	1	1	1	1	1	1
3-oxoacyl-(acyl-carrier-protein) synthase	COG0304	3	3	3	1	2	6	3	3	3	2	3	6	3	3	2	2	3	3	3	3	3	1	1	3	3	2	2	1	2	5	5	2	2	2	2	2	2	2	2	2	2	3
DNA-binding protein H-NS	COG2916	0	0	0	0	0	0	1	1	1	0	0	1	0	0	0	1	1	0	0	0	0	0	0	0	0	2	0	0	1	0	1	0	0	0	0	0	0	0	0	0	0	0
Dihydroorotate dehydrogenase	COG0167	3	3	3	1	1	3	3	3	2	1	2	3	2	2	1	1	2	1	2	2	2	1	1	1	1	1	1	1	2	2	2	1	1	1	1	1	1	1	1	1	1	1
Predicted ATPase, archaeal AAA+ ATPase superfamily	COG1672	0	0	0	0	0	0	0	0	0	0	0	0	0	0	0	0	0	1	0	1	1	0	0	0	0	1	0	0	0	0	0	0	0	0	0	0	0	0	0	0	0	0
CDP-glycerol glycerophosphotransferase, TagB/SpsB family	COG1887	0	0	0	0	0	0	0	0	1	0	0	0	1	0	0	0	0	0	0	0	0	0	0	0	0	1	0	1	0	0	0	0	0	0	0	0	0	0	0	0	0	0
Thiamin phosphate synthase YjbQ, UPF0047 family	COG0432	1	1	1	1	1	1	1	1	1	0	0	0	1	1	0	2	1	1	1	1	1	0	0	1	1	1	0	0	1	1	1	0	0	0	0	0	0	0	0	0	0	0
2-C-methyl-D-erythritol 4-phosphate cytidylyltransferase	COG1211	1	1	1	0	1	1	1	1	1	1	1	2	1	1	1	1	1	1	1	1	1	0	0	0	0	1	0	0	0	1	1	1	1	1	1	1	1	1	1	1	1	1
Predicted transposase YbfD/YdcC associated with H repeats	COG5433	2	2	3	0	0	2	1	1	4	6	1	0	8	11	0	9	3	3	3	6	6	1	1	0	2	1	0	2	0	1	0	1	0	0	0	0	0	0	0	0	1	0
Threonine dehydrogenase or related Zn-dependent dehydrogenase	COG1063	1	1	1	2	1	1	2	2	1	1	2	2	1	1	0	2	2	3	3	1	1	1	1	2	1	1	1	0	2	2	1	1	1	1	1	1	1	1	1	1	1	1
Na+/phosphate symporter	COG1283	3	3	3	0	0	3	3	3	3	1	1	2	3	3	1	1	2	2	2	3	3	2	2	3	3	2	0	0	2	2	1	1	1	1	1	1	1	1	1	1	1	1
Fe2+ or Zn2+ uptake regulation protein	COG0735	2	2	2	3	2	2	2	2	2	1	1	0	2	2	3	2	2	2	2	3	3	1	1	2	2	1	1	0	2	2	2	1	1	1	1	1	1	1	1	1	1	1
Outer membrane protein assembly factor BamE, lipoprotein component of the BamABCDE complex	COG2913	2	2	2	1	1	2	2	2	2	1	1	1	1	1	1	1	1	1	1	1	1	1	1	1	1	1	1	0	1	1	1	2	3	2	2	2	2	2	2	2	2	1
Putative antitoxin component PasI (RatB) of the RatAB toxin-antitoxin module, ubiquitin-RnfH superfamily	COG2914	1	1	1	1	1	1	1	1	1	1	1	1	1	1	1	1	1	1	1	1	1	1	1	1	1	1	1	0	1	1	2	1	2	1	1	1	1	1	1	1	1	1
Ribosome association toxin PasT (RatA) of the RatAB toxin-antitoxin module	COG2867	1	1	1	0	1	1	1	1	1	1	1	1	1	1	1	1	1	1	1	1	1	1	1	1	1	1	1	0	1	1	1	1	2	1	1	1	1	1	1	1	1	1
Na+-dependent transporter, SNF family	COG0733	2	2	2	2	3	3	3	3	3	0	0	0	1	1	3	4	4	3	4	4	4	1	1	4	5	1	1	0	3	2	1	1	1	1	1	1	1	1	1	1	1	0
tmRNA-binding protein	COG0691	1	1	1	1	1	1	1	1	1	1	1	1	1	1	1	1	1	1	1	1	1	1	1	1	1	1	0	0	1	1	1	1	1	1	1	1	1	1	1	1	1	0
Type III secretory pathway, component EscV	COG4789	1	1	1	0	0	1	1	1	1	2	2	1	1	1	1	1	1	1	1	1	1	1	1	1	1	2	1	0	1	3	0	2	2	2	2	2	2	2	2	2	2	3
Valyl-tRNA synthetase	COG0525	1	1	1	1	1	1	1	1	1	0	0	2	1	1	1	1	1	1	1	1	1	1	1	1	1	1	1	0	1	1	1	1	1	1	1	1	1	1	1	1	1	1
Protein-disulfide isomerase	COG1651	2	2	2	4	1	2	2	2	3	2	2	4	2	2	3	3	4	4	3	2	2	2	2	4	3	1	0	1	3	2	2	1	1	1	1	1	1	1	1	1	1	1
TusA-related sulfurtransferase	COG0425	2	2	2	0	2	3	2	2	2	1	2	2	2	2	2	1	2	2	2	3	3	3	3	2	4	1	1	0	2	2	2	2	2	2	2	2	2	2	2	1	2	0
UTP-glucose-1-phosphate uridylyltransferase	COG1210	3	3	4	1	1	3	2	2	4	1	1	3	3	2	1	4	4	2	1	2	2	0	0	1	1	1	0	0	2	1	1	1	1	1	1	1	1	1	1	1	1	0
Predicted metal-dependent phosphoesterase TrpH, contains PHP domain	COG0613	1	1	1	1	1	1	1	1	1	1	1	2	1	1	1	0	1	1	1	1	1	1	1	2	1	1	0	0	1	2	1	0	0	0	0	0	0	0	0	0	0	0
Intracellular septation protein A	COG2917	1	1	1	0	1	1	1	1	1	1	1	1	1	1	1	1	1	1	1	1	1	1	1	1	1	1	1	1	1	1	1	1	1	1	1	1	1	1	1	1	1	1
Uncharacterized conserved protein YajQ, UPF0234 family	COG1666	1	1	1	0	1	1	1	1	1	1	1	2	1	1	1	1	1	1	1	1	1	1	1	1	1	1	0	0	1	1	1	1	1	1	1	1	1	1	1	1	1	1
Primosomal protein N' (replication factor Y) - superfamily II helicase	COG1198	1	1	1	1	1	1	1	1	1	1	0	2	1	1	1	1	1	1	1	1	1	1	1	1	1	1	1	1	1	1	1	1	1	1	1	1	1	1	1	1	1	1
Asp-tRNAAsn/Glu-tRNAGln amidotransferase B subunit	COG0064	1	1	1	1	0	1	1	1	1	0	1	1	1	1	1	1	1	1	1	1	1	1	1	1	1	1	0	0	1	1	1	1	1	0	1	1	1	1	1	1	1	1
Asp-tRNAAsn/Glu-tRNAGln amidotransferase A subunit or related amidase	COG0154	2	2	2	7	0	2	2	2	1	0	1	2	1	1	1	1	2	1	1	2	2	2	2	3	3	1	0	0	1	1	1	1	1	0	1	1	1	1	1	1	1	1
Asp-tRNAAsn/Glu-tRNAGln amidotransferase C subunit	COG0721	1	1	1	1	0	1	1	1	1	0	1	2	1	1	1	0	1	1	1	1	1	0	0	1	1	1	0	0	1	1	1	1	1	0	1	1	1	1	1	1	1	1
Actin-like ATPase involved in cell morphogenesis	COG1077	1	1	1	1	1	1	1	1	1	1	1	2	1	1	2	1	1	1	1	2	2	0	0	2	1	1	1	0	1	1	1	1	1	1	1	1	1	1	1	1	1	0
Cell shape-determining protein MreC	COG1792	1	1	1	1	1	1	1	1	1	1	1	2	1	1	1	0	1	1	1	1	1	1	1	1	1	1	1	0	1	1	1	1	1	1	1	1	1	1	1	1	1	0
Cell shape-determining protein MreD	COG2891	1	1	1	1	1	1	1	1	1	1	1	2	1	1	1	0	1	1	1	1	1	1	1	1	1	1	1	0	1	1	1	0	0	0	0	0	0	0	0	0	0	0
Uncharacterized conserved protein YhdP, contains DUF3971 and AsmA2 domains	COG3164	1	1	1	1	1	1	1	1	1	1	1	1	1	1	1	1	1	1	1	1	1	1	1	1	1	1	1	0	1	1	1	1	1	0	1	1	1	1	1	1	1	0
Dipeptidyl aminopeptidase/acylaminoacyl peptidase	COG1506	1	1	0	1	9	0	0	0	0	0	0	0	0	0	0	2	2	1	1	1	1	2	2	3	2	1	1	1	1	0	1	0	0	0	0	0	0	0	0	0	0	0
Tat protein secretion system quality control protein TatD (DNase activity)	COG0084	4	4	4	1	3	3	3	3	3	3	3	3	3	3	3	3	3	3	3	3	3	3	3	3	3	2	1	1	2	3	2	1	1	1	1	1	1	1	1	1	1	1
Copper(I)-binding protein	COG2847	1	1	1	1	1	1	1	1	1	1	1	1	1	1	1	1	1	1	1	1	1	1	1	1	1	1	0	0	1	1	1	1	1	1	1	1	1	1	1	1	1	1
Peptide chain release factor RF-3	COG4108	1	1	1	1	1	1	1	1	1	1	1	1	1	1	1	1	1	1	1	1	1	1	1	1	1	1	1	0	1	1	1	1	1	1	1	1	1	1	1	1	1	1
Fe-S cluster biogenesis protein NfuA, 4Fe-4S-binding domain	COG0694	1	1	1	0	0	1	1	1	1	1	1	1	1	1	1	1	1	1	1	1	1	1	1	1	1	1	0	0	0	0	0	0	1	1	1	1	1	1	1	0	0	1
Predicted ATPase	COG4637	1	1	2	0	0	1	1	1	0	3	1	0	1	1	1	1	1	3	1	0	0	1	1	0	0	2	0	2	0	0	0	1	0	0	0	0	0	0	0	0	1	0
O6-methylguanine-DNA--protein-cysteine methyltransferase	COG0350	1	1	1	0	2	1	1	1	1	1	1	1	1	1	1	2	2	2	2	1	1	0	0	1	1	1	0	0	1	2	1	0	0	0	0	0	0	0	0	0	0	0
Ribosomal protein L31	COG0254	1	1	1	1	2	2	2	2	2	1	0	2	2	2	1	0	1	1	1	1	1	1	1	2	1	1	1	0	1	1	1	1	1	1	1	1	1	1	1	1	1	1
Leucyl-tRNA synthetase	COG0495	1	1	1	1	1	1	1	1	1	1	2	1	1	1	1	1	1	1	1	1	1	0	0	1	1	1	1	1	1	1	1	1	1	1	1	1	1	1	1	1	1	1
ABC-type oligopeptide transport system, ATPase component	COG4608	2	2	2	1	0	1	1	1	1	0	0	1	1	1	2	0	1	1	1	2	2	1	1	1	1	1	0	0	1	2	0	0	0	0	0	0	0	0	0	0	0	0
ABC-type dipeptide/oligopeptide/nickel transport system, ATPase component	COG0444	2	2	2	1	0	1	1	1	1	1	2	2	5	5	2	0	1	1	1	2	2	3	3	1	1	1	0	0	1	2	0	0	0	0	0	0	0	0	0	0	0	0
ABC-type dipeptide/oligopeptide/nickel transport system, permease component	COG1173	4	4	4	2	0	4	4	4	5	2	1	2	5	5	5	3	3	3	3	4	4	3	3	4	3	1	0	0	3	3	2	0	0	0	0	0	0	0	0	0	0	0
ABC-type dipeptide/oligopeptide/nickel transport system, permease component	COG0601	4	4	4	2	1	5	4	4	6	2	1	2	5	5	5	3	3	3	3	4	4	3	3	4	3	1	0	0	3	4	2	0	0	0	0	0	0	0	0	0	0	0
ABC-type oligopeptide transport system, periplasmic component	COG4166	5	5	6	1	0	7	7	7	9	3	4	4	5	6	5	16	15	9	7	8	8	2	2	7	7	1	0	0	4	6	2	5	4	4	4	4	4	5	4	5	5	5
Translation initiation factor IF-1	COG0361	1	1	1	1	1	1	1	1	1	1	1	1	1	1	1	1	1	1	1	1	1	1	1	1	1	1	0	0	1	1	1	1	1	1	1	1	1	1	1	1	1	1
Predicted acylesterase/phospholipase RssA, containd patatin domain	COG1752	1	1	1	2	3	1	1	1	1	1	1	0	1	1	0	1	1	1	1	1	1	1	1	2	2	1	0	0	2	2	4	4	2	2	2	2	2	2	2	4	4	3
Glycerol-3-phosphate dehydrogenase	COG0240	1	1	1	1	1	1	1	1	1	1	1	2	1	1	1	1	1	1	1	1	1	1	1	1	1	1	1	1	2	1	1	1	1	1	1	1	1	1	1	1	1	1
3-hydroxymyristoyl/3-hydroxydecanoyl-(acyl carrier protein) dehydratase	COG0764	2	2	2	1	2	3	2	2	2	2	2	2	1	1	2	1	2	2	2	2	2	1	1	2	2	1	2	1	2	3	4	1	1	1	1	1	1	1	1	1	1	1
Sulfur relay (sulfurtransferase) complex TusBCD TusD component, DsrE family	COG1553	1	1	1	0	1	1	1	1	1	1	0	2	1	1	1	1	1	1	1	2	2	1	1	1	1	1	0	0	1	1	1	1	1	1	1	1	1	1	1	1	1	1
Sulfur relay (sulfurtransferase) complex TusC component, DsrF/TusC family	COG2923	1	1	1	0	1	1	1	1	1	1	0	2	1	1	1	1	1	1	1	1	1	0	0	1	1	1	0	0	1	1	1	1	1	1	1	1	1	1	1	1	1	1
Sulfur relay (sulfurtransferase) protein, DsrC/TusE family	COG2920	1	1	1	0	1	1	1	1	1	1	1	2	1	1	1	1	1	1	1	1	1	1	1	1	1	1	0	0	1	1	1	1	1	0	1	1	1	1	1	1	1	1
MinD-like ATPase involved in chromosome partitioning or flagellar assembly	COG0455	1	1	1	0	1	1	1	1	1	1	0	1	1	1	1	1	1	1	1	1	1	1	1	1	1	1	1	1	1	1	1	0	0	0	0	0	0	0	0	0	0	0
Flagellar biogenesis protein FliO	COG3190	1	1	1	0	1	1	1	1	1	1	1	1	1	1	1	1	1	1	2	2	2	1	1	3	2	1	1	0	2	1	1	1	1	1	1	1	1	1	1	1	1	0
GMP synthase - Glutamine amidotransferase domain	COG0518	1	1	1	0	0	1	1	1	1	0	0	0	1	1	2	3	3	2	1	1	1	0	0	1	1	1	1	0	2	1	0	0	0	0	0	0	0	0	0	0	0	0
Predicted Zn-dependent peptidase	COG0612	0	0	0	1	3	0	0	0	0	0	0	0	0	0	3	1	1	1	0	0	0	1	1	1	1	1	0	0	1	3	2	0	0	0	0	0	0	0	0	0	0	0
DNA-binding response regulator, OmpR family, contains REC and winged-helix (wHTH) domain	COG0745	7	7	7	9	16	9	10	10	8	6	5	7	10	11	9	12	13	10	8	7	7	3	3	13	10	1	0	2	9	14	12	1	2	1	2	2	2	2	2	2	2	1
Ribonucleotide reductase alpha subunit	COG0209	1	1	1	1	1	1	1	1	1	1	0	1	1	1	1	0	1	1	1	1	1	1	1	1	1	1	1	1	1	1	1	1	1	1	1	1	1	1	1	0	1	3
Ribonucleotide reductase beta subunit, ferritin-like domain	COG0208	1	1	1	1	1	1	1	1	1	0	0	2	1	1	1	1	1	1	1	1	1	1	1	1	1	1	1	0	1	1	1	1	1	1	1	1	1	1	1	0	1	2
Phosphoenolpyruvate-protein kinase (PTS system EI component in bacteria)	COG1080	1	1	1	1	0	2	2	2	2	1	2	2	1	1	4	2	3	3	2	3	3	4	4	3	0	1	0	0	1	0	0	1	1	1	1	1	1	1	1	1	1	1
Hydroxymethylpyrimidine pyrophosphatase and other HAD family phosphatases	COG0561	2	2	2	0	0	3	2	2	2	1	2	5	2	2	0	1	2	2	2	3	3	2	2	1	0	1	0	0	2	0	0	0	0	0	0	0	0	0	0	0	0	0
Glucose-6-phosphate isomerase	COG0166	1	1	1	1	1	1	1	1	1	1	0	2	1	1	1	1	1	1	1	1	1	1	1	1	1	1	1	1	1	1	2	1	1	1	1	1	1	1	1	1	1	1
3-phosphoglycerate kinase	COG0126	1	1	1	1	1	1	1	1	1	1	1	2	1	1	1	1	1	1	1	1	1	1	1	1	1	1	1	0	1	1	1	1	1	1	1	1	1	1	1	1	1	0
Membrane protease YdiL, CAAX protease family	COG1266	1	1	1	1	1	0	0	0	0	0	0	0	0	0	0	0	0	0	0	0	0	0	0	1	0	1	0	0	0	0	0	0	0	0	0	0	0	0	0	0	0	0
Fructose/tagatose bisphosphate aldolase	COG0191	1	1	1	0	1	5	3	3	3	1	2	2	2	2	2	2	2	2	2	2	2	0	0	1	1	1	1	0	1	1	1	1	1	1	1	1	1	1	1	0	0	1
Acetylornithine deacetylase/Succinyl-diaminopimelate desuccinylase or related deacylase	COG0624	4	4	4	3	2	12	9	9	7	3	4	8	5	5	5	3	5	5	4	6	6	3	3	5	2	1	1	1	7	4	3	2	1	2	2	2	2	1	2	2	2	3
Glycerol-3-phosphate O-acyltransferase	COG2937	1	1	1	1	1	1	1	1	1	0	1	0	1	1	1	1	2	2	1	1	1	1	1	1	1	1	0	0	1	1	1	0	0	0	0	0	0	0	0	0	0	0
Aminopeptidase N	COG0308	1	1	1	1	3	1	1	1	1	2	1	1	1	1	1	2	2	2	1	2	2	0	0	1	1	1	1	0	1	2	1	1	1	1	1	1	1	1	1	1	1	1
Uncharacterized conserved protein YeaC, DUF1315 family	COG3139	1	1	1	0	1	1	1	1	1	1	1	2	1	1	1	1	1	1	1	1	1	1	1	1	1	1	1	0	1	1	1	0	0	0	0	0	0	0	0	0	0	0
Membrane associated serine protease, rhomboid family	COG0705	1	1	1	2	2	1	1	1	1	1	1	1	2	2	2	3	3	3	3	1	1	1	1	2	2	1	0	0	1	1	1	0	0	0	0	0	0	0	0	0	0	0
dGTP triphosphohydrolase	COG0232	1	1	1	0	1	1	1	1	2	1	1	1	1	1	0	1	1	1	1	1	1	1	1	1	1	1	0	0	1	0	0	1	1	1	1	1	1	1	1	1	1	1
Fe-S cluster biosynthesis and repair protein YggX	COG2924	1	1	1	1	1	1	1	1	1	0	1	0	1	1	1	1	1	1	1	1	1	1	1	1	1	1	1	0	1	1	1	1	1	0	1	1	1	1	1	1	0	1
Alanine racemase	COG0787	1	1	1	1	1	1	1	1	1	1	1	1	1	1	1	1	1	1	1	1	1	1	1	1	1	1	1	1	2	1	1	1	1	1	1	1	1	1	1	1	1	2
Predicted nuclease, RecB family	COG2251	0	0	0	0	0	0	0	0	0	0	0	0	0	0	0	0	0	0	0	1	1	0	0	0	0	1	0	0	0	0	0	0	0	0	0	0	0	0	0	0	0	0
Nucleotidyltransferase/DNA polymerase involved in DNA repair	COG0389	2	2	2	2	1	5	2	2	2	2	2	1	2	2	1	1	2	2	2	2	2	2	2	1	2	1	0	0	2	3	2	1	2	1	1	1	1	1	1	1	1	1
Shikimate kinase	COG0703	1	1	1	1	1	1	1	1	1	0	0	2	1	1	2	2	2	2	2	1	1	1	1	1	1	1	1	0	1	1	2	2	1	1	1	1	1	1	1	2	2	1
Type II secretory pathway, component HofQ	COG4796	1	1	1	1	1	1	1	1	1	1	0	1	1	1	2	1	1	1	1	1	1	1	1	1	1	1	1	0	1	1	1	1	1	1	1	1	1	1	1	0	1	1
Tfp pilus assembly protein PilP	COG3168	1	1	1	1	1	1	1	1	1	0	0	1	1	1	2	1	1	1	1	1	1	1	1	1	1	1	1	0	1	1	1	1	1	1	1	1	1	1	1	1	1	1
Tfp pilus assembly protein PilO	COG3167	1	1	1	1	1	1	1	1	1	1	0	1	1	1	2	1	1	1	1	1	1	1	1	1	1	1	1	0	1	1	1	1	1	1	1	1	1	1	1	1	1	1
Tfp pilus assembly protein PilN	COG3166	1	1	1	1	1	1	1	1	1	1	1	1	1	1	2	1	1	1	1	1	1	1	1	1	1	1	1	0	1	1	1	1	1	1	1	1	1	1	1	1	1	1
Tfp pilus assembly protein, ATPase PilM	COG4972	1	1	1	1	1	1	1	1	1	1	0	0	1	1	1	0	1	1	1	1	1	0	0	1	1	1	1	0	1	1	2	1	1	1	1	1	1	1	1	1	1	1
Membrane carboxypeptidase/penicillin-binding protein	COG5009	1	1	1	1	1	1	1	1	1	1	0	1	1	1	1	1	1	1	1	1	1	1	1	1	1	1	1	0	1	1	1	1	1	1	1	1	1	1	1	1	1	0
Outer membrane usher protein FimD/PapC	COG3188	2	2	2	0	0	2	2	2	2	1	0	1	3	2	2	1	2	1	2	1	1	2	2	3	3	1	0	0	2	0	0	0	0	0	0	0	0	0	0	0	0	0
Threonyl-tRNA synthetase	COG0441	1	1	1	1	1	1	1	1	1	1	1	3	1	1	1	1	1	1	1	1	1	1	1	1	1	1	1	1	1	1	1	1	1	1	1	1	1	1	1	1	1	1
Translation initiation factor IF-3	COG0290	1	1	1	1	1	1	1	1	1	1	1	2	1	1	1	1	1	1	1	1	1	1	1	1	1	1	1	1	1	1	1	1	1	1	1	1	1	1	1	1	1	1
Ribosomal protein L35	COG0291	1	1	1	1	1	1	1	1	1	1	1	1	1	1	1	1	1	1	1	1	1	1	1	1	1	1	1	1	1	1	1	1	1	1	1	1	1	1	1	1	1	1
Ribosomal protein L20	COG0292	1	1	1	1	1	1	1	1	1	1	1	0	1	1	1	1	1	1	1	1	1	1	1	1	1	1	1	1	1	1	1	1	1	1	1	1	1	1	1	1	1	1
Predicted ATPase	COG1485	1	1	1	1	1	1	1	1	1	1	1	1	1	1	1	0	1	1	1	1	1	1	1	1	1	1	1	0	1	1	1	1	1	1	1	1	1	1	1	0	1	1
Superfamily II DNA and RNA helicase	COG0513	6	6	6	3	7	6	6	6	6	4	5	7	6	6	7	2	6	7	8	5	5	4	4	6	6	2	2	1	5	4	6	1	1	1	1	1	1	1	1	2	2	1
Transposase	COG4584	0	0	1	0	0	1	0	0	0	1	2	0	2	4	0	0	0	0	0	11	13	0	0	0	2	1	0	0	0	1	0	0	0	0	0	0	0	0	0	0	0	0
Leu/Phe-tRNA-protein transferase	COG2360	1	1	1	1	1	1	1	1	1	1	1	2	1	1	1	0	1	1	1	1	1	1	1	1	1	1	0	0	1	1	1	1	1	1	1	1	1	1	1	1	1	1
Exonuclease III	COG0708	2	2	2	2	1	2	2	2	2	0	1	2	1	1	2	2	2	2	2	2	2	0	0	2	2	1	1	0	2	2	2	2	2	2	2	2	2	2	2	2	1	2
Choline-glycine betaine transporter	COG1292	3	3	3	7	2	4	4	4	4	2	2	4	6	7	4	3	4	4	5	2	2	1	1	4	4	1	0	0	5	5	1	0	0	0	0	0	0	0	0	0	0	0
3-hydroxyacyl-CoA dehydrogenase	COG1250	3	3	3	3	2	2	3	3	3	1	1	1	1	1	2	3	4	3	3	1	1	1	1	3	2	1	1	0	3	3	2	1	1	1	1	1	1	1	1	1	1	0
Na+/H+ antiporter NhaC	COG1757	3	3	3	0	4	5	6	6	6	2	2	4	4	4	4	2	3	2	4	4	4	2	2	4	4	1	2	1	5	3	1	1	1	1	1	1	1	1	1	1	1	0
Ribosomal protein L19	COG0335	1	1	1	1	1	1	1	1	1	1	0	1	1	1	1	0	1	1	1	1	1	1	1	1	1	1	1	1	1	1	1	1	1	1	1	1	1	1	1	1	1	1
tRNA G37 N-methylase TrmD	COG0336	1	1	1	1	1	1	1	1	1	1	0	2	1	1	1	0	1	1	1	1	1	1	1	1	1	1	1	1	1	1	1	1	1	1	1	1	1	1	1	1	1	1
Ribosomal 30S subunit maturation factor RimM, required for 16S rRNA processing	COG0806	1	1	1	1	1	1	1	1	1	1	0	1	1	1	1	1	1	1	1	1	1	1	1	1	1	1	1	1	1	1	1	1	1	1	1	1	1	1	1	1	1	1
Ribosomal protein S16	COG0228	1	1	1	1	1	1	1	1	1	1	0	1	1	1	1	0	1	1	1	1	1	1	1	1	1	1	1	1	1	1	1	1	1	1	1	1	1	1	1	1	1	1
Signal recognition particle GTPase	COG0541	1	1	1	1	1	1	1	1	1	1	1	0	1	1	2	0	1	1	1	1	1	0	0	1	1	1	1	1	1	1	1	1	1	1	1	1	1	1	1	1	1	1
Succinyl-CoA synthetase, alpha subunit	COG0074	1	1	1	1	1	1	1	1	1	1	1	2	1	1	1	1	1	1	1	1	1	1	1	1	1	1	1	1	1	1	1	1	1	1	1	1	1	1	1	1	1	1
Succinyl-CoA synthetase, beta subunit	COG0045	1	1	1	1	1	1	1	1	1	1	1	1	1	1	1	0	1	1	1	1	1	1	1	1	1	1	1	1	1	1	1	1	1	1	1	1	1	1	1	1	1	1
2-oxoglutarate dehydrogenase complex, dehydrogenase (E1) component, and related enzymes	COG0567	1	1	1	1	1	1	1	1	1	1	1	1	1	1	1	0	1	1	1	1	1	1	1	1	1	1	1	0	1	1	1	1	1	1	1	1	1	1	1	1	1	0
Succinate dehydrogenase/fumarate reductase, Fe-S protein subunit	COG0479	2	2	2	1	1	2	2	2	2	1	2	3	2	2	2	1	2	2	2	2	2	2	2	2	1	1	1	0	2	1	2	1	1	1	1	1	1	1	1	1	1	1
Succinate dehydrogenase/fumarate reductase, flavoprotein subunit	COG1053	3	3	3	1	1	4	5	5	6	2	2	2	4	4	2	3	5	4	4	4	4	3	3	2	1	1	1	0	2	1	2	1	1	1	1	1	1	1	1	1	1	1
Succinate dehydrogenase, hydrophobic anchor subunit	COG2142	1	1	1	1	1	1	1	1	1	1	1	1	1	1	1	1	1	1	1	1	1	0	0	1	1	1	1	0	1	1	1	1	1	1	1	1	1	1	1	1	1	1
Succinate dehydrogenase/fumarate reductase, cytochrome b subunit	COG2009	1	1	1	1	1	1	1	1	1	1	1	2	1	1	1	1	1	1	1	1	1	0	0	1	1	1	1	0	1	1	1	1	1	1	1	1	1	1	1	1	1	0
Citrate synthase	COG0372	2	2	2	2	2	2	2	2	2	1	1	1	4	4	2	2	2	2	2	2	2	1	1	2	2	1	2	0	2	2	2	1	1	1	1	1	1	1	1	1	1	1
Membrane protein TerC, possibly involved in tellurium resistance	COG0861	0	0	0	1	0	3	2	2	2	1	0	0	0	0	1	1	1	1	1	1	1	0	0	1	1	1	1	1	2	3	0	1	1	1	1	1	1	1	1	1	1	1
DNA-nicking endonuclease, Smr domain	COG2840	2	2	2	1	1	2	2	2	2	2	2	2	3	2	1	2	2	2	1	2	2	1	1	2	2	1	1	0	2	1	1	0	1	1	1	1	1	1	1	0	0	0
Uncharacterized protein involved in cysteine biosynthesis	COG2981	1	1	1	1	1	1	1	1	1	1	1	1	1	1	1	1	1	1	1	1	1	1	1	1	1	1	0	0	1	1	1	0	0	0	0	0	0	0	0	0	0	0
Thioredoxin reductase	COG0492	1	1	1	1	2	1	1	1	1	1	3	2	1	1	1	1	3	2	1	1	1	2	2	3	2	1	2	1	2	1	1	1	1	1	1	1	1	1	1	1	1	1
Ribosome biogenesis GTPase A	COG1161	1	1	1	0	1	1	1	1	1	1	0	1	1	1	1	1	1	1	1	1	1	1	1	1	1	1	0	0	0	0	0	1	1	1	1	1	1	1	1	1	1	1
FoF1-type ATP synthase, epsilon subunit	COG0355	1	1	1	1	1	1	1	1	1	1	1	0	1	1	1	0	1	1	1	1	1	1	1	1	1	1	1	1	1	1	1	1	1	1	1	1	1	1	1	1	1	1
FoF1-type ATP synthase, beta subunit	COG0055	1	1	1	1	1	1	1	1	1	1	1	0	1	1	1	1	1	1	1	1	1	1	1	1	1	1	1	1	1	1	2	1	1	1	1	1	1	1	1	1	1	1
FoF1-type ATP synthase, gamma subunit	COG0224	1	1	1	1	1	1	1	1	1	1	1	0	1	1	1	1	1	1	1	1	1	1	1	1	1	1	1	1	1	1	1	1	1	1	1	1	1	1	1	1	1	1
FoF1-type ATP synthase, alpha subunit	COG0056	1	1	1	1	1	1	1	1	1	1	1	2	1	1	1	0	1	1	1	1	1	1	1	1	1	1	1	1	1	1	2	1	1	1	1	1	1	1	1	1	1	1
FoF1-type ATP synthase, delta subunit	COG0712	1	1	1	1	1	1	1	1	1	1	1	2	1	1	1	1	1	1	1	1	1	1	1	1	1	1	1	1	1	1	1	1	1	1	1	1	1	1	1	1	1	1
FoF1-type ATP synthase, membrane subunit b or b'	COG0711	1	1	1	1	1	1	1	1	1	1	1	1	1	1	1	0	1	1	1	1	1	1	1	1	1	1	1	1	1	1	2	1	1	1	1	1	1	1	1	1	1	1
FoF1-type ATP synthase, membrane subunit c/Archaeal/vacuolar-type H+-ATPase, subunit K	COG0636	1	1	1	1	1	1	1	1	1	1	1	1	1	1	1	1	1	1	1	1	1	1	1	1	1	1	1	0	1	1	1	1	1	1	1	1	1	1	1	1	1	1
FoF1-type ATP synthase, membrane subunit a	COG0356	1	1	1	1	1	1	1	1	1	2	1	1	1	1	1	1	1	1	1	1	1	2	2	1	1	1	1	0	1	1	2	1	1	1	2	1	1	1	1	1	1	1
FoF1-type ATP synthase assembly protein I	COG3312	1	1	1	0	1	1	1	1	1	1	1	1	1	1	1	1	1	1	1	1	1	1	1	1	1	1	1	0	1	1	1	0	1	1	1	1	1	1	1	0	0	1
Chromosome segregation protein Spo0J, contains ParB-like nuclease domain	COG1475	2	2	2	4	1	5	1	1	5	4	5	3	3	3	1	1	1	1	1	3	1	1	1	1	4	1	1	1	2	4	1	1	1	1	1	1	1	1	1	1	1	1
Cellulose biosynthesis protein BcsQ	COG1192	1	1	3	4	5	2	1	1	3	3	2	2	1	1	2	0	1	2	1	5	1	0	0	1	3	1	1	3	3	11	3	1	3	1	1	1	1	1	1	1	1	1
16S rRNA G527 N7-methylase RsmG (former glucose-inhibited division protein B)	COG0357	1	1	1	1	1	1	1	1	1	1	1	2	1	1	1	1	1	1	1	1	1	0	0	1	1	1	1	0	1	1	1	1	1	1	1	1	1	1	1	1	1	1
Uncharacterized conserved protein YutE, UPF0331/DUF86 family	COG2445	0	0	0	0	0	0	0	0	1	0	1	0	0	0	0	0	0	0	1	0	0	0	0	1	0	1	0	0	0	0	0	0	0	0	0	0	0	0	0	0	0	0
tRNA U34 5-carboxymethylaminomethyl modifying enzyme MnmG/GidA	COG0445	1	1	1	1	1	1	1	1	1	0	0	0	1	1	1	1	1	1	1	1	1	1	1	1	1	1	1	0	1	1	1	1	1	1	1	1	1	1	1	1	1	1
DNA segregation ATPase FtsK/SpoIIIE and related proteins	COG1674	1	1	1	1	2	1	1	1	1	1	1	1	1	1	1	1	1	1	1	1	1	1	1	1	1	1	1	0	1	1	1	0	0	0	0	0	0	0	0	0	0	0
Outer membrane lipoprotein-sorting protein	COG2834	1	1	1	1	1	1	1	1	1	1	0	2	1	1	1	1	1	1	1	1	1	1	1	1	1	1	1	0	1	1	1	0	1	1	1	1	1	1	1	0	1	0
Replication-associated recombination protein RarA (DNA-dependent ATPase)	COG2256	1	1	1	1	1	1	1	1	1	1	1	2	1	3	1	1	1	1	1	1	1	1	1	1	1	1	0	0	1	1	1	0	0	0	0	0	0	0	0	0	0	0
DNA mismatch repair ATPase MutL	COG0323	1	1	1	1	1	1	1	1	1	1	1	1	1	1	3	1	1	1	1	1	1	1	1	1	1	1	1	2	1	1	1	1	1	1	1	1	1	1	1	1	1	1
N-acetylglucosamine-6-phosphate deacetylase	COG1820	1	1	1	0	1	2	2	2	2	0	2	2	1	1	2	1	1	1	2	1	1	1	1	1	1	1	0	0	1	1	0	0	0	0	0	0	0	0	0	0	0	0
Alkylhydroperoxidase family enzyme, contains CxxC motif	COG2128	1	1	1	2	0	1	1	1	1	0	0	2	1	1	0	0	0	0	0	0	0	0	0	1	1	1	0	0	1	4	0	0	0	0	0	0	0	0	0	0	0	0
Ribosomal protein S2	COG0052	1	1	1	1	1	1	1	1	1	1	1	1	1	1	1	1	1	1	1	1	1	0	0	1	1	1	1	1	1	1	1	1	1	1	1	1	1	1	1	1	1	1
Translation elongation factor EF-Ts	COG0264	1	1	1	1	1	1	1	1	1	1	1	1	1	1	1	1	1	1	1	1	1	1	1	1	1	1	1	0	1	1	1	1	1	1	1	1	1	1	1	1	1	1
Uridylate kinase	COG0528	1	1	1	1	1	1	1	1	1	1	1	2	1	1	1	1	1	1	1	1	1	1	1	1	1	1	1	0	1	1	1	1	1	1	1	1	1	1	1	1	1	1
Ribosome recycling factor	COG0233	1	1	1	1	1	1	1	1	1	1	1	1	1	1	1	1	2	1	1	1	1	1	1	1	1	1	1	0	1	1	1	1	1	1	1	1	1	1	1	1	1	1
Undecaprenyl pyrophosphate synthase	COG0020	2	2	2	1	1	1	1	1	3	1	1	1	1	1	1	2	2	2	1	1	1	1	1	2	1	1	1	0	1	1	1	1	1	1	1	1	1	1	1	1	1	1
CDP-diglyceride synthetase	COG0575	1	1	1	1	1	1	1	1	1	1	1	2	1	1	1	1	1	1	1	1	1	1	1	1	1	1	1	1	1	1	1	1	1	1	1	1	1	1	1	1	1	1
Trans-aconitate methyltransferase	COG4106	0	0	0	1	0	1	2	2	3	0	0	0	0	0	0	1	1	1	0	0	0	0	0	1	0	1	1	1	1	1	0	1	0	0	0	0	0	0	0	1	1	1
2-polyprenyl-3-methyl-5-hydroxy-6-metoxy-1,4-benzoquinol methylase	COG2227	2	2	2	1	2	3	6	6	2	1	2	3	4	4	2	5	6	4	3	3	3	5	5	6	6	2	1	3	4	2	2	1	1	1	1	1	1	1	1	1	1	1
Predicted nucleic acid-binding protein, contains PIN domain	COG1487	1	1	2	2	0	1	1	1	0	2	1	1	3	2	2	0	0	5	0	1	1	0	0	0	0	1	0	2	0	8	0	0	0	0	0	0	0	0	0	0	0	0
Virulence-associated protein VagC (function unknown)	COG4456	0	0	0	1	0	0	0	0	0	0	0	0	0	0	1	0	0	2	0	0	0	0	0	0	0	1	0	0	0	2	0	0	0	0	0	0	0	0	0	0	0	0
Uncharacterized protein	COG5345	1	1	1	0	1	1	1	1	1	1	0	1	1	1	1	1	1	1	1	1	1	0	0	1	1	1	0	0	1	1	1	1	1	0	1	1	1	1	1	1	1	1
Nucleoside permease NupC	COG1972	1	1	1	0	1	2	2	2	2	0	1	1	1	1	1	1	1	1	1	1	1	2	2	3	2	1	1	0	2	1	0	1	1	1	1	1	1	1	1	1	1	0
ABC-type uncharacterized transport system, permease component	COG4137	1	1	1	1	1	1	1	1	1	1	1	0	1	1	1	0	1	1	1	1	1	1	1	1	1	1	0	1	1	1	1	1	1	1	1	1	1	1	1	0	0	0
16S rRNA A1518 and A1519 N6-dimethyltransferase RsmA/KsgA/DIM1 (may also have DNA glycosylase/AP lyase activity)	COG0030	1	1	1	1	1	1	1	1	1	1	1	0	1	1	1	2	2	1	1	1	1	1	1	1	1	1	1	1	1	1	1	2	2	2	2	2	2	2	2	2	2	2
LPS assembly outer membrane protein LptD (organic solvent tolerance protein OstA)	COG1452	1	1	1	1	1	1	1	1	1	0	1	1	1	1	1	1	1	1	1	1	1	1	1	1	1	1	0	0	1	1	1	1	1	1	1	1	1	1	1	1	1	1
Predicted phosphotransferase, aminoglycoside/choline kinase (APH/ChoK) family	COG3178	1	1	1	1	1	1	1	1	1	1	1	2	1	1	1	1	1	1	1	1	1	1	1	1	1	1	0	0	1	1	1	0	0	0	0	0	0	0	0	0	0	0
NDP-sugar pyrophosphorylase, includes eIF-2Bgamma, eIF-2Bepsilon, and LPS biosynthesis proteins	COG1208	2	2	3	1	1	3	1	1	1	1	1	2	1	2	1	2	2	1	1	1	1	1	1	2	1	1	1	1	2	1	1	0	0	0	0	0	0	0	0	0	0	0
Bifunctional protein GlmU, N-acetylglucosamine-1-phosphate-uridyltransferase/glucosamine-1-phosphate-acetyltransferase	COG1207	1	1	1	1	1	1	1	1	1	1	1	2	1	1	1	0	1	1	1	1	1	1	1	1	1	1	1	0	1	1	1	1	1	1	1	1	1	1	1	1	1	1
ABC-type Zn2+ transport system, periplasmic component/surface adhesin	COG4531	1	1	1	0	0	1	1	1	1	1	0	0	1	1	1	1	1	1	1	1	1	1	1	1	1	1	0	0	1	1	1	1	1	1	1	1	1	1	1	1	1	0
ABC-type transport system involved in multi-copper enzyme maturation, permease component	COG1277	0	0	0	1	1	0	0	0	0	0	0	0	0	0	0	0	0	0	0	1	1	0	0	0	1	1	0	0	2	1	0	0	0	0	0	0	0	0	0	0	0	0
ABC-type uncharacterized transport system involved in gliding motility, auxiliary component	COG3225	0	0	0	0	0	0	0	0	0	0	0	0	0	0	0	0	0	0	0	1	1	0	0	0	1	1	0	0	1	2	0	0	0	0	0	0	0	0	0	0	0	0
Protein chain release factor B	COG1186	1	1	1	2	3	2	2	2	2	1	1	1	2	2	2	2	2	2	2	2	2	2	2	2	2	1	1	0	2	2	2	1	1	1	1	1	1	1	1	1	1	1
Lysyl-tRNA synthetase (class II)	COG1190	1	1	1	1	1	1	1	1	1	1	1	2	1	1	1	0	1	1	1	1	1	1	1	1	1	1	1	0	1	1	1	1	1	1	1	1	1	1	1	1	1	1
Uracil DNA glycosylase	COG0692	1	1	1	0	1	1	1	1	1	1	1	0	1	1	1	1	1	1	1	1	1	1	1	1	1	1	1	0	1	1	1	0	1	0	1	1	1	1	1	0	0	0
Selenocysteine lyase/Cysteine desulfurase	COG0520	3	3	3	1	1	1	1	1	2	0	0	3	2	2	1	2	2	2	1	3	3	1	1	1	2	1	1	0	2	4	3	0	0	0	0	0	0	0	0	0	0	0
Folate-binding Fe-S cluster repair protein YgfZ, possible role in tRNA modification	COG0354	1	1	1	1	1	1	1	1	1	1	1	1	1	1	1	1	1	1	1	1	1	1	1	1	1	1	1	1	1	1	1	1	1	1	1	1	1	1	1	1	1	2
Tryptophanyl-tRNA synthetase	COG0180	2	2	2	1	1	2	2	2	2	1	1	1	2	2	2	1	2	2	2	2	2	1	1	1	2	1	1	0	2	1	1	1	1	1	1	1	1	1	1	1	1	1
tRNA C32,U32 (ribose-2'-O)-methylase TrmJ or a related methyltransferase	COG0565	2	2	2	1	1	2	2	2	2	2	1	3	2	2	2	2	2	2	2	2	2	2	2	2	2	1	0	0	2	3	3	0	0	0	0	0	0	0	0	0	0	0
Uncharacterized conserved protein YecA, UPF0149 family, contains C-terminal Zn-binding SEC-C motif	COG3318	4	4	4	0	0	5	4	4	5	4	2	4	4	4	3	3	2	1	3	4	4	1	1	1	2	1	0	0	2	3	1	0	0	0	0	0	0	0	0	0	0	0
Peptide methionine sulfoxide reductase MsrA	COG0225	1	1	1	3	2	1	1	1	1	1	1	2	0	2	1	1	1	1	2	1	1	1	1	2	2	1	0	0	1	1	1	1	1	1	1	1	1	1	1	1	1	0
Na+/H+ antiporter NhaD or related arsenite permease	COG1055	1	1	1	1	0	1	1	1	1	0	0	0	1	1	1	1	1	1	2	1	1	1	1	1	1	1	0	0	1	3	2	0	0	0	0	0	0	0	0	0	0	0
Hydroxymethylglutaryl-CoA reductase	COG1257	0	0	0	1	1	0	0	0	0	0	0	0	0	0	0	0	0	0	0	0	0	1	1	1	1	1	1	1	1	0	1	0	0	0	0	0	0	0	0	0	0	0
FMN-dependent dehydrogenase, includes L-lactate dehydrogenase and type II isopentenyl diphosphate isomerase	COG1304	0	0	0	2	1	1	1	1	1	0	0	0	0	0	0	0	1	1	0	1	1	1	1	1	1	1	1	1	2	1	2	0	0	0	0	0	0	0	0	0	0	0
3-hydroxy-3-methylglutaryl CoA synthase	COG3425	0	0	0	1	1	0	0	0	0	0	0	0	0	0	0	0	0	0	0	0	0	1	1	1	1	1	1	0	1	0	0	0	0	0	0	0	0	0	0	0	0	0
Mevalonate kinase	COG1577	0	0	0	1	0	0	0	0	0	0	0	0	0	0	0	0	0	0	0	0	0	2	2	2	2	2	2	0	2	0	0	0	0	0	0	0	0	0	0	0	0	0
Mevalonate pyrophosphate decarboxylase	COG3407	0	0	0	1	0	0	0	0	0	0	0	0	0	0	0	0	0	0	0	0	0	1	1	1	1	1	1	0	1	0	0	0	0	0	0	0	0	0	0	0	0	0
3-polyprenyl-4-hydroxybenzoate decarboxylase	COG0163	1	1	1	0	1	1	1	1	1	1	1	1	1	1	1	1	1	1	1	1	1	0	0	1	1	1	1	1	1	1	1	0	0	0	0	0	0	0	0	0	0	0
sRNA-binding carbon storage regulator CsrA	COG1551	1	1	1	1	2	1	1	1	1	1	1	1	1	2	1	1	1	1	1	1	1	0	0	1	1	1	1	0	1	1	1	1	1	1	1	1	1	1	1	1	1	1
Aspartokinase	COG0527	1	1	1	1	3	3	2	2	2	1	1	2	1	1	1	1	1	1	1	1	1	0	0	1	1	1	1	0	1	1	1	1	1	1	1	1	1	1	1	1	1	1
Alanyl-tRNA synthetase	COG0013	1	1	1	1	1	1	1	1	1	1	1	0	1	1	1	1	1	1	1	1	1	1	1	1	1	1	1	1	1	1	1	1	1	1	1	1	0	1	1	1	1	2
RecA/RadA recombinase	COG0468	1	1	1	2	1	1	1	1	1	1	1	1	1	1	1	1	1	1	1	1	1	1	1	1	1	1	1	2	1	1	1	1	1	1	1	1	1	1	1	1	1	0
Prolyl-tRNA synthetase	COG0442	1	1	1	1	1	1	1	1	1	1	1	0	1	1	1	1	1	1	1	1	1	1	1	1	1	1	1	1	1	1	1	1	1	1	1	1	1	1	1	1	1	1
FAD synthase	COG0196	1	1	1	1	1	1	1	1	1	1	1	1	1	1	1	1	1	1	1	1	1	1	1	1	1	1	1	0	1	1	1	1	1	1	1	1	1	1	1	1	1	0
Isoleucyl-tRNA synthetase	COG0060	1	1	1	1	1	1	1	1	1	1	2	0	1	1	1	1	1	1	1	1	1	1	1	1	1	1	1	0	1	1	1	1	1	1	1	1	1	1	1	1	1	0
Ribonuclease G or E	COG1530	2	2	2	2	2	2	2	2	2	2	2	2	2	2	2	1	2	2	2	2	2	1	1	2	2	1	2	0	2	2	2	2	2	2	2	2	2	2	2	2	2	1
Pseudouridylate synthase, 23S rRNA- or tRNA-specific	COG0564	4	4	4	2	7	4	4	4	4	4	4	6	4	4	4	3	3	5	5	4	4	4	4	5	5	2	2	0	4	4	5	2	2	2	2	2	2	2	2	2	2	2
Ribosomal protein L32	COG0333	1	1	1	1	1	1	1	1	1	1	1	2	1	1	1	1	1	1	1	1	1	1	1	1	1	1	1	0	1	1	1	1	1	1	1	1	1	1	1	1	1	1
Malonyl CoA-acyl carrier protein transacylase	COG0331	1	1	1	2	2	1	1	1	1	1	1	2	1	1	1	0	1	1	1	1	1	1	1	1	1	1	1	0	1	2	2	1	1	1	1	1	1	1	1	1	1	1
Acyl carrier protein	COG0236	2	2	2	1	2	3	2	2	2	1	1	2	2	2	1	2	2	2	1	2	2	1	1	1	1	1	1	1	1	3	3	1	1	1	1	1	1	1	1	1	1	0
Cell division protein YceG, involved in septum cleavage	COG1559	1	1	1	1	1	1	1	1	1	1	1	2	1	1	1	1	1	1	1	1	1	1	1	1	1	1	0	0	1	1	1	1	1	1	1	1	1	1	1	1	1	0
Thymidylate kinase	COG0125	1	1	1	1	1	1	2	2	1	1	1	1	1	2	1	1	1	1	1	2	2	1	1	1	1	1	1	0	2	1	1	1	1	1	1	1	1	1	1	1	1	1
Tfp pilus assembly protein PilZ	COG3215	1	1	1	1	1	1	1	1	1	1	1	2	1	1	1	1	1	1	1	1	1	1	1	1	1	1	1	1	1	1	1	1	1	1	1	1	1	1	1	1	1	1
Outer membrane protein assembly factor BamD, BamD/ComL family	COG4105	1	1	1	1	1	1	1	1	1	1	1	2	1	1	1	1	1	1	1	1	1	1	1	1	1	1	1	0	1	1	1	1	1	1	1	1	1	1	1	1	1	1
Endogenous inhibitor of DNA gyrase, YacG/DUF329 family	COG3024	1	1	1	1	1	1	1	1	1	1	1	1	1	1	1	0	0	1	0	1	1	1	1	1	1	1	1	0	1	1	1	0	0	0	0	0	0	0	0	0	0	0
Acylphosphatase	COG1254	1	1	1	1	0	1	1	1	1	1	1	1	1	1	1	1	1	1	1	1	1	1	1	1	1	1	0	0	1	1	1	0	0	0	0	0	0	0	0	0	0	0
Organic radical activating enzyme	COG0602	2	2	2	1	1	2	2	2	2	3	3	2	2	2	2	2	2	2	2	2	2	2	2	2	2	1	0	0	2	1	1	1	1	1	1	1	1	1	1	1	1	1
7-cyano-7-deazaguanine synthase (queuosine biosynthesis)	COG0603	1	1	1	1	1	1	1	1	1	1	1	1	1	1	1	1	1	1	1	1	1	1	1	1	1	1	0	1	1	1	1	1	1	1	1	1	1	1	1	1	0	1
FKBP-type peptidyl-prolyl cis-trans isomerase (trigger factor)	COG0544	1	1	1	1	1	1	1	1	1	0	0	2	1	1	1	1	1	1	1	1	1	1	1	1	1	1	1	0	1	1	1	1	1	1	1	1	1	1	1	1	1	1
ATP-dependent protease ClpP, protease subunit	COG0740	2	2	2	1	1	8	1	1	4	1	2	3	5	4	1	2	2	3	1	1	1	1	1	1	2	1	1	1	1	1	1	1	1	1	1	1	1	1	1	1	1	1
ATP-dependent protease Clp, ATPase subunit	COG1219	1	1	1	1	1	1	1	1	1	0	0	0	1	1	1	1	1	1	1	1	1	1	1	1	1	1	1	2	1	2	1	1	1	1	1	1	1	1	1	1	0	1
3-deoxy-D-arabino-heptulosonate 7-phosphate (DAHP) synthase, class II	COG3200	1	1	1	0	0	1	1	1	1	1	1	2	1	1	0	1	1	1	1	1	1	1	1	1	1	1	1	0	1	1	1	1	1	1	1	1	1	1	1	1	1	1
sRNA-binding protein	COG3109	1	1	1	0	1	1	1	1	2	1	1	2	1	1	1	1	1	1	1	1	1	1	1	0	1	1	0	0	1	11	0	0	0	0	0	0	0	0	0	0	0	0
Uroporphyrinogen-III decarboxylase	COG0407	1	1	1	1	1	1	1	1	1	0	0	2	1	1	2	1	1	1	1	1	1	1	1	1	1	1	1	0	1	1	1	1	1	1	1	1	1	1	1	1	1	1
Periplasmic component of the Tol biopolymer transport system	COG0823	1	1	1	1	1	1	1	1	1	1	1	0	1	1	2	0	1	1	1	1	1	0	0	1	1	1	0	0	1	1	1	1	1	1	1	1	1	1	1	1	1	0
Lauroyl/myristoyl acyltransferase	COG1560	2	2	2	1	1	2	2	2	2	0	0	2	2	2	2	2	2	2	2	3	3	1	1	1	1	1	0	0	2	2	2	1	1	1	1	1	1	1	1	1	1	1
Arsenate reductase and related proteins, glutaredoxin family	COG1393	2	2	2	2	2	2	2	2	2	1	1	1	2	2	2	1	2	2	2	2	2	0	0	2	2	1	0	0	2	2	2	0	0	0	0	0	0	0	0	0	0	0
Tetrahydrodipicolinate N-succinyltransferase	COG2171	1	1	1	1	1	1	1	1	1	0	1	2	1	1	1	3	3	2	1	1	1	1	1	1	1	1	1	1	1	1	1	1	1	1	1	1	1	1	1	1	1	1
Uncharacterized conserved protein YaiL, DUF2058 family	COG3122	1	1	1	1	1	1	1	1	1	1	1	2	1	1	1	1	1	1	1	1	1	1	1	1	1	1	1	0	1	1	1	1	1	1	1	1	1	1	1	1	1	1
GTP cyclohydrolase II	COG0807	1	1	1	1	1	1	1	1	1	1	1	1	1	1	1	3	2	1	1	1	1	1	1	1	1	1	1	0	1	3	1	1	1	1	1	1	1	1	1	1	1	1
Geranylgeranyl pyrophosphate synthase	COG0142	2	2	2	2	2	2	2	2	2	1	1	3	2	2	2	1	2	3	2	2	2	2	2	2	2	2	2	0	2	2	2	2	2	1	2	2	2	2	2	2	2	2
Exonuclease VII small subunit	COG1722	1	1	1	1	1	1	1	1	1	1	0	2	1	1	1	1	1	1	1	1	1	1	1	1	1	1	1	0	1	1	1	1	1	0	1	1	1	1	1	1	1	0
Ribose 5-phosphate isomerase	COG0120	1	1	1	1	1	1	1	1	1	1	1	1	1	1	1	1	1	1	1	1	1	1	1	1	1	1	1	0	1	1	1	1	1	1	1	1	1	1	1	1	1	1
Na+/alanine symporter	COG1115	2	2	2	3	3	2	2	2	2	2	0	4	2	2	3	2	3	3	3	3	3	1	1	3	4	1	0	1	3	3	2	1	1	1	1	1	1	1	1	1	1	1
Negative regulator of flagellin synthesis (anti-sigma28 factor)	COG2747	1	1	1	0	1	1	0	0	0	0	0	0	1	1	1	0	0	0	1	1	1	0	0	2	1	1	0	0	1	1	1	0	0	0	0	0	0	0	0	0	0	0
Fe-S-cluster formation regulator IscX/YfhJ	COG2975	1	1	1	0	1	1	1	1	1	0	1	0	1	1	1	1	1	1	1	1	1	1	1	1	1	1	1	1	1	1	1	0	1	1	1	1	1	1	1	0	0	0
5,10-methylene-tetrahydrofolate dehydrogenase/Methenyl tetrahydrofolate cyclohydrolase	COG0190	1	1	1	1	1	1	1	1	1	1	1	2	1	1	1	0	1	1	1	1	1	1	1	1	1	1	1	0	1	1	1	1	1	1	1	1	1	1	1	1	1	1
G:T-mismatch repair DNA endonuclease, very short patch repair protein	COG3727	0	0	0	0	0	0	1	1	0	0	1	0	1	0	0	0	0	0	0	0	0	0	0	1	1	1	0	0	0	0	0	0	0	0	0	0	0	0	0	0	0	0
NADP-dependent 3-hydroxy acid dehydrogenase YdfG	COG4221	3	3	3	9	2	5	5	5	4	1	0	2	4	5	1	3	4	5	4	5	5	0	0	5	2	1	0	0	5	1	2	0	0	0	0	0	0	0	0	0	0	0
L-ascorbate metabolism protein UlaG, beta-lactamase superfamily	COG2220	1	1	1	2	5	1	1	1	1	1	1	1	0	0	0	0	0	0	1	2	2	1	1	2	2	1	0	0	1	0	0	0	0	0	0	0	0	0	0	0	0	0
Stage V sporulation protein SpoVR/YcgB, involved in spore cortex formation (function unknown)	COG2719	2	2	2	0	1	3	2	2	3	0	1	1	2	2	3	3	3	3	2	2	2	1	1	2	2	1	1	0	2	1	1	0	0	0	0	0	0	0	0	0	0	0
Uncharacterized conserved protein YeaH/YhbH, required for sporulation, DUF444 family	COG2718	2	2	2	0	1	3	2	2	3	0	2	0	2	2	4	3	3	3	2	2	2	2	2	2	2	1	1	0	2	1	1	0	0	0	0	0	0	0	0	0	0	0
Predicted Ser/Thr protein kinase	COG2766	2	2	2	0	1	3	2	2	3	0	1	1	2	2	4	3	3	3	2	2	2	0	0	2	2	1	1	0	2	1	1	0	0	0	0	0	0	0	0	0	0	0
Cell division protein ZapA, inhibits GTPase activity of FtsZ	COG3027	1	1	1	1	1	1	1	1	1	1	1	1	1	1	1	1	1	1	1	1	1	1	1	1	1	1	1	0	1	1	1	1	1	1	1	1	1	1	1	1	1	1
Xaa-Pro aminopeptidase	COG0006	1	1	1	2	2	1	1	1	1	0	1	4	1	1	2	2	2	1	2	1	1	2	2	3	1	1	1	1	4	2	2	1	0	1	1	1	1	1	0	1	1	0
Excinuclease UvrABC ATPase subunit	COG0178	1	1	1	1	1	1	1	1	1	2	1	1	1	1	2	1	1	1	1	1	1	1	1	1	1	1	0	0	1	1	1	1	1	1	1	1	1	1	1	1	1	1
DNA-binding winged helix-turn-helix (wHTH) domain	COG3710	0	0	0	0	0	0	0	0	0	0	0	0	0	0	0	2	2	1	0	0	0	0	0	0	0	1	0	0	0	0	1	0	0	0	0	0	0	0	0	0	0	0
Cytochrome c5	COG3245	1	1	1	1	0	2	2	2	2	1	1	1	2	2	0	0	1	1	1	1	1	1	1	1	2	1	1	0	2	1	4	1	1	1	1	1	1	1	1	0	1	1
Uncharacterized membrane protein	COG5505	0	0	0	0	1	2	2	2	2	0	0	0	3	3	1	0	0	0	1	0	0	0	0	0	1	1	0	0	0	0	0	0	0	0	0	0	0	0	0	0	0	0
DNA polymerase III, chi subunit	COG2927	1	1	1	1	1	1	1	1	1	1	0	1	1	1	1	1	1	1	1	1	1	0	0	1	1	1	1	1	1	1	1	0	0	0	0	0	0	0	0	0	0	0
Leucyl aminopeptidase	COG0260	1	1	1	1	2	2	2	2	2	2	0	1	1	1	1	1	2	2	1	1	1	0	0	1	1	1	1	1	1	1	1	1	1	1	1	1	1	1	1	1	1	0
Lipopolysaccharide export LptBFGC system, permease protein LptF	COG0795	2	2	2	2	2	2	2	2	2	1	0	3	2	2	2	2	2	2	2	2	2	1	1	2	2	2	0	0	2	2	2	2	2	2	2	2	2	2	2	2	2	1
Superoxide dismutase	COG0605	1	1	1	1	1	1	1	1	1	0	1	0	2	2	0	1	1	1	1	1	1	1	1	1	1	1	1	0	1	1	1	1	1	1	1	1	1	1	1	1	1	1
Phosphoenolpyruvate carboxykinase, ATP-dependent	COG1866	1	1	1	1	1	1	1	1	1	0	0	1	1	1	1	1	1	1	1	1	1	1	1	1	1	1	0	0	1	1	1	1	1	1	1	1	1	1	1	1	1	1
ATP phosphoribosyltransferase	COG0040	1	1	1	1	1	1	1	1	0	0	0	0	1	1	1	1	1	1	1	1	1	0	0	1	2	1	0	0	1	1	1	0	0	0	0	0	0	0	0	0	0	0
Histidinol dehydrogenase	COG0141	1	1	1	1	2	1	1	1	0	0	0	0	1	1	1	1	1	1	1	2	2	0	0	1	2	1	0	0	1	1	1	0	0	0	0	0	0	0	0	0	0	0
Mu-like prophage protein gp29	COG4383	0	0	0	0	0	5	0	0	2	0	0	0	0	0	1	0	0	1	0	1	1	0	0	0	0	1	0	0	0	1	0	0	0	0	0	0	0	0	0	0	0	0
Single-stranded DNA-specific exonuclease, DHH superfamily, may be involved in archaeal DNA replication intiation	COG0608	1	1	1	1	1	1	1	1	1	1	1	0	1	1	1	1	1	1	1	1	1	0	0	1	1	1	1	0	1	1	1	1	1	1	1	1	1	1	1	1	1	1
8-oxo-dGTP pyrophosphatase MutT and related house-cleaning NTP pyrophosphohydrolases, NUDIX family	COG0494	2	2	3	3	5	6	4	4	4	3	3	3	6	5	4	5	5	3	4	5	5	1	1	5	4	1	2	0	4	5	2	0	1	1	1	1	1	1	1	0	0	0
Phosphoglycolate phosphatase, HAD superfamily	COG0546	1	1	1	5	4	5	5	5	4	0	1	2	2	2	3	4	7	4	3	4	4	2	2	3	3	1	1	0	3	2	4	0	0	0	0	0	0	0	0	0	0	0
Zn-dependent protease with chaperone function	COG0501	2	2	2	2	0	2	3	3	2	1	1	1	1	1	1	1	2	2	3	2	2	0	0	1	2	1	1	0	2	4	2	1	1	1	1	1	1	1	1	1	1	1
L-2-hydroxyglutarate oxidase LhgO	COG0579	0	0	0	1	0	1	0	0	0	0	0	0	0	0	0	0	0	0	1	1	1	0	0	1	1	2	1	0	2	2	2	0	0	0	0	0	0	0	0	0	0	0
Ribosomal protein L21	COG0261	1	1	1	1	1	1	1	1	1	0	1	0	1	1	1	1	1	1	1	1	1	1	1	1	1	1	1	0	1	1	1	1	1	1	1	1	1	1	1	1	1	1
Ribosomal protein L27	COG0211	1	1	1	1	1	1	1	1	1	0	1	0	1	1	1	1	1	1	1	1	1	1	1	1	1	1	1	0	1	1	1	1	1	1	1	1	1	1	1	1	1	1
GTPase involved in cell partioning and DNA repair	COG0536	1	1	1	1	1	1	1	1	1	0	1	2	1	1	1	0	1	1	1	1	1	1	1	1	1	1	1	0	1	1	1	1	1	1	1	1	1	1	1	1	1	2
Ribosomal protein S20	COG0268	1	1	1	1	1	1	1	1	1	0	1	1	1	1	1	1	1	1	1	1	1	0	0	1	1	1	1	0	1	1	1	1	1	1	1	1	1	1	1	1	1	0
Thymidylate synthase	COG0207	1	1	1	1	1	1	1	1	1	0	1	1	1	1	1	1	1	1	1	1	1	1	1	1	1	1	1	0	1	1	1	1	2	1	1	1	1	1	1	1	1	1
Prolipoprotein diacylglyceryltransferase	COG0682	1	1	1	1	1	1	1	1	1	0	1	2	1	1	1	1	1	1	1	1	1	0	0	1	1	1	1	0	1	1	1	1	1	1	1	1	1	1	1	1	1	1
Uncharacterized conserved protein, contains NRDE domain	COG3332	1	1	1	1	0	1	1	1	1	0	0	0	1	1	0	1	1	1	1	1	1	0	0	1	1	1	0	0	1	0	1	0	0	0	0	0	0	0	0	0	0	0
Carbonic anhydrase	COG0288	1	1	1	2	0	1	1	1	1	1	1	2	1	1	1	0	1	1	1	1	1	1	1	1	1	1	1	0	2	2	1	1	1	1	1	1	1	1	1	1	1	1
Protoheme ferro-lyase (ferrochelatase)	COG0276	1	1	1	1	1	1	1	1	1	0	1	1	1	1	2	0	1	1	1	1	1	1	1	1	1	1	1	0	1	1	1	1	1	1	1	1	1	1	1	1	1	1
Na+/H+ antiporter NhaA	COG3004	1	1	1	1	1	1	1	1	1	0	1	1	1	1	2	2	2	2	1	1	1	1	1	1	1	1	1	0	1	2	0	1	1	1	1	1	1	1	1	1	1	1
Beta-phosphoglucomutase or related phosphatase, HAD superfamily	COG0637	0	0	0	2	0	3	3	3	2	1	1	1	1	1	0	3	4	3	3	0	0	1	1	2	1	1	1	1	3	1	0	0	0	0	0	0	0	0	0	0	0	0
Uncharacterized conserved protein, YHS domain	COG3350	0	0	0	0	1	1	1	1	1	0	0	0	1	1	1	2	2	2	1	1	1	0	0	0	1	1	0	0	1	1	0	0	0	0	0	0	0	0	0	0	0	0
Ribonucleotide monophosphatase NagD, HAD superfamily	COG0647	1	1	1	0	0	1	1	1	1	1	0	0	1	1	0	1	1	1	1	0	0	1	1	1	1	1	0	0	0	1	0	1	2	1	1	1	1	1	1	1	1	1
Peptide methionine sulfoxide reductase MsrB	COG0229	1	1	1	3	1	1	1	1	1	1	2	1	2	1	0	1	1	1	2	1	1	1	1	2	2	1	0	0	0	1	1	0	0	0	0	0	0	0	0	0	0	0
3-polyprenyl-4-hydroxybenzoate decarboxylase	COG0043	1	1	1	0	1	1	1	1	1	0	0	0	1	1	1	1	1	1	1	1	1	1	1	1	1	1	1	0	1	1	1	0	0	0	0	0	0	0	0	0	0	0
Transcription termination factor Rho	COG1158	1	1	1	1	1	1	2	2	1	0	1	1	1	1	2	1	1	1	2	1	1	1	1	1	1	1	1	0	1	2	1	0	1	1	1	1	1	1	1	1	1	1
Negative regulator of GroEL, contains thioredoxin-like and TPR-like domains	COG3118	2	2	2	3	5	3	3	3	3	0	3	4	2	2	3	3	4	5	4	2	2	2	2	3	4	1	1	0	4	2	1	1	1	1	1	1	1	1	1	1	1	1
tRNA A37 N6-isopentenylltransferase MiaA	COG0324	1	1	1	1	1	1	1	1	1	0	0	2	1	1	1	1	1	1	1	1	1	1	1	1	1	1	1	0	1	1	2	1	1	1	1	1	1	1	1	1	1	1
Ribosomal protein S21	COG0828	1	1	1	1	1	1	1	1	1	1	1	1	1	1	1	0	1	1	1	1	1	1	1	1	1	1	1	0	1	1	1	1	1	1	1	1	1	1	1	1	0	1
DNA primase (bacterial type)	COG0358	1	1	1	2	1	4	1	1	3	2	1	0	2	4	1	1	2	3	1	1	1	1	1	1	1	1	1	2	1	1	1	1	1	1	1	1	1	1	1	1	1	1
Outer membrane lipoprotein SlyB	COG3133	1	1	1	0	1	1	1	1	1	0	1	0	1	1	0	1	1	1	1	1	1	2	2	2	2	1	1	0	1	1	1	0	0	0	0	0	0	0	0	0	0	0
ABC-type transport system involved in cytochrome c biogenesis, ATPase component	COG4133	1	1	1	1	1	1	1	1	1	0	1	1	1	1	1	1	1	1	1	2	2	1	1	1	1	1	1	1	1	1	1	1	1	1	1	1	1	1	1	1	1	1
ABC-type transport system involved in cytochrome c biogenesis, permease component	COG2386	1	1	1	1	1	1	1	1	1	0	1	0	1	1	1	1	1	1	1	2	2	0	0	1	1	1	1	1	1	1	1	1	1	1	1	1	1	1	1	1	1	1
ABC-type transport system involved in cytochrome c biogenesis, permease component	COG0755	1	1	1	1	1	1	1	1	1	0	1	1	1	1	1	1	1	1	1	2	2	0	0	1	1	1	1	0	1	1	2	1	1	1	1	1	1	1	1	1	1	1
Heme exporter protein D	COG3114	1	1	1	1	1	1	1	1	1	0	1	0	1	1	1	1	1	1	1	2	2	0	0	1	1	1	0	0	1	1	1	1	1	1	1	1	1	1	1	1	1	1
Cytochrome c-type biogenesis protein CcmE	COG2332	1	1	1	1	1	1	1	1	1	1	1	1	1	1	1	1	1	1	2	2	2	1	1	1	1	1	1	0	1	1	1	1	1	1	1	1	1	1	1	1	1	1
Cytochrome c biogenesis factor	COG1138	1	1	1	1	1	1	1	1	1	1	1	3	1	1	1	1	1	1	1	2	2	0	0	1	2	1	1	0	2	1	1	1	1	1	1	1	1	1	1	1	1	1
Thiol-disulfide isomerase or thioredoxin	COG0526	2	2	2	3	4	5	4	4	4	1	2	3	2	2	2	2	3	3	3	4	4	3	3	2	2	1	1	0	3	3	3	0	0	0	0	0	0	0	0	0	0	0
Cytochrome c-type biogenesis protein CcmH/NrfF	COG3088	1	1	1	1	1	1	1	1	1	0	1	0	1	1	1	1	1	1	1	2	2	1	1	1	1	1	1	0	1	1	1	1	1	1	1	1	1	1	1	1	1	1
Cytochrome c-type biogenesis protein CcmH/NrfG	COG4235	1	1	1	1	1	1	1	1	1	0	1	1	1	1	1	0	1	1	1	2	2	1	1	1	1	1	1	0	1	1	1	1	1	1	1	1	1	1	1	1	1	1
Cell division protein ZipA, interacts with FtsZ	COG3115	1	1	1	1	1	1	1	1	1	1	0	1	1	1	1	1	1	1	1	1	1	1	1	1	1	1	1	0	1	1	1	1	1	1	1	1	1	1	1	1	1	1
NAD-dependent DNA ligase	COG0272	2	2	2	1	1	2	2	2	2	2	1	4	2	2	2	2	3	2	2	2	2	2	2	2	2	1	1	1	2	2	1	2	3	2	2	2	2	2	2	2	2	4
Uncharacterized protein	COG4764	1	1	1	1	1	1	1	1	1	1	0	1	1	1	1	1	1	1	1	1	1	1	1	1	0	1	1	0	1	1	1	1	1	1	1	1	1	1	1	0	1	0
5-formyltetrahydrofolate cyclo-ligase	COG0212	1	1	1	1	1	1	1	1	1	0	2	1	1	1	1	1	1	1	1	1	1	1	1	1	1	1	1	0	1	1	1	1	1	1	1	1	1	1	1	1	1	1
Dihydrofolate reductase	COG0262	1	1	1	1	1	2	2	2	2	0	0	2	2	2	1	1	1	2	1	2	2	0	0	2	2	1	1	2	1	2	1	1	1	1	1	1	1	1	1	1	1	1
Adenylyl- and sulfurtransferase ThiI, participates in tRNA 4-thiouridine and thiamine biosynthesis	COG0301	1	1	1	0	1	1	1	1	1	0	0	2	1	1	1	1	1	1	1	1	1	1	1	1	1	1	0	0	1	1	1	0	0	0	0	0	0	0	0	0	0	0
Glutamine synthetase	COG0174	3	3	3	2	1	4	4	4	3	0	1	2	4	4	2	2	3	3	2	3	3	0	0	4	2	1	1	0	3	3	5	1	1	1	1	1	1	1	1	1	1	1
Cytochrome b	COG3658	0	0	0	0	0	0	0	0	0	0	0	0	0	0	0	0	1	1	1	0	0	1	1	1	1	1	0	0	1	1	1	0	0	0	0	0	0	0	0	0	0	0
Cytochrome c553	COG2863	2	2	2	6	3	2	2	2	2	2	0	2	2	2	2	5	5	4	3	2	2	2	2	5	3	1	2	0	3	5	3	2	2	2	2	2	2	2	2	2	2	1
GTP-binding protein EngB required for normal cell division	COG0218	1	1	1	1	1	1	1	1	1	1	0	2	1	1	1	1	1	1	1	1	1	0	0	1	1	1	1	0	1	1	1	1	1	1	1	1	1	1	1	1	1	1
DNA uptake protein ComE and related DNA-binding proteins	COG1555	1	1	1	2	1	2	2	2	2	1	1	0	1	1	1	2	2	2	1	1	1	1	1	1	1	1	0	0	2	1	1	1	1	1	1	1	1	1	1	1	1	1
Uncharacterized protein	COG3323	0	0	1	0	0	1	1	1	1	1	1	2	1	1	1	1	1	2	1	1	1	1	1	1	1	1	0	0	1	1	1	1	1	1	1	1	1	1	1	1	1	1
TPR repeat	COG0790	9	9	9	8	4	2	1	1	2	3	1	19	3	2	1	2	3	2	3	2	2	4	4	3	4	1	0	8	2	5	5	0	0	0	0	0	0	0	0	0	0	0
N-acetyl-anhydromuramyl-L-alanine amidase AmpD	COG3023	2	2	2	2	1	4	1	1	4	1	2	3	3	4	1	1	2	1	1	1	1	1	1	1	3	1	1	0	1	5	1	0	0	0	0	0	0	0	0	0	0	0
Predicted ATPase, Adenine nucleotide alpha hydrolases (AANH) superfamily	COG1636	1	1	1	1	0	1	1	1	1	1	1	1	1	1	1	1	2	2	0	0	0	1	1	0	0	1	1	0	1	0	0	1	2	1	1	1	1	1	1	1	1	1
Putative salt-induced outer membrane protein YdiY	COG3137	0	0	0	1	2	0	1	1	0	0	0	1	0	0	0	1	1	1	0	0	0	0	0	1	0	1	0	0	1	1	0	0	0	0	0	0	0	0	0	0	0	0
Alkylated DNA repair dioxygenase AlkB	COG3145	1	1	1	0	1	1	1	1	1	0	1	2	1	1	1	0	1	1	1	1	1	0	0	1	1	1	0	0	1	1	1	0	0	0	0	0	0	0	0	0	0	0
Aspartate carbamoyltransferase, catalytic chain	COG0540	1	1	1	1	1	1	1	1	1	1	1	0	2	2	1	1	1	1	1	1	1	1	1	1	1	1	1	0	2	1	1	1	1	1	1	1	1	1	1	1	1	0
Uncharacterized pyridoxal phosphate-containing protein, affects Ilv metabolism, UPF0001 family	COG0325	1	1	1	1	1	1	1	1	1	0	1	2	1	1	2	1	1	1	1	1	1	1	1	1	1	1	1	1	1	1	1	1	1	1	1	1	1	1	1	1	1	0
Tfp pilus assembly protein PilT, pilus retraction ATPase	COG2805	1	1	1	2	1	1	1	1	1	1	1	2	1	1	2	1	1	1	1	1	1	1	1	1	1	1	0	1	1	1	1	1	1	1	1	1	1	1	1	1	1	1
Uncharacterized conserved protein	COG4222	0	0	0	0	1	0	0	0	0	0	0	0	0	0	0	2	2	1	0	0	0	0	0	0	0	0	0	0	0	2	0	0	0	0	0	0	0	0	0	0	0	0
Predicted transposase YdaD	COG5464	0	0	0	0	0	0	0	0	0	0	0	0	0	0	0	0	0	0	0	0	0	0	0	0	0	0	0	0	0	3	0	0	0	0	0	0	0	0	0	0	0	0
Ca2+-binding protein, RTX toxin-related	COG2931	2	2	2	0	1	3	4	4	1	2	0	1	6	4	5	0	2	1	5	1	0	0	0	1	4	0	0	0	7	12	1	0	2	2	2	2	2	2	2	0	0	0
DNA-binding transcriptional regulator YiaG, XRE-type HTH domain	COG2944	1	1	2	1	0	1	0	0	1	1	0	0	3	1	1	1	1	1	0	3	1	0	0	0	0	0	0	2	1	1	0	0	0	0	0	0	0	0	0	0	0	0
Transcription regulator of the Arc/MetJ class	COG5450	1	1	2	0	0	0	0	0	0	0	0	0	1	1	0	0	0	0	0	1	1	0	0	0	0	0	0	0	0	1	0	0	0	0	0	0	0	0	0	0	0	0
HD-like signal output (HDOD) domain, no enzymatic activity	COG1639	0	0	0	0	5	0	0	0	0	0	0	0	0	0	0	0	0	0	0	0	0	0	0	0	0	0	0	0	0	9	5	0	0	0	0	0	0	0	0	0	0	0
CheY chemotaxis protein or a CheY-like REC (receiver) domain	COG0784	2	2	2	1	4	5	5	5	5	1	2	4	3	3	4	6	4	6	4	4	4	1	1	2	1	0	0	0	1	13	2	0	0	0	0	0	0	0	0	0	0	0
Predicted signal transduction protein containing a membrane domain, an EAL and a GGDEF domain	COG5001	0	0	0	2	7	0	0	0	0	0	0	0	0	0	0	0	0	0	0	1	1	0	0	2	2	0	0	1	2	7	6	0	0	0	0	0	0	0	0	0	0	0
Spermidine/putrescine-binding periplasmic protein	COG0687	2	2	2	0	0	6	4	4	5	1	2	3	4	4	2	0	1	1	1	2	1	1	1	5	2	0	0	0	5	6	5	1	1	1	1	1	1	1	1	1	1	0
Phosphate uptake regulator	COG0704	1	1	1	1	1	1	1	1	1	0	1	2	1	1	2	1	1	1	1	1	1	1	1	1	1	0	0	0	1	1	1	0	0	0	0	0	0	0	0	0	0	0
ABC-type phosphate transport system, ATPase component	COG1117	1	1	1	1	1	2	2	2	2	1	2	2	1	1	2	2	2	2	1	2	2	2	2	2	1	0	0	0	2	1	1	0	0	0	0	0	0	0	0	0	0	0
ABC-type phosphate transport system, auxiliary component	COG4985	0	0	0	0	0	0	0	0	0	0	0	0	0	0	1	0	1	1	1	1	1	0	0	1	1	0	0	0	1	1	1	0	0	0	0	0	0	0	0	0	0	0
ABC-type uncharacterized transport system, permease component	COG4590	1	1	1	0	1	1	1	1	1	0	1	1	1	1	2	0	1	1	1	1	1	0	0	1	1	0	0	0	1	1	1	0	0	0	0	0	0	0	0	0	0	0
ABC-type phosphate transport system, periplasmic component	COG0226	1	1	1	2	3	4	3	3	4	1	2	2	2	2	2	2	3	3	2	2	2	2	2	5	4	0	0	0	3	5	1	0	0	0	0	0	0	0	0	0	0	0
TRAP-type mannitol/chloroaromatic compound transport system, small permease component	COG4665	1	1	1	2	2	1	1	1	1	0	0	0	2	2	2	1	1	1	3	1	1	0	0	2	2	0	0	0	1	2	3	0	0	0	0	0	0	0	0	0	0	0
TRAP-type mannitol/chloroaromatic compound transport system, large permease component	COG4664	1	1	1	2	2	1	1	1	1	0	0	0	2	2	2	1	1	1	4	1	1	0	0	2	2	0	0	0	1	2	3	0	0	0	0	0	0	0	0	0	0	0
Acetyl esterase/lipase	COG0657	0	0	0	3	0	3	2	2	4	0	0	0	0	0	0	0	0	0	1	0	0	1	1	2	1	0	0	0	1	2	2	0	0	0	0	0	0	0	0	0	0	0
Catechol 2,3-dioxygenase or other lactoylglutathione lyase family enzyme	COG0346	2	2	3	3	7	4	7	7	5	2	2	2	6	4	1	12	11	8	6	6	6	1	1	4	2	0	0	0	3	5	4	1	1	1	1	1	1	1	1	1	0	0
Ribosomal protein S18 acetylase RimI and related acetyltransferases	COG0456	4	4	2	7	7	5	9	9	4	2	2	1	1	1	4	17	16	9	8	6	6	1	1	15	4	0	1	0	9	11	3	1	1	0	1	1	1	1	1	1	1	1
Uncharacterized membrane protein YgdD, TMEM256/DUF423 family	COG2363	1	1	0	1	1	1	1	1	1	0	0	0	0	0	1	1	1	1	1	1	1	0	0	1	1	0	0	0	1	1	1	0	0	0	0	0	0	0	0	0	0	0
AraC-type DNA-binding domain and AraC-containing proteins	COG2207	3	3	3	4	15	13	17	17	12	2	1	1	13	12	3	24	25	13	21	5	5	2	2	22	17	0	0	1	13	12	13	0	0	0	0	0	0	0	0	0	0	0
Cytochrome c peroxidase	COG1858	1	1	1	0	5	0	0	0	0	0	0	0	0	0	0	2	2	1	2	0	0	0	0	0	1	0	0	0	4	5	3	0	0	0	0	0	0	0	0	0	0	0
Plastocyanin	COG3794	0	0	0	0	0	0	0	0	0	0	0	0	0	0	0	0	0	0	0	0	0	0	0	0	0	0	0	0	0	1	0	0	0	0	0	0	0	0	0	0	0	0
Predicted pyrophosphatase or phosphodiesterase, AlkP superfamily	COG1524	0	0	0	1	1	1	1	1	0	0	0	0	0	0	0	1	1	1	2	0	0	0	0	0	0	0	0	0	1	1	0	0	0	0	0	0	0	0	0	0	0	0
Agmatine/peptidylarginine deiminase	COG2957	2	2	2	1	1	0	3	3	0	0	0	0	1	1	0	0	0	0	0	0	0	2	2	1	0	0	0	0	2	1	0	1	0	0	0	1	1	0	1	1	1	1
Phage protein D	COG3500	2	2	0	0	0	0	0	0	0	0	0	0	0	2	0	0	0	0	0	4	2	0	0	0	0	0	0	0	1	4	0	0	0	0	0	0	0	0	0	0	0	0
Phage protein U	COG3499	2	2	0	0	0	0	0	0	0	0	0	0	0	2	0	0	0	0	0	2	2	1	1	0	0	0	0	0	0	2	0	0	0	0	0	0	0	0	0	0	0	0
Phage tail tube protein FII	COG3498	2	2	0	0	0	0	0	0	0	0	0	0	0	2	0	0	0	0	0	2	2	0	0	0	0	0	0	0	0	3	0	0	0	0	0	0	0	0	0	0	0	0
Phage tail sheath protein FI	COG3497	2	2	0	0	0	0	2	2	0	0	0	0	0	2	0	0	0	0	0	2	2	1	1	0	0	0	0	1	1	4	0	0	0	0	0	0	0	0	0	0	0	0
Phage-related tail fibre protein	COG5301	0	0	0	0	0	0	0	0	0	0	0	0	0	0	0	0	0	0	0	2	0	0	0	0	0	0	0	0	0	10	0	0	0	0	0	0	0	0	0	0	0	0
Bacteriophage P2-related tail formation protein	COG4385	2	2	0	0	0	0	0	0	0	0	0	0	0	2	0	0	0	0	0	3	2	0	0	0	0	0	0	0	0	9	0	0	0	0	0	0	0	0	0	0	0	0
Phage-related baseplate assembly protein	COG3948	2	2	0	0	0	0	0	0	0	0	0	0	0	2	0	0	0	0	0	3	2	0	0	0	0	0	0	0	0	6	0	0	0	0	0	0	0	0	0	0	0	0
Phage baseplate assembly protein W	COG3628	2	2	0	0	0	0	1	1	0	0	0	0	0	2	0	0	0	0	0	3	2	0	0	0	0	0	0	1	1	4	0	0	0	0	0	0	0	0	0	0	0	0
Phage P2 baseplate assembly protein gpV	COG4540	2	2	0	0	0	0	0	0	0	0	0	0	0	2	0	0	0	0	0	3	2	0	0	0	0	0	0	0	0	13	0	0	0	0	0	0	0	0	0	0	0	0
SOS-response transcriptional repressor LexA (RecA-mediated autopeptidase)	COG1974	4	4	3	1	1	7	2	2	7	3	3	2	3	4	2	1	1	1	1	2	2	3	3	1	2	0	0	2	1	7	2	0	0	0	0	0	0	0	0	0	0	0
ABC-type amino acid transport/signal transduction system, periplasmic component/domain	COG0834	1	1	1	3	14	11	9	9	8	0	0	1	8	8	4	9	10	9	13	6	6	1	1	9	11	0	0	1	10	133	23	0	0	0	0	0	0	0	0	0	0	0
Chemotaxis signal transduction protein	COG0835	1	1	1	0	4	3	3	3	1	1	1	0	1	1	1	1	1	1	1	1	1	1	1	2	1	0	0	0	3	10	5	1	1	1	1	1	1	1	1	1	1	0
Phosphodiesterase/alkaline phosphatase D	COG3540	0	0	0	2	2	0	0	0	0	0	0	0	0	0	0	0	2	0	1	0	0	0	0	0	3	0	0	0	0	2	0	0	0	0	0	0	0	0	0	0	0	0
Molybdopterin or thiamine biosynthesis adenylyltransferase	COG0476	1	1	1	2	1	1	1	1	1	2	1	1	2	1	1	1	1	1	1	1	1	1	1	2	2	0	0	0	1	3	2	1	2	1	1	1	1	1	1	2	2	3
Monoamine oxidase	COG1231	0	0	0	0	0	0	0	0	0	1	1	0	0	0	0	1	2	0	0	0	0	0	0	0	0	0	0	0	1	1	0	0	0	0	0	0	0	0	0	0	0	0
Tetratricopeptide (TPR) repeat	COG0457	2	2	1	0	3	2	2	2	4	0	0	0	2	1	0	0	1	1	1	0	0	0	0	2	1	0	0	1	3	4	1	4	1	1	1	1	1	1	1	1	1	0
Chemotaxis response regulator CheB, contains REC and protein-glutamate methylesterase domains	COG2201	0	0	0	0	2	2	2	2	1	0	0	0	1	1	2	1	1	1	0	1	1	0	0	2	2	0	0	0	3	4	2	0	0	0	0	0	0	0	0	0	0	0
Chemotaxis protein histidine kinase CheA	COG0643	1	1	1	0	2	2	2	2	1	1	1	1	1	1	1	0	1	1	1	1	1	0	0	1	1	0	0	0	2	4	2	0	0	0	0	0	0	0	0	0	0	0
Methylase of chemotaxis methyl-accepting proteins	COG1352	1	1	1	0	2	2	2	2	1	1	1	1	1	1	2	1	1	1	0	1	1	0	0	2	2	0	0	0	3	6	2	0	0	0	0	0	0	0	0	0	0	0
Methyl-accepting chemotaxis protein	COG0840	1	1	1	2	30	3	2	2	1	1	1	0	1	1	1	0	1	1	1	1	1	0	0	1	1	0	0	0	3	16	22	0	0	0	0	0	0	0	0	0	0	0
Tfp pilus assembly protein, ATPase PilU	COG5008	2	2	2	1	1	2	2	2	2	0	0	0	2	2	3	1	1	1	2	2	2	0	0	1	2	0	0	0	2	2	1	0	0	0	0	0	0	0	0	0	0	0
Homoserine acetyltransferase	COG2021	2	2	2	2	0	1	1	1	1	0	0	0	1	1	1	1	1	1	1	1	1	0	0	1	1	0	0	0	1	1	1	0	0	0	0	0	0	0	0	0	0	0
Threonine/homoserine/homoserine lactone efflux protein	COG1280	3	3	3	4	4	7	7	7	5	1	1	1	5	5	2	7	7	4	7	6	6	2	2	4	6	0	1	0	7	5	5	0	1	1	1	1	1	1	1	0	0	0
Uncharacterized protein, PA2063/DUF2235 family	COG3673	0	0	1	1	0	0	0	0	0	0	0	0	0	0	0	0	0	0	0	0	0	0	0	0	0	0	0	0	0	3	1	0	0	0	0	0	0	0	0	0	0	0
Uncharacterized conserved protein, implicated in type VI secretion and phage assembly	COG3501	0	0	0	0	0	1	1	1	0	1	1	2	0	0	1	2	2	1	2	0	0	0	0	1	3	0	0	0	2	6	0	0	0	0	0	0	0	0	0	0	0	0
Cytochrome oxidase Cu insertion factor, SCO1/SenC/PrrC family	COG1999	1	1	1	1	1	1	1	1	1	1	0	1	1	1	1	1	1	2	1	1	1	2	2	1	1	0	1	0	2	2	3	1	1	1	1	1	1	1	1	1	1	1
Polyprenyltransferase (heme O synthase)	COG0109	1	1	1	2	1	1	1	1	1	1	1	2	1	1	1	1	1	1	1	1	1	1	1	1	1	0	1	1	1	1	1	1	1	1	1	1	1	1	1	1	1	1
Heme A synthase	COG1612	1	1	1	1	1	1	1	1	1	1	1	2	1	1	1	1	1	1	1	1	1	1	1	1	1	0	1	1	1	1	1	1	1	1	1	1	1	1	1	1	1	1
Cytochrome oxidase assembly protein ShyY1	COG3346	1	1	1	2	1	1	1	1	1	1	1	1	1	1	1	1	1	1	1	1	1	1	1	1	1	0	1	0	1	1	1	1	1	1	1	1	1	1	1	1	1	0
Heme/copper-type cytochrome/quinol oxidase, subunit 3	COG1845	1	1	1	2	1	1	1	1	1	1	1	2	1	1	1	2	2	2	1	2	2	0	0	2	1	0	1	0	1	1	1	1	1	1	2	1	1	1	1	1	1	1
Cytochrome c oxidase assembly protein Cox11	COG3175	1	1	1	0	1	1	1	1	1	1	1	1	1	1	1	1	1	1	1	1	1	1	1	1	1	0	1	0	1	1	1	1	1	1	1	1	1	1	1	1	1	1
Heme/copper-type cytochrome/quinol oxidase, subunit 1	COG0843	1	1	1	3	1	1	1	1	1	1	1	1	1	1	1	1	2	2	1	2	2	1	1	2	1	0	1	0	1	1	1	1	1	1	1	1	1	1	1	1	1	1
Heme/copper-type cytochrome/quinol oxidase, subunit 2	COG1622	1	1	1	2	1	1	1	1	1	1	1	2	1	1	1	1	2	2	1	2	2	0	0	2	1	0	1	2	1	1	1	1	1	1	1	1	1	1	1	1	1	2
Zn-dependent oligopeptidase	COG0339	1	1	1	1	2	1	1	1	1	1	1	1	1	1	1	1	1	1	1	1	1	0	0	1	1	0	1	1	1	2	1	1	1	1	1	1	1	1	1	1	1	0
Carbonic anhydrase or acetyltransferase, isoleucine patch superfamily	COG0663	1	1	1	1	2	2	2	2	3	1	0	1	1	1	2	1	2	2	2	1	1	0	0	2	2	0	1	1	2	1	2	1	1	1	1	1	1	1	1	1	1	1
Threonine dehydratase	COG1171	2	2	2	2	1	3	3	3	3	1	1	1	2	2	3	1	2	2	3	3	3	0	0	2	1	0	0	0	2	2	2	0	0	0	0	0	0	0	0	0	0	0
Tfp pilus assembly protein PilX	COG4726	2	2	2	1	0	2	2	2	2	1	0	0	3	3	2	1	2	2	1	2	2	0	0	1	3	0	0	0	1	5	2	2	1	1	2	2	2	2	2	2	2	2
Hemolysin activation/secretion protein	COG2831	3	3	1	0	0	1	1	1	0	0	0	0	4	1	0	1	1	1	0	1	1	1	1	1	3	0	0	0	1	1	0	0	0	0	0	0	0	0	0	0	0	0
Uncharacterized membrane protein YraQ, UPF0718 family	COG0701	1	1	1	0	1	2	2	2	2	1	0	1	2	2	1	0	1	0	1	1	1	3	3	3	0	0	0	0	3	1	2	0	0	0	0	0	0	0	0	0	0	0
ABC-type Mn2+/Zn2+ transport system, ATPase component	COG1121	1	1	1	0	0	1	1	1	1	0	1	3	1	1	1	1	1	1	1	1	1	3	3	1	1	0	0	0	1	1	1	1	1	1	1	1	1	1	1	1	1	1
Formylglycine-generating enzyme, required for sulfatase activity, contains SUMF1/FGE domain	COG1262	1	1	1	1	1	1	2	2	1	0	1	2	1	1	0	4	5	1	1	2	2	0	0	4	0	0	0	0	1	6	2	0	0	0	0	0	0	0	0	0	0	0
Uncharacterized conserved protein, contains predicted SAM-dependent methyltransferase domain	COG4301	0	0	0	1	0	1	1	1	0	0	0	0	0	0	0	0	0	0	0	0	0	0	0	0	0	0	0	0	0	1	1	0	0	0	0	0	0	0	0	0	0	0
Enoyl-CoA hydratase/carnithine racemase	COG1024	6	6	7	11	8	10	10	10	10	0	0	4	12	11	6	4	11	10	10	7	7	0	0	7	9	0	3	1	7	6	14	1	1	0	1	1	1	0	1	1	1	1
Non-ribosomal peptide synthetase component F	COG1020	0	0	0	0	0	0	0	0	1	1	1	2	0	0	0	2	4	0	0	0	0	0	0	1	0	0	0	0	0	8	0	0	0	0	0	0	0	0	0	0	0	0
Phenylpropionate dioxygenase or related ring-hydroxylating dioxygenase, large terminal subunit	COG4638	0	0	0	0	1	3	3	3	4	0	0	0	1	1	0	7	7	3	2	3	3	0	0	1	1	0	0	0	0	2	0	0	0	0	0	0	0	0	0	0	0	0
Sarcosine oxidase delta subunit	COG4311	0	0	0	0	0	0	0	0	0	0	0	0	0	0	0	0	0	0	1	0	0	0	0	0	0	0	0	0	0	1	0	0	0	0	0	0	0	0	0	0	0	0
Sarcosine oxidase gamma subunit	COG4583	0	0	0	0	0	0	0	0	0	0	0	0	0	0	0	0	0	0	1	0	0	0	0	0	0	0	0	0	0	1	0	0	0	0	0	0	0	0	0	0	0	0
Uncharacterized protein	COG2958	0	0	0	0	0	0	0	0	0	0	0	0	0	0	0	0	0	0	0	0	0	0	0	0	0	0	0	0	0	1	0	1	0	0	0	0	0	0	0	0	0	0
Pyrrolidone-carboxylate peptidase (N-terminal pyroglutamyl peptidase)	COG2039	0	0	0	0	1	1	1	1	1	1	1	0	1	1	0	0	0	0	0	0	0	0	0	2	0	0	0	0	1	1	0	0	0	0	0	0	0	0	0	0	0	0
HD-GYP domain, c-di-GMP phosphodiesterase class II (or its inactivated variant)	COG2206	0	0	0	1	2	0	0	0	0	0	0	0	0	0	0	0	0	0	0	0	0	0	0	0	0	0	0	0	0	2	4	0	0	0	0	0	0	0	0	0	0	0
Type VI protein secretion system component Hcp (secreted cytotoxin)	COG3157	0	0	0	0	0	0	0	0	0	1	1	0	0	0	1	2	3	2	2	0	0	0	0	1	3	0	0	0	1	2	0	0	0	0	0	0	0	0	0	0	0	0
Zn-dependent alcohol dehydrogenase	COG1062	1	1	1	2	1	2	1	1	1	1	1	1	1	1	1	0	1	1	1	1	1	2	2	1	1	0	0	0	1	1	1	1	1	1	1	1	1	1	1	1	1	1
S-formylglutathione hydrolase FrmB	COG0627	1	1	1	1	1	3	1	1	1	0	1	1	1	1	1	1	1	1	1	2	2	1	1	1	1	0	0	0	1	1	1	1	1	1	1	1	1	1	1	1	1	1
Transcriptional regulator GlxA family, contains an amidase domain and an AraC-type DNA-binding HTH domain	COG4977	2	2	2	2	1	1	2	2	2	0	1	1	3	3	0	2	3	4	5	1	1	0	0	2	2	0	0	0	4	6	2	1	1	1	1	1	1	1	1	1	1	1
Zn-dependent dipeptidase, microsomal dipeptidase homolog	COG2355	0	0	0	0	0	2	2	2	2	0	0	0	2	1	1	1	1	0	1	0	0	0	0	1	1	0	0	0	0	2	0	0	0	0	0	0	0	0	0	0	0	0
2,4-dienoyl-CoA reductase or related NADH-dependent reductase, Old Yellow Enzyme (OYE) family	COG1902	5	5	5	4	4	4	4	4	5	2	1	1	6	6	1	3	4	4	6	4	4	0	0	7	4	0	1	0	2	2	2	0	0	0	0	0	0	0	0	0	0	0
Fe-S oxidoreductase	COG0247	1	1	0	2	0	0	1	1	0	0	1	1	1	2	1	1	0	0	3	2	2	0	0	2	2	0	0	0	0	1	2	1	1	1	0	1	1	1	1	1	0	0
Electron transfer flavoprotein, alpha subunit	COG2025	1	1	1	1	1	2	2	2	3	1	1	1	1	1	2	1	1	1	2	1	1	2	2	1	1	0	1	0	1	2	1	0	0	0	0	0	0	0	0	0	0	0
Electron transfer flavoprotein, alpha and beta subunits	COG2086	1	1	1	1	1	2	2	2	2	1	1	2	1	1	2	0	1	1	2	1	1	2	2	1	1	0	1	0	1	2	1	0	0	0	0	0	0	0	0	0	0	0
DNA-binding transcriptional regulator, ArsR family	COG0640	4	4	4	1	3	5	6	6	4	0	1	2	8	8	3	4	4	2	3	6	6	4	4	5	3	0	0	1	4	5	4	0	0	0	0	0	0	0	0	0	0	0
Hemoglobin-like flavoprotein	COG1017	0	0	0	1	1	1	0	0	0	0	0	0	0	0	0	0	1	1	1	1	1	0	0	0	1	0	0	0	1	1	0	0	0	0	0	0	0	0	0	0	0	0
Multicopper oxidase with three cupredoxin domains (includes cell division protein FtsP and spore coat protein CotA)	COG2132	0	0	0	3	0	0	0	0	0	0	0	0	0	0	1	1	1	0	0	0	0	0	0	0	0	0	0	0	0	4	0	0	0	0	0	0	0	0	0	0	0	0
Glucosamine 6-phosphate synthetase, contains amidotransferase and phosphosugar isomerase domains	COG0449	1	1	1	1	1	1	1	1	1	1	1	2	1	1	2	2	2	1	1	1	1	1	1	1	1	0	1	0	1	2	1	1	1	1	1	1	1	1	1	1	1	1
Type I site-specific restriction endonuclease, part of a restriction-modification system	COG4096	2	2	3	0	0	0	0	0	0	0	0	0	1	3	1	1	2	2	0	0	0	0	0	2	0	0	0	0	1	1	0	3	0	0	0	0	0	0	0	0	0	0
Uncharacterized membrane protein YjiH, contains nucleoside recognition GATE domain	COG3314	2	2	2	1	0	3	2	2	3	1	1	3	2	2	3	3	3	3	2	5	5	2	2	2	1	0	0	0	1	1	0	1	1	1	1	1	1	1	1	1	1	1
D-alanyl-lipoteichoic acid acyltransferase DltB, MBOAT superfamily	COG1696	0	0	0	0	0	0	0	0	0	0	0	0	0	0	0	1	1	0	0	0	0	0	0	0	0	0	0	0	0	1	0	0	0	0	0	0	0	0	0	0	0	0
Uncharacterized conserved protein YjiS, DUF1127 family	COG5457	0	0	0	0	0	1	2	2	1	0	0	0	0	0	0	1	1	1	1	0	0	0	0	0	0	0	0	0	0	2	1	0	0	0	0	0	0	0	0	0	0	0
DNA-binding transcriptional regulator, MocR family, contains an aminotransferase domain	COG1167	1	1	1	1	2	4	3	3	4	0	0	0	3	4	0	2	2	2	4	1	1	0	0	2	5	0	0	0	1	5	1	0	0	0	0	0	0	0	0	0	0	0
Permease of the drug/metabolite transporter (DMT) superfamily	COG0697	4	4	3	8	7	8	11	11	10	2	2	1	6	6	3	15	15	11	13	8	8	4	4	9	6	0	1	0	11	13	15	0	1	1	1	1	1	1	1	0	0	0
Small-conductance mechanosensitive channel	COG0668	2	2	2	4	4	4	4	4	4	2	1	3	4	4	2	2	3	3	4	2	2	2	2	4	2	0	1	0	4	8	4	1	1	1	1	1	1	1	1	1	1	1
Predicted deacylase	COG3608	1	1	1	1	1	3	3	3	2	0	1	1	2	2	0	2	2	2	1	0	0	2	2	1	1	0	0	0	1	1	4	0	0	0	0	0	0	0	0	0	0	0
Cell division protein DamX, binds to the septal ring, contains C-terminal SPOR domain	COG3266	1	1	1	0	1	1	1	1	1	0	0	1	1	1	1	1	0	0	1	1	1	0	0	0	1	0	0	0	2	2	1	0	0	0	0	0	0	0	0	0	0	0
N-acetylglutamate synthase or related acetyltransferase, GNAT family	COG1246	1	1	1	0	0	1	2	2	1	0	0	0	2	2	0	2	2	2	0	0	0	0	0	2	0	0	0	0	0	1	0	0	0	0	0	0	0	0	0	0	0	0
Proline dehydrogenase	COG0506	0	0	0	0	0	0	0	0	0	0	0	0	0	0	0	0	0	0	0	0	0	0	0	0	0	0	0	0	0	1	0	0	0	0	0	0	0	0	0	0	0	0
Phenylacetate-coenzyme A ligase PaaK, adenylate-forming domain family	COG1541	0	0	0	1	0	2	0	0	1	1	0	0	2	1	0	0	0	0	2	0	0	0	0	1	0	0	0	0	0	2	2	1	0	0	0	0	0	0	0	1	1	1
Uncharacterized conserved protein	COG3791	0	0	0	7	3	1	1	1	0	0	0	0	0	0	1	2	1	5	2	0	0	0	0	1	0	0	0	0	1	8	3	1	1	1	1	1	1	1	1	1	1	1
Predicted nucleotidyltransferase	COG1669	1	1	1	0	0	0	0	0	0	0	0	0	1	1	0	0	0	0	0	0	0	0	0	1	0	0	0	0	0	1	0	0	0	0	0	0	0	0	0	0	0	0
Replicative superfamily II helicase	COG1204	0	0	1	0	0	0	0	0	0	0	0	0	0	0	0	0	0	0	0	0	0	0	0	0	0	0	0	0	0	1	0	0	0	0	0	0	0	0	0	0	0	0
HEAT repeat	COG1413	0	0	0	0	0	0	0	0	0	0	0	0	0	0	0	0	0	0	1	1	1	0	0	0	0	0	0	0	0	1	1	0	0	0	0	0	0	0	0	0	0	0
Retron-type reverse transcriptase	COG3344	9	9	11	0	0	0	0	0	0	3	0	2	7	4	2	1	3	18	0	4	3	3	3	0	3	0	0	0	0	4	0	1	0	0	0	0	0	0	0	1	0	0
Sugar-specific transcriptional regulator TrmB	COG1378	2	2	2	0	0	1	1	1	1	1	1	1	1	1	1	1	1	1	1	1	1	1	1	1	1	0	0	0	1	1	0	0	0	0	0	0	0	0	0	0	0	0
DNA-binding transcriptional regulator, MerR family	COG0789	2	2	2	10	3	5	5	5	5	0	1	1	3	4	5	4	4	2	3	6	6	1	1	7	3	0	1	0	6	7	4	0	0	0	0	0	0	0	0	0	0	0
3'-Phosphoadenosine 5'-phosphosulfate (PAPS) 3'-phosphatase	COG1218	1	1	1	1	1	1	1	1	1	1	1	2	1	1	1	0	1	1	1	1	1	1	1	1	1	0	0	0	1	1	1	1	1	1	1	1	1	1	1	1	1	1
Two-component response regulator, PleD family, consists of two REC domains and a diguanylate cyclase (GGDEF) domain	COG3706	0	0	0	0	4	2	1	1	0	0	0	0	0	0	0	1	0	0	0	0	0	0	0	0	1	0	0	0	1	8	7	0	0	0	0	0	0	0	0	0	0	0
c-di-GMP-binding flagellar brake protein YcgR, contains PilZNR and PilZ domains	COG5581	0	0	0	0	0	0	0	0	0	0	0	0	0	0	0	0	0	0	0	0	0	0	0	0	0	0	0	0	0	2	2	0	0	0	0	0	0	0	0	0	0	0
Alkaline phosphatase	COG1785	0	0	0	0	3	0	0	0	0	0	0	0	1	1	1	3	4	3	3	1	1	2	2	1	3	0	0	0	2	2	0	0	0	0	0	0	0	0	0	0	0	0
tRNA(Leu) C34 or U34 (ribose-2'-O)-methylase TrmL, contains SPOUT domain	COG0219	1	1	1	1	1	1	1	1	1	0	0	1	1	1	1	1	1	1	1	1	1	1	1	1	1	0	1	0	1	1	2	0	0	0	0	0	0	0	0	0	0	0
Cytosine/adenosine deaminase or related metal-dependent hydrolase	COG0402	2	2	2	1	1	8	8	8	7	0	0	0	2	2	2	2	2	2	0	3	3	2	2	2	1	0	0	0	1	2	1	0	0	0	0	0	0	0	0	0	0	0
ABC-type glycerol-3-phosphate transport system, periplasmic component	COG1653	1	1	1	0	0	1	1	1	0	0	0	0	0	0	1	2	2	2	5	2	2	0	0	2	1	0	0	0	0	8	0	0	0	0	0	0	0	0	0	0	0	0
Imidazole glycerol phosphate synthase subunit HisF	COG0107	1	1	1	1	1	1	1	1	1	1	0	0	1	1	1	1	1	2	1	1	1	0	0	1	1	0	0	0	1	3	1	0	0	0	0	0	0	0	0	0	0	0
Phosphoribosylformimino-5-aminoimidazole carboxamide ribonucleotide (ProFAR) isomerase	COG0106	1	1	1	1	1	1	1	1	1	0	0	0	1	1	1	1	1	1	1	1	1	0	0	1	1	0	0	0	1	1	1	0	0	0	0	0	0	0	0	0	0	0
Imidazoleglycerol phosphate synthase glutamine amidotransferase subunit HisH	COG0118	1	1	1	1	1	1	1	1	1	1	0	0	1	1	1	1	1	2	1	1	1	0	0	1	1	0	0	0	1	3	1	0	0	0	0	0	0	0	0	0	0	0
Imidazoleglycerol phosphate dehydratase HisB	COG0131	1	1	1	1	1	2	1	1	1	0	0	0	1	1	1	1	1	1	1	1	1	0	0	1	1	0	0	0	1	1	1	0	0	0	0	0	0	0	0	0	0	0
Predicted RNA-binding protein, contains PUA-like domain	COG2947	0	0	0	1	0	0	0	0	0	0	0	0	0	0	0	0	0	0	0	0	0	0	0	0	0	0	0	0	0	1	0	0	0	0	0	0	0	0	0	0	0	0
Uncharacterized conserved protein YgfB, UPF0149 family	COG3079	1	1	1	1	1	1	1	1	1	1	0	1	1	1	1	1	1	1	1	1	1	0	0	1	1	0	0	0	1	1	1	1	1	1	1	1	1	1	1	1	0	1
ABC-type Fe3+ transport system, periplasmic component	COG1840	1	1	1	1	2	2	2	2	1	0	0	0	1	1	0	3	4	3	3	1	1	1	1	2	1	0	0	0	2	2	2	0	0	0	0	0	0	0	0	0	0	0
ABC-type Fe3+ transport system, permease component	COG1178	1	1	1	1	1	2	2	2	1	0	0	1	1	1	0	2	2	1	2	1	1	0	0	2	1	0	0	0	2	2	2	0	0	0	0	0	0	0	0	0	0	0
Cell wall-associated hydrolase, NlpC family	COG0791	0	0	0	2	0	0	0	0	0	1	0	0	0	0	0	1	0	0	0	0	0	0	0	0	0	0	0	0	0	1	0	0	0	0	0	0	0	0	0	0	0	0
Enhancing lycopene biosynthesis protein 2	COG3155	1	1	1	0	1	1	1	1	1	1	1	0	1	1	0	1	1	1	1	1	1	1	1	1	1	0	0	0	1	1	1	0	1	1	1	1	1	1	1	0	0	0
Acyl-coenzyme A thioesterase PaaI, contains HGG motif	COG2050	2	2	2	9	2	3	3	3	3	0	1	1	3	3	1	3	4	3	4	1	1	1	1	5	4	0	1	1	5	2	5	0	0	0	0	0	0	0	0	0	0	0
Radical SAM superfamily enzyme, MoaA/NifB/PqqE/SkfB family	COG0535	0	0	0	2	1	0	0	0	0	4	0	0	0	0	0	1	1	2	0	0	0	0	0	0	0	0	0	2	3	2	4	0	0	0	0	0	0	0	0	0	0	0
Fructosamine-3-kinase	COG3001	0	0	0	1	1	0	0	0	0	0	0	0	0	0	0	0	0	0	0	0	0	0	0	0	0	0	0	0	0	1	1	0	0	0	0	0	0	0	0	0	0	0
Recombinational DNA repair protein RecT	COG3723	0	0	1	0	0	3	0	0	2	0	0	0	0	0	1	1	1	0	0	1	1	0	0	0	0	0	0	0	0	3	0	0	1	0	0	0	0	0	0	0	0	0
TPP-dependent indolepyruvate ferredoxin oxidoreductase, alpha subunit	COG4231	1	1	1	0	0	0	0	0	0	0	0	0	0	0	0	0	0	0	0	0	0	0	0	0	0	0	0	0	0	1	1	0	0	0	0	0	0	0	0	0	0	0
WGR domain, predicted DNA-binding domain in MolR	COG3831	0	0	0	0	0	0	0	0	0	0	0	0	0	0	0	0	0	0	0	0	0	0	0	0	0	0	0	0	0	5	0	0	0	0	0	0	0	0	0	0	0	0
Integrase	COG0582	7	6	1	1	3	5	1	1	4	0	0	0	3	0	1	2	2	1	0	4	4	0	0	3	2	0	0	0	2	8	0	0	0	0	0	0	0	0	0	0	0	0
Predicted nucleic acid-binding protein, contains PIN domain	COG1569	0	0	0	0	0	0	0	0	1	0	0	0	0	0	0	0	0	0	0	0	0	0	0	0	0	0	0	1	0	1	0	0	0	0	0	0	0	0	0	0	0	0
Quinol monooxygenase YgiN	COG1359	0	0	0	1	2	0	2	2	0	0	0	0	1	1	1	0	0	0	2	1	1	0	0	2	1	0	0	0	1	2	0	0	0	0	0	0	0	0	0	0	0	0
Uncharacterized conserved protein YbaP, TraB family	COG3735	0	0	0	0	1	0	0	0	0	0	0	0	0	0	0	1	1	0	1	0	0	0	0	0	0	0	0	0	0	1	1	0	0	0	0	0	0	0	0	0	0	0
Glycosyltransferase involved in cell wall bisynthesis	COG0438	13	13	12	22	9	14	17	17	14	31	12	3	14	9	11	10	11	12	8	12	12	7	7	7	7	0	0	8	9	15	15	5	5	5	5	5	5	5	5	5	5	5
Acetyltransferase (isoleucine patch superfamily)	COG0110	3	3	3	0	3	2	4	4	4	4	4	2	4	3	1	3	4	7	2	7	6	2	2	4	0	0	0	3	3	4	2	1	1	1	1	1	1	1	1	1	1	1
Predicted membrane chloride channel, bestrophin family	COG3781	0	0	0	0	0	0	0	0	0	0	0	0	0	0	0	0	0	0	0	0	0	0	0	0	0	0	0	0	0	1	0	0	0	0	0	0	0	0	0	0	0	0
NADH:ubiquinone oxidoreductase 24 kD subunit (chain E)	COG1905	0	0	0	2	0	0	0	0	0	0	0	0	0	0	0	0	0	0	1	0	0	0	0	0	0	0	0	0	0	1	0	0	0	0	0	0	0	0	0	0	0	0
NADH:ubiquinone oxidoreductase, NADH-binding 51 kD subunit (chain F)	COG1894	0	0	0	2	0	0	0	0	0	0	0	0	0	0	0	0	0	0	1	0	0	0	0	0	0	0	0	0	0	1	1	0	0	0	0	0	0	0	0	0	0	0
Predicted molibdopterin-dependent oxidoreductase YjgC	COG3383	0	0	0	2	0	0	0	0	0	0	0	0	0	0	0	0	0	0	1	0	0	0	0	1	0	0	0	0	1	1	3	0	0	0	0	0	0	0	0	0	0	0
Formate dehydrogenase assembly factor FdhD	COG1526	0	0	0	1	1	0	0	0	0	0	0	0	0	0	0	1	1	1	1	0	0	1	1	0	0	0	0	0	0	1	1	0	0	0	0	0	0	0	0	0	0	0
Stress response protein SCP2	COG2310	0	0	0	0	0	0	0	0	0	3	1	0	3	3	0	0	0	0	0	0	0	0	0	0	0	0	0	0	0	5	0	0	0	0	0	0	0	0	0	0	0	0
Uncharacterized protein	COG3528	0	0	0	0	0	0	0	0	0	0	0	0	0	0	0	1	1	0	0	1	1	0	0	0	0	0	0	0	0	1	0	0	0	0	0	0	0	0	0	0	0	0
Choline dehydrogenase or related flavoprotein	COG2303	0	0	0	1	3	3	3	3	1	0	0	0	3	3	2	7	7	8	5	0	0	1	1	5	7	0	0	1	3	5	4	0	0	0	0	0	0	0	0	0	0	0
Acyl-CoA reductase or other NAD-dependent aldehyde dehydrogenase	COG1012	8	8	7	9	9	15	10	10	9	3	4	8	10	9	9	14	15	12	17	9	9	2	2	17	8	0	0	0	13	17	10	1	2	1	2	2	2	1	1	1	1	1
4-amino-4-deoxy-L-arabinose transferase or related glycosyltransferase of PMT family	COG1807	1	1	1	0	0	0	1	1	0	0	0	0	0	0	0	3	3	3	4	3	3	0	0	1	0	0	0	0	0	1	0	1	1	1	1	1	1	1	1	1	1	1
Uracil phosphoribosyltransferase	COG0035	1	1	1	1	1	1	1	1	1	0	1	2	1	1	0	1	1	1	1	1	1	1	1	1	1	0	0	0	1	1	1	0	0	0	0	0	0	0	0	1	0	0
Membrane protein involved in the export of O-antigen and teichoic acid	COG2244	2	2	2	2	3	2	2	2	4	7	4	1	3	2	1	4	4	3	2	1	1	0	0	1	1	0	0	3	2	3	2	1	1	1	1	1	1	1	1	1	1	0
Adenylate cyclase, class 3	COG2114	0	0	0	0	0	1	1	1	1	0	0	0	1	1	0	1	1	1	1	1	1	0	0	1	1	0	0	0	1	7	7	0	0	0	0	0	0	0	0	0	0	0
Uncharacterized lipoprotein YajG	COG3056	0	0	0	0	1	0	0	0	0	0	0	0	0	0	2	1	1	1	1	1	1	0	0	1	1	0	0	0	0	1	1	0	0	0	0	0	0	0	0	0	0	0
4-diphosphocytidyl-2C-methyl-D-erythritol kinase	COG1947	1	1	1	0	1	1	1	1	1	0	1	2	1	1	1	1	1	1	1	1	1	0	0	0	0	0	0	0	0	1	1	1	1	1	1	1	1	1	1	1	1	1
PKD repeat	COG3291	0	0	0	0	0	0	0	0	0	0	0	0	0	0	0	0	3	0	0	0	0	0	0	0	0	0	0	0	0	1	0	0	0	0	0	0	0	0	0	0	0	0
Uncharacterized conserved protein YdbL, DUF1318 family	COG3784	0	0	0	0	1	0	0	0	0	0	0	0	0	0	0	0	0	0	0	0	0	0	0	0	0	0	0	0	0	1	0	0	0	0	0	0	0	0	0	0	0	0
Polyphosphate kinase 2, PPK2 family	COG2326	0	0	0	1	1	0	0	0	0	0	0	0	0	0	0	0	0	0	1	0	0	0	0	1	1	0	0	0	1	2	2	0	0	0	0	0	0	0	0	0	0	0
Uncharacterized protein	COG4683	0	0	0	0	0	0	0	0	0	1	0	0	0	0	0	0	0	0	0	0	0	0	0	0	0	0	0	0	0	2	0	0	0	0	0	0	0	0	0	0	0	0
Signal transduction histidine kinase	COG4585	0	0	0	1	3	1	0	0	1	0	0	0	0	0	0	0	0	0	0	0	0	0	0	0	0	0	0	0	0	1	1	0	0	0	0	0	0	0	0	0	0	0
RNA-splicing ligase RtcB, repairs tRNA damage	COG1690	0	0	0	0	2	1	0	0	0	0	0	0	0	0	0	1	1	1	0	0	0	0	0	0	0	0	0	0	0	4	0	2	0	0	0	0	0	0	0	0	0	0
Surfactin synthase thioesterase subunit	COG3208	0	0	0	0	1	0	0	0	0	0	0	0	0	0	0	0	0	0	0	0	0	0	0	1	0	0	0	0	0	2	0	0	0	0	0	0	0	0	0	0	0	0
Uncharacterized conserved protein RhaS, contains 28 RHS repeats	COG3209	1	1	4	0	1	0	0	0	1	0	0	0	4	1	1	3	3	1	0	0	0	0	0	2	1	0	0	0	1	14	0	0	0	0	0	0	0	0	0	0	0	0
Bifunctional DNA-binding transcriptional regulator of stationary/sporulation/toxin gene expression and antitoxin component of the YhaV-PrlF toxin-antitoxin module	COG2002	4	4	2	0	0	0	0	0	1	0	0	1	1	0	0	0	1	0	0	0	0	0	0	0	0	0	0	1	0	1	0	0	0	0	0	0	0	0	0	0	0	0
Predicted nucleic-acid-binding protein, contains PIN domain	COG5611	2	2	2	0	0	0	0	0	1	0	0	1	0	0	1	0	1	1	0	0	0	0	0	0	0	0	0	1	0	1	0	1	0	0	0	0	0	0	0	0	0	0
ABC-type thiamine transport system, periplasmic component	COG4143	0	0	0	0	0	0	0	0	0	0	0	0	0	0	0	0	0	0	0	0	0	0	0	0	0	0	0	0	0	1	1	0	0	0	0	0	0	0	0	0	0	0
ABC-type thiamine transport system, ATPase component	COG3840	0	0	0	0	0	0	0	0	0	0	0	0	0	0	0	0	0	0	0	0	0	0	0	0	0	0	0	0	0	1	1	0	0	0	0	0	0	0	0	0	0	0
Transposase	COG3547	7	6	7	1	0	1	1	1	2	0	0	4	7	1	0	3	1	0	4	3	3	1	1	0	1	0	0	1	1	1	1	0	0	0	0	0	0	0	0	0	0	0
Uncharacterized protein	COG3014	0	0	0	0	1	0	0	0	0	0	0	0	0	0	0	0	0	0	1	0	0	0	0	1	0	0	0	0	0	1	0	0	0	0	0	0	0	0	0	0	0	0
Predicted carbohydrate-binding protein, contains CBM5 and CBM33 domains	COG3397	0	0	0	0	0	2	2	2	2	0	0	1	0	0	0	1	2	0	0	0	0	0	0	0	0	0	0	0	1	1	0	1	1	1	1	1	1	1	1	1	1	1
Predicted amidohydrolase YtcJ	COG1574	0	0	0	0	1	3	3	3	3	0	0	0	1	1	0	1	1	1	1	1	1	0	0	2	0	0	0	0	2	1	0	0	0	0	0	0	0	0	0	0	0	0
Zn-dependent amino- or carboxypeptidase, M28 family	COG2234	1	1	1	0	5	1	1	1	1	0	0	0	2	2	0	0	0	0	0	0	0	0	0	0	0	0	0	0	0	4	0	4	2	2	2	2	2	2	2	4	3	0
L-amino acid N-acyltransferase YncA	COG1247	1	1	1	2	0	3	1	1	0	0	0	0	0	0	0	1	1	0	1	2	2	0	0	2	0	0	0	0	1	1	2	0	0	0	0	0	0	0	0	0	0	0
Secreted protein containing bacterial Ig-like domain and vWFA domain	COG2304	0	0	0	0	2	0	0	0	0	0	0	0	0	0	0	0	0	0	0	0	0	0	0	1	0	0	0	0	0	3	1	0	0	0	0	0	0	0	0	0	0	0
CubicO group peptidase, beta-lactamase class C family	COG1680	0	0	0	3	3	2	4	4	1	0	0	0	1	1	0	2	2	1	0	0	0	1	1	2	0	0	0	0	2	1	4	0	0	0	0	0	0	0	0	0	0	0
CBS domain	COG0517	0	0	0	0	2	1	1	1	0	1	1	0	2	2	0	1	0	1	1	1	1	1	1	0	1	0	0	0	2	1	2	0	0	0	0	0	0	0	0	0	0	0
Peroxiredoxin	COG0678	0	0	0	0	2	0	0	0	0	0	0	0	2	1	0	2	2	2	3	1	1	0	0	2	1	0	0	0	1	1	2	0	0	0	0	0	0	0	0	0	0	0
Uncharacterized protein	COG5316	1	1	1	1	0	1	1	1	1	0	0	0	1	1	1	1	1	1	1	1	1	1	1	1	1	0	0	0	1	1	0	0	0	0	0	0	0	0	0	0	0	0
NAD-dependent protein deacetylase, SIR2 family	COG0846	1	1	1	3	1	1	1	1	1	1	1	2	1	1	0	1	1	1	1	0	0	0	0	1	1	0	0	0	1	1	1	0	0	0	0	0	0	0	0	0	0	0
Uncharacterized protein	COG5613	0	0	0	0	0	0	0	0	0	0	0	0	0	0	1	0	0	0	0	0	0	0	0	0	0	0	1	1	0	1	0	0	0	0	0	0	0	0	0	0	1	0
Alanine dehydrogenase	COG0686	1	1	1	0	1	1	1	1	1	1	1	1	2	1	1	2	2	1	2	1	1	0	0	1	2	0	0	0	2	2	1	1	1	1	1	1	1	1	1	1	1	1
Protein involved in initiation of plasmid replication	COG5527	0	0	0	1	0	0	0	0	1	3	1	2	0	0	1	0	0	0	0	0	0	0	0	0	1	0	0	2	0	3	0	1	0	0	0	0	0	0	0	0	1	0
Plasmid stability protein	COG4691	1	1	2	1	0	0	1	1	0	1	1	0	0	0	0	0	0	0	0	0	0	0	0	0	0	0	0	1	0	1	0	0	0	0	0	0	0	0	0	0	0	0
Transposase InsO and inactivated derivatives	COG2801	3	2	2	7	2	3	0	0	8	2	4	0	4	4	3	7	6	7	1	24	28	4	4	3	2	0	1	0	2	6	0	0	0	0	0	0	0	0	0	0	0	0
Peptidoglycan/LPS O-acetylase OafA/YrhL, contains acyltransferase and SGNH-hydrolase domains	COG1835	1	1	1	0	2	1	0	0	1	2	1	0	1	1	0	1	1	1	1	1	1	1	1	1	0	0	0	0	1	4	1	0	0	0	0	0	0	0	0	0	0	0
Esterase/lipase	COG1647	0	0	0	0	1	0	0	0	0	0	0	0	1	1	0	2	2	0	0	1	1	2	2	3	1	0	0	0	0	1	0	0	0	0	0	0	0	0	0	0	0	0
Uncharacterized conserved protein YcbK, DUF882 family	COG3108	0	0	0	1	0	0	0	0	0	0	0	0	0	0	0	0	0	0	0	0	0	0	0	1	0	0	0	1	0	1	1	1	0	0	0	0	0	0	0	0	0	0
Signal transduction protein containing GAF and PtsI domains	COG3605	1	1	1	0	1	1	1	1	1	1	1	1	1	1	1	1	1	1	1	1	1	0	0	1	1	0	0	0	0	1	2	0	0	0	0	0	0	0	0	0	0	0
Phosphoserine phosphatase	COG0560	2	2	2	3	2	3	3	3	3	1	2	2	4	4	2	3	3	2	2	3	3	1	1	3	3	0	2	0	4	2	3	0	0	0	0	0	0	0	0	0	0	0
23S rRNA G2069 N7-methylase RlmK or C1962 C5-methylase RlmI	COG1092	1	1	1	0	2	1	1	1	1	1	0	1	1	1	0	3	2	2	2	1	1	3	3	2	2	0	0	0	1	1	2	0	0	0	0	0	0	0	0	0	0	0
Glycine cleavage system regulatory protein	COG2716	0	0	0	1	2	0	0	0	0	0	0	0	0	0	0	0	0	0	0	0	0	0	0	0	1	0	0	0	1	1	1	0	0	0	0	0	0	0	0	0	0	0
NAD(P)H-nitrite reductase, large subunit	COG1251	2	2	2	2	1	2	2	2	3	0	0	0	2	3	0	2	3	2	5	2	2	0	0	4	3	0	0	1	3	2	3	0	0	0	0	0	0	0	0	0	0	0
Uncharacterized membrane protein YdjX, TVP38/TMEM64 family, SNARE-associated domain	COG0398	2	2	2	3	0	2	2	2	2	1	2	3	1	1	0	2	2	2	2	2	2	1	1	1	0	0	0	0	1	1	1	0	0	0	0	0	0	0	0	0	0	0
Sterol desaturase/sphingolipid hydroxylase, fatty acid hydroxylase superfamily	COG3000	1	1	1	0	3	4	3	3	3	1	1	1	2	2	2	8	8	5	4	1	1	0	0	6	2	0	0	0	3	2	1	0	0	0	0	0	0	0	0	0	0	0
Anaerobic selenocysteine-containing dehydrogenase	COG0243	3	3	3	3	2	6	9	8	6	1	1	5	7	6	4	3	6	5	6	3	3	3	3	6	5	0	0	0	3	3	6	0	0	0	0	0	0	0	0	0	0	0
Transposase	COG3415	1	1	1	0	0	3	0	0	2	1	1	0	2	2	2	5	4	3	0	8	10	1	1	0	1	0	0	2	1	3	0	1	0	0	0	0	0	0	0	0	0	0
Uncharacterized paraquat-inducible protein A	COG2995	1	1	1	1	2	4	3	3	3	0	0	0	0	0	4	4	4	2	3	3	3	2	2	2	2	0	2	0	2	3	2	1	1	1	1	1	1	1	1	1	1	0
Cytochrome bd-type quinol oxidase, subunit 1	COG1271	1	1	1	2	1	1	1	1	1	1	1	2	1	1	1	1	1	2	1	1	1	1	1	1	1	0	0	0	1	1	1	0	0	0	0	0	0	0	0	0	0	0
Cytochrome bd-type quinol oxidase, subunit 2	COG1294	1	1	1	2	1	1	1	1	1	1	1	2	1	1	1	1	1	2	1	1	1	0	0	1	1	0	0	0	1	1	0	0	0	0	0	0	0	0	0	0	0	0
DNA-binding response regulator, LytR/AlgR family	COG3279	1	1	1	1	3	1	1	1	1	0	0	2	1	1	1	1	1	1	1	1	1	0	0	1	1	0	0	1	1	1	1	0	0	0	0	0	0	0	0	0	0	0
Sensor histidine kinase YesM	COG2972	0	0	0	0	0	1	0	0	1	0	0	0	1	1	0	1	1	1	1	1	1	0	0	1	1	0	0	0	1	1	1	0	0	0	0	0	0	0	0	0	0	0
Argininosuccinate lyase	COG0165	1	1	1	1	1	1	1	1	1	0	0	2	1	1	1	1	1	1	1	1	1	0	0	1	1	0	0	0	1	1	1	0	0	0	0	0	0	0	0	0	0	0
D-arabinose 1-dehydrogenase, Zn-dependent alcohol dehydrogenase family	COG1064	1	1	1	1	0	1	0	0	0	0	2	3	0	0	0	0	0	0	1	1	1	0	0	0	1	0	0	0	0	1	0	2	3	3	3	3	3	3	3	3	3	3
Uncharacterized conserved protein, contains Zn finger domain	COG4715	0	0	0	0	0	0	0	0	0	0	0	0	0	0	1	1	1	1	1	0	0	1	1	0	0	0	0	0	0	1	0	0	0	0	0	0	0	0	0	0	0	0
Iron-binding protein CyaY, frataxin homolog	COG1965	1	1	1	0	1	1	1	1	1	0	0	0	1	1	1	1	1	1	1	1	1	1	1	1	1	0	0	0	1	1	1	0	0	0	0	0	0	0	0	0	0	0
Predicted small periplasmic lipoprotein YifL (function unknown0	COG5567	0	0	0	1	0	0	0	0	0	0	0	0	0	0	0	0	0	0	0	0	0	0	0	1	1	0	0	0	1	1	0	0	0	0	0	0	0	0	0	0	0	0
Diaminopimelate decarboxylase	COG0019	2	2	2	1	2	2	2	2	2	0	2	3	2	2	2	2	2	2	2	2	2	1	1	2	2	0	1	1	2	3	3	0	0	0	0	0	0	0	0	0	0	0
Diaminopimelate epimerase	COG0253	1	1	1	1	1	1	1	1	1	0	0	1	1	1	1	0	1	1	1	1	1	0	0	1	1	0	1	1	1	1	1	1	1	1	1	1	1	1	1	1	1	1
Uncharacterized conserved protein YigA, DUF484 family	COG3159	1	1	1	1	1	1	1	1	1	0	0	2	1	1	1	1	1	1	1	1	1	0	0	1	1	0	0	0	1	1	1	0	0	0	0	0	0	0	0	0	0	0
Site-specific recombinase XerC	COG4973	1	1	1	1	0	2	1	1	1	0	0	0	1	2	1	2	2	1	1	2	1	0	0	1	1	0	0	0	1	1	1	1	1	1	1	1	1	1	1	0	1	0
Metal-dependent hydrolase, endonuclease/exonuclease/phosphatase family	COG3568	2	2	2	1	2	1	1	1	1	1	1	1	1	1	2	2	2	3	1	3	3	1	1	4	3	0	0	0	2	4	1	1	1	1	1	1	1	1	1	1	1	1
N-acetyl-beta-hexosaminidase	COG3525	0	0	0	0	0	0	0	0	0	0	0	0	0	0	0	0	0	0	0	0	0	0	0	1	0	0	0	0	0	1	0	0	0	0	0	0	0	0	0	0	0	0
Ammonia channel protein AmtB	COG0004	1	1	1	2	1	3	3	3	3	1	1	0	1	1	1	2	2	2	5	2	2	2	2	4	3	0	0	0	3	2	2	0	0	0	0	0	0	0	0	0	0	0
Nitrogen regulatory protein PII	COG0347	1	1	1	4	2	1	1	1	1	1	1	1	1	1	1	2	2	2	2	1	1	1	1	1	1	0	1	0	1	1	2	1	1	1	1	1	1	1	1	1	1	1
DNA-binding transcriptional regulator, Lrp family	COG1522	3	3	3	2	5	6	6	6	5	2	3	4	6	6	5	3	3	3	3	3	3	1	1	6	3	0	0	0	6	9	6	0	0	0	0	0	0	0	0	0	0	0
Site-specific DNA recombinase related to the DNA invertase Pin	COG1961	5	5	5	1	1	6	0	0	6	4	1	2	4	3	5	0	3	3	1	6	2	0	0	5	3	0	0	1	2	3	0	0	0	0	0	0	0	0	0	0	0	1
Uncharacterized protein	COG4278	0	0	1	0	0	0	0	0	0	0	0	0	0	0	0	0	0	0	0	0	0	0	0	0	0	0	0	0	0	2	0	0	0	0	0	0	0	0	0	0	0	0
Transposase and inactivated derivatives	COG2963	1	1	2	3	1	1	0	0	3	2	2	0	1	3	4	3	2	2	1	17	22	2	2	3	0	0	1	0	1	8	0	0	0	0	0	0	0	0	0	0	0	0
Zn-binding Pro-Ala-Ala-Arg (PAAR) domain, incolved in TypeVI secretion	COG4104	0	0	0	0	0	1	0	0	0	1	1	1	0	0	1	1	3	1	1	0	0	0	0	1	2	0	0	0	1	5	0	0	0	0	0	0	0	0	0	0	0	0
Antitoxin component of toxin-antitoxin stability system, DNA-binding transcriptional repressor	COG4118	3	3	3	1	0	0	0	0	0	1	0	0	0	0	0	2	2	0	0	0	0	0	0	0	0	0	0	0	0	2	0	1	0	0	0	0	0	0	0	0	0	0
PIN domain nuclease, a component of toxin-antitoxin system (PIN domain)	COG3744	3	3	4	1	0	0	0	0	0	1	0	0	0	0	0	1	1	1	0	0	0	0	0	0	0	0	0	0	0	2	0	0	0	0	0	0	0	0	0	0	0	0
Opacity protein and related surface antigens	COG3637	2	2	2	0	0	2	3	3	3	0	0	0	1	1	1	2	2	1	1	2	2	0	0	0	1	0	0	0	3	2	0	0	0	0	0	0	0	0	0	0	0	1
Paraquat-inducible protein B	COG3008	0	0	0	1	1	2	2	2	2	0	0	0	0	0	2	2	2	1	2	1	1	1	1	1	3	0	1	1	1	1	1	0	0	0	0	0	0	0	0	0	0	0
Uncharacterized membrane protein	COG3821	0	0	0	0	1	1	1	1	1	0	0	0	1	1	1	1	1	1	1	1	1	0	0	1	1	0	0	0	0	1	1	2	2	1	2	2	2	1	2	2	2	2
Uncharacterized membrane protein	COG5572	0	0	0	0	1	0	0	0	0	0	0	0	0	0	1	0	1	1	1	0	0	0	0	1	1	0	0	1	0	2	0	0	0	0	0	0	0	0	0	0	0	0
Phosphohistidine phosphatase SixA	COG2062	1	1	1	1	1	1	1	1	1	1	1	2	1	1	1	0	1	1	1	1	1	1	1	1	1	0	0	0	1	3	2	0	0	0	0	0	0	0	0	0	0	0
Homoaconitase/3-isopropylmalate dehydratase large subunit	COG0065	1	1	1	1	1	1	1	1	1	0	0	0	1	1	1	0	1	1	1	1	1	0	0	1	1	0	0	0	1	1	1	0	0	0	0	0	0	0	0	0	0	0
3-isopropylmalate dehydratase small subunit	COG0066	1	1	1	1	1	1	1	1	1	0	0	0	1	1	1	1	1	1	1	1	1	0	0	1	1	0	0	0	1	1	1	0	0	0	0	0	0	0	0	0	0	0
Isocitrate/isopropylmalate dehydrogenase	COG0473	1	1	1	3	2	1	1	1	1	0	0	0	1	1	1	0	1	1	1	1	1	0	0	1	1	0	0	0	1	1	2	0	0	0	0	0	0	0	0	0	0	0
DNA-binding beta-propeller fold protein YncE	COG3391	0	0	0	2	1	0	0	0	0	0	0	0	2	2	0	2	3	8	3	0	0	0	0	0	0	0	0	0	1	2	2	0	0	0	0	0	0	0	0	0	0	0
Nitric oxide reductase large subunit	COG3256	0	0	0	0	0	2	1	1	0	0	0	0	0	0	0	1	1	0	2	0	0	0	0	0	1	0	0	0	1	1	0	0	0	0	0	0	0	0	0	0	0	0
Nitric oxide reductase activation protein	COG4548	0	0	0	0	0	0	0	0	0	0	0	0	0	0	0	0	0	1	0	0	0	0	0	0	0	0	0	0	1	1	0	0	0	0	0	0	0	0	0	0	0	0
Cystathionine beta-lyase/cystathionine gamma-synthase	COG0626	1	1	1	2	3	2	2	2	2	0	0	0	1	1	1	1	2	3	2	2	2	1	1	1	1	0	0	0	3	2	2	0	0	0	0	0	0	0	0	0	0	0
Aryl-phospho-beta-D-glucosidase BglC, GH1 family	COG2730	0	0	0	0	0	0	0	0	0	0	0	0	1	1	0	1	1	1	1	0	0	0	0	1	0	0	0	0	2	2	0	0	0	0	0	0	0	0	0	0	0	0
Proteasome lid subunit RPN8/RPN11, contains Jab1/MPN domain metalloenzyme (JAMM) motif	COG1310	0	0	0	1	0	0	0	0	0	0	0	0	0	0	0	0	0	0	0	0	0	0	0	0	1	0	0	0	0	2	0	0	1	0	0	0	0	0	0	0	1	0
Cysteine synthase	COG0031	4	4	3	1	2	4	4	4	5	0	1	1	3	3	3	2	2	2	2	3	3	0	0	2	3	0	0	0	5	3	2	0	0	0	0	0	0	0	0	0	0	0
mRNA-degrading endonuclease (mRNA interferase) HigB, toxic component of the HigAB toxin-antitoxin module	COG4680	1	1	1	0	0	0	0	0	0	1	0	1	1	0	0	0	0	1	0	2	2	0	0	0	1	0	0	0	0	1	0	0	0	0	0	0	0	0	0	0	0	0
Antitoxin component HigA of the HigAB toxin-antitoxin module, contains an N-terminal HTH domain	COG5499	2	2	1	0	0	0	0	0	0	3	0	0	1	1	0	0	0	1	1	2	2	0	0	0	0	0	0	2	0	1	0	0	0	0	0	0	0	0	0	0	0	0
Muramoyltetrapeptide carboxypeptidase LdcA (peptidoglycan recycling)	COG1619	0	0	0	0	0	0	0	0	0	0	0	0	0	0	0	1	1	1	0	0	0	0	0	0	0	0	2	0	0	1	0	0	0	0	0	0	0	0	0	0	0	0
Plasmid maintenance system killer protein	COG3549	3	3	2	0	0	1	0	0	1	0	0	0	0	0	0	2	2	1	0	1	0	0	0	0	0	0	0	0	0	1	0	0	0	0	0	0	0	0	0	0	0	0
Plasmid maintenance system antidote protein VapI, contains XRE-type HTH domain	COG3093	3	3	3	2	1	1	0	0	1	0	0	0	0	0	0	2	2	1	0	1	0	0	0	0	0	0	0	0	2	1	0	0	0	0	0	0	0	0	0	0	0	0
Predicted transcriptional regulator	COG3905	2	2	1	0	0	1	0	0	0	0	0	1	0	0	0	1	1	1	0	0	0	0	0	0	0	0	0	0	0	1	0	0	0	0	0	0	0	0	0	0	0	0
Plasmid stabilization system protein ParE	COG3668	6	4	5	1	0	3	0	0	0	1	1	1	3	3	0	3	3	3	0	1	1	0	0	0	0	0	0	1	0	2	0	0	0	0	0	0	0	0	0	0	0	0
5-methylcytosine-specific restriction endonuclease McrA	COG1403	3	3	1	1	0	2	1	1	1	0	1	1	1	1	1	2	1	1	2	4	4	0	0	0	1	0	0	0	0	3	0	1	1	0	0	0	0	0	0	1	1	1
Prophage antirepressor	COG3617	0	0	0	0	0	1	0	0	1	0	0	0	0	0	0	0	0	0	0	0	0	0	0	0	0	0	0	0	1	6	0	0	0	0	0	0	0	0	0	0	0	0
Serine protease, subtilisin family	COG1404	1	1	1	1	2	2	1	1	1	1	1	1	1	1	1	0	4	4	3	1	1	0	0	0	0	0	0	2	1	6	0	0	0	0	0	0	0	0	0	0	0	0
Molecular chaperone IbpA, HSP20 family	COG0071	1	1	1	2	1	2	2	2	2	0	0	0	1	1	1	1	1	1	0	1	1	0	0	1	1	0	0	0	1	6	2	0	0	0	0	0	0	0	0	0	0	0
Uncharacterized conserved protein YfaS, alpha-2-macroglobulin family	COG2373	0	0	0	0	0	0	0	0	0	0	0	0	0	0	0	0	0	0	0	0	0	0	0	0	0	0	0	0	0	1	1	0	0	0	0	0	0	0	0	0	0	0
Membrane carboxypeptidase/penicillin-binding protein PbpC	COG4953	0	0	0	0	0	0	0	0	0	0	0	0	0	0	0	0	0	1	0	0	0	0	0	0	0	0	0	0	0	1	0	0	0	0	0	0	0	0	0	0	0	0
Predicted flavoprotein YhiN	COG2081	1	1	1	1	1	1	1	1	1	1	1	1	1	1	1	1	1	1	1	1	1	0	0	1	1	0	0	0	1	1	2	0	0	0	0	0	0	0	0	0	0	0
DNA polymerase elongation subunit (family B)	COG0417	0	0	0	0	1	0	1	1	1	0	0	0	1	1	2	1	1	1	1	3	3	0	0	1	1	0	0	0	1	1	1	0	0	0	0	0	0	0	0	0	0	0
Predicted esterase YcpF, UPF0227 family	COG3150	1	1	1	0	1	1	1	1	1	0	0	0	1	1	1	1	1	1	1	1	1	1	1	1	1	0	0	0	1	1	1	0	0	0	0	0	0	0	0	0	0	0
3',5'-cyclic AMP phosphodiesterase CpdA	COG1409	1	1	1	1	1	1	1	1	1	1	1	2	1	1	1	3	3	2	3	2	2	1	1	1	1	0	0	0	1	1	1	0	0	0	0	0	0	0	0	0	0	0
Uncharacterized protein YqiB, DUF1249 family	COG3151	1	1	1	1	1	1	1	1	1	1	1	2	1	1	1	1	1	1	1	1	1	1	1	1	1	0	1	0	1	1	1	0	0	0	0	0	0	0	0	0	0	0
Glycerol-3-phosphate dehydrogenase	COG0578	3	3	2	1	1	3	4	4	3	2	2	5	4	4	3	2	2	2	5	3	3	1	1	4	4	0	0	0	4	4	2	0	0	0	0	0	0	0	0	0	0	0
Predicted oxidoreductase (related to aryl-alcohol dehydrogenase)	COG0667	2	2	2	6	3	3	3	3	2	3	2	3	2	2	2	2	2	2	4	2	2	0	0	2	2	0	0	1	3	2	2	0	0	0	0	0	0	0	0	0	0	0
dTDP-D-glucose 4,6-dehydratase	COG1088	0	0	1	1	1	1	1	1	1	2	2	0	2	0	0	1	1	1	0	0	0	0	0	1	0	0	0	2	1	3	2	0	0	0	0	0	0	0	0	0	0	0
dTDP-glucose pyrophosphorylase	COG1209	0	0	0	0	1	1	1	1	1	1	2	0	2	0	0	1	1	1	0	0	0	1	1	1	0	0	0	1	1	2	2	0	0	0	0	0	0	0	0	0	0	0
dTDP-4-dehydrorhamnose 3,5-epimerase or related enzyme	COG1898	0	0	1	0	0	1	1	1	0	4	2	0	2	0	0	1	1	1	0	0	0	0	0	2	0	0	0	0	0	2	1	0	0	0	0	0	0	0	0	0	0	0
dTDP-4-dehydrorhamnose reductase	COG1091	2	2	1	0	0	2	2	2	1	1	1	1	3	1	2	2	2	2	1	1	1	2	2	2	1	0	1	1	2	3	2	1	2	1	1	1	1	1	1	1	1	1
Predicted carbamoyl transferase, NodU family	COG2192	0	0	0	0	0	0	0	0	0	0	1	0	0	0	0	0	0	0	0	0	0	1	1	1	1	0	0	0	1	1	1	0	0	0	0	0	0	0	0	0	0	0
tRNA A-37 threonylcarbamoyl transferase component Bud32	COG3642	1	1	1	0	1	0	0	0	0	0	0	0	1	1	0	1	1	1	1	1	1	0	0	1	1	0	0	0	1	1	1	0	0	0	0	0	0	0	0	0	0	0
Glutamine synthetase adenylyltransferase	COG1391	1	1	1	1	1	1	1	1	1	0	0	2	1	1	1	1	1	1	1	1	1	1	1	1	1	0	1	1	1	1	1	1	1	1	1	1	1	1	1	1	1	1
Membrane protein implicated in regulation of membrane protease activity	COG1585	1	1	1	0	1	1	1	1	1	0	0	1	1	1	1	0	1	1	1	1	1	0	0	1	1	0	1	1	1	1	1	1	1	1	1	1	1	1	1	1	1	1
Inorganic triphosphatase YgiF, contains CYTH and CHAD domains	COG3025	1	1	1	0	1	1	1	1	1	0	1	2	1	1	1	1	1	1	1	1	1	1	1	1	1	0	0	0	1	1	1	0	0	0	0	0	0	0	0	0	0	0
Uncharacterized conserved protein YkaA, distantly related to PhoU, UPF0111/DUF47 family	COG1392	1	1	1	1	1	1	1	1	1	0	0	2	1	1	1	1	1	1	1	1	1	0	0	1	1	0	1	0	1	2	1	1	1	1	1	1	1	1	1	1	1	1
Phosphate/sulfate permease	COG0306	1	1	1	1	1	1	1	1	1	0	0	1	1	1	1	0	1	1	1	1	1	0	0	1	1	0	1	0	1	1	1	0	1	1	1	1	1	1	1	1	1	0
Zn-dependent protease (includes SpoIVFB)	COG1994	0	0	0	0	0	0	0	0	0	0	0	0	0	0	0	0	0	0	0	0	0	0	0	0	0	0	0	0	0	2	0	0	0	0	0	0	0	0	0	0	0	0
Predicted N-acetyltransferase YhbS	COG3153	1	1	1	0	0	1	2	2	2	0	1	2	1	2	1	2	2	2	1	1	1	0	0	3	0	0	0	0	0	2	1	0	0	0	0	0	0	0	0	0	0	0
1,2-phenylacetyl-CoA epoxidase, catalytic subunit	COG3396	0	0	0	0	0	0	0	0	0	0	0	0	0	0	0	0	0	0	2	0	0	0	0	0	0	0	0	0	0	1	0	0	0	0	0	0	0	0	0	0	0	0
O-Methyltransferase involved in polyketide biosynthesis	COG3315	0	0	0	1	0	0	0	0	0	0	0	0	0	0	0	0	0	0	0	0	0	0	0	2	1	0	0	0	1	1	0	0	0	0	0	0	0	0	0	0	0	0
Predicted nucleic acid-binding protein, contains PIN domain	COG4113	0	0	0	0	0	0	0	0	0	0	0	0	0	0	0	0	0	0	0	0	0	0	0	0	0	0	0	0	0	1	0	1	0	0	0	0	0	0	0	0	0	0
P2-like prophage tail protein X	COG5004	2	2	0	0	0	0	0	0	0	0	0	0	0	2	0	0	0	0	0	2	2	0	0	0	0	0	0	0	0	3	0	0	0	0	0	0	0	0	0	0	0	0
Bacteriophage capsid protein	COG5511	3	3	1	0	0	7	0	0	3	2	2	1	4	5	0	3	1	2	0	2	1	0	0	0	2	0	0	0	0	2	0	0	0	0	0	0	0	0	0	0	0	0
O-acetyl-ADP-ribose deacetylase (regulator of RNase III), contains Macro domain	COG2110	0	0	1	1	1	1	2	2	2	0	0	0	0	0	1	3	3	1	0	1	1	0	0	0	0	0	0	0	1	4	0	1	1	1	1	1	1	1	1	0	0	0
Uncharacterized membrane protein YqaA, SNARE-associated domain	COG1238	0	0	0	2	1	0	0	0	0	0	0	0	0	0	0	0	0	0	0	0	0	0	0	0	0	0	0	0	1	1	2	0	0	0	0	0	0	0	0	0	0	0
Predicted ATPase	COG3910	0	0	0	0	0	0	0	0	0	0	0	0	0	0	0	2	1	1	0	0	0	0	0	0	0	0	0	0	0	1	0	0	0	0	0	0	0	0	0	0	0	0
Di- or tripeptidase	COG2195	1	1	1	0	1	3	3	3	4	2	2	5	2	2	1	1	1	1	1	2	2	4	4	5	3	0	0	0	3	1	1	0	0	0	0	0	0	0	0	0	0	0
Phage shock protein A	COG1842	1	1	2	0	3	1	1	1	1	1	1	2	0	0	2	0	2	2	1	0	0	0	0	2	0	0	0	0	0	2	0	0	0	0	0	0	0	0	0	0	0	0
Uncharacterized conserved protein YbbK, DUF523 family	COG1683	0	0	0	0	1	1	2	2	1	0	0	0	0	0	0	1	1	1	1	1	1	0	0	0	0	0	0	0	1	1	1	0	0	0	0	0	0	0	0	0	0	0
Membrane-bound serine protease (ClpP class)	COG1030	0	0	0	1	0	0	0	0	0	0	0	0	0	0	0	0	0	0	0	0	0	0	0	0	0	0	0	0	0	1	0	0	0	0	0	0	0	0	0	0	0	0
Protein-L-isoaspartate O-methyltransferase	COG2518	1	1	1	1	1	1	1	1	1	2	2	3	1	1	1	1	1	1	1	2	2	0	0	1	1	0	0	0	1	2	1	0	0	0	0	0	0	0	0	0	0	0
Uncharacterized membrane protein affecting hemolysin expression	COG3726	1	1	1	0	0	1	1	1	1	1	1	1	1	1	1	0	1	1	1	1	1	1	1	1	1	0	0	0	1	1	1	0	0	0	0	0	0	0	0	0	0	0
Glutamate synthase domain 2	COG0069	1	1	1	2	2	1	1	1	1	0	0	0	1	1	2	1	3	3	2	1	1	0	0	2	2	0	0	0	2	3	1	1	1	1	1	1	1	1	1	1	1	1
Uncharacterized conserved protein YcfJ, contains glycine zipper 2TM domain	COG3134	0	0	0	0	1	0	0	0	0	0	0	0	0	0	0	0	0	0	0	1	1	0	0	0	0	0	0	0	0	1	0	0	0	0	0	0	0	0	0	0	0	0
Predicted transglutaminase-like cysteine proteinase	COG3672	1	1	1	0	0	1	1	1	1	1	1	1	0	0	1	1	1	1	1	2	2	1	1	1	1	0	0	0	2	1	0	0	0	0	0	0	0	0	0	0	0	0
Ribosomal protein L11 methylase PrmA	COG2264	1	1	1	1	1	1	1	1	1	0	0	1	1	1	2	1	1	1	1	1	1	1	1	1	1	0	1	1	1	1	1	2	2	2	2	2	2	2	2	2	2	4
AICAR transformylase/IMP cyclohydrolase PurH	COG0138	1	1	1	1	1	1	1	1	1	0	1	2	1	1	2	0	1	1	1	1	1	0	0	1	1	0	1	0	1	1	1	1	1	1	1	1	1	1	1	1	1	1
Lactate dehydrogenase or related 2-hydroxyacid dehydrogenase	COG1052	0	0	0	2	1	1	1	1	1	0	0	0	1	1	0	2	2	2	2	1	1	0	0	2	1	0	0	0	2	2	2	0	0	0	0	0	0	0	0	0	0	0
ATP phosphoribosyltransferase regulatory subunit HisZ	COG3705	1	1	1	1	0	1	1	1	1	0	0	0	1	1	1	0	1	1	1	1	1	0	0	1	1	0	0	0	1	1	1	0	0	0	0	0	0	0	0	0	0	0
Uncharacterized conserved protein YjeT, DUF2065 family	COG3242	0	0	0	1	1	1	1	1	1	1	1	1	1	1	0	1	1	1	0	1	1	0	0	1	1	0	0	0	1	1	1	0	0	0	0	0	0	0	0	0	0	0
Epoxyqueuosine reductase QueG (queuosine biosynthesis)	COG1600	1	1	1	0	1	3	3	3	1	1	0	1	3	3	1	1	1	1	1	1	1	0	0	9	1	0	0	0	1	1	1	0	0	0	0	0	0	0	0	0	0	0
Putative ribosome biogenesis GTPase RsgA	COG1162	1	1	1	1	1	2	2	2	3	1	1	0	1	1	2	0	2	2	2	2	2	1	1	1	1	0	1	0	1	2	1	1	1	1	1	1	1	1	1	1	1	0
Murein endopeptidase	COG3770	0	0	0	0	0	0	0	0	0	0	0	0	0	0	0	0	0	0	0	0	0	0	0	0	0	0	0	0	0	2	0	0	0	0	0	0	0	0	0	0	0	0
Transposase	COG3436	4	4	4	2	0	2	0	0	4	2	2	0	1	3	2	0	0	1	0	1	1	4	4	0	1	0	0	0	0	6	0	0	0	0	0	0	0	0	0	0	0	0
Uncharacterized protein	COG4333	0	0	1	1	0	0	0	0	0	0	0	0	0	0	0	0	0	0	0	0	0	0	0	0	0	0	0	0	0	1	0	0	0	0	0	0	0	0	0	0	0	0
Site-specific DNA-adenine methylase	COG0338	0	0	0	0	1	0	0	0	0	0	0	0	0	0	1	0	0	0	0	2	2	0	0	0	0	0	0	3	0	2	0	1	0	0	0	0	0	0	0	0	0	0
Diacylglycerol kinase	COG0818	0	0	0	0	2	0	0	0	0	0	0	0	1	1	0	0	0	1	1	0	0	0	0	0	0	0	0	1	0	1	0	0	0	0	0	0	0	0	0	0	0	0
Uncharacterized conserved protein, contains Zn finger domain	COG4279	0	0	0	0	0	0	0	0	0	0	0	0	0	0	0	0	0	0	0	0	0	0	0	0	0	0	0	0	0	1	0	1	0	0	0	0	0	0	0	1	1	0
Uncharacterized membrane protein	COG3671	0	0	0	1	0	0	0	0	0	0	0	0	0	0	0	0	0	0	0	0	0	1	1	2	1	0	0	0	1	1	1	0	0	0	0	0	0	0	0	0	0	0
TRAP-type mannitol/chloroaromatic compound transport system, periplasmic component	COG4663	1	1	1	1	2	1	1	1	1	0	0	0	2	2	1	1	1	1	3	1	1	1	1	2	3	0	0	0	1	2	4	0	0	0	0	0	0	0	0	0	0	0
Uncharacterized conserved protein YaiI, UPF0178 family	COG1671	0	0	0	1	1	1	1	1	1	0	0	0	0	0	1	1	1	1	1	1	1	0	0	1	1	0	0	0	1	1	1	0	0	0	0	0	0	0	0	0	0	0
NADPH-dependent curcumin reductase CurA	COG2130	1	1	1	2	0	0	0	0	0	0	0	0	1	1	1	1	1	1	2	1	1	0	0	1	1	0	0	0	0	1	2	0	0	0	0	0	0	0	0	0	0	0
DNA-binding transcriptional regulator, HxlR family	COG1733	0	0	0	0	2	1	1	1	1	0	0	0	1	1	0	2	2	1	0	0	0	0	0	3	2	0	0	1	2	1	0	0	0	0	0	0	0	0	0	0	0	0
NADPH-dependent ferric siderophore reductase, contains FAD-binding and SIP domains	COG2375	0	0	0	1	1	0	1	1	1	0	0	0	1	0	1	1	1	1	1	0	0	0	0	1	0	0	0	0	0	1	0	0	0	0	0	0	0	0	0	0	0	0
Predicted phosphohydrolase, protein tyrosine phosphatase (PTP) superfamily, DUF442 family	COG3453	0	0	0	2	1	0	0	0	0	0	0	0	0	0	0	0	0	0	0	0	0	0	0	0	0	0	0	0	0	1	0	0	0	0	0	0	0	0	0	0	0	0
Uncharacterized Zn-ribbon-containing protein	COG2824	1	1	1	0	1	1	1	1	1	1	1	1	1	1	1	1	1	1	1	1	1	1	1	1	1	0	0	0	1	1	1	0	0	0	0	0	0	0	0	0	0	0
Uncharacterized conserved protein, AIM24 family	COG2013	0	0	0	0	1	0	0	0	0	0	0	0	0	0	0	0	0	0	1	0	0	0	0	0	1	0	0	0	3	4	1	0	0	0	0	0	0	0	0	0	0	0
Phosphatidate phosphatase APP1	COG4850	0	0	0	0	0	0	0	0	0	0	0	0	0	0	0	0	0	0	0	0	0	0	0	0	0	0	0	0	0	1	0	0	0	0	0	0	0	0	0	0	0	0
Asparagine synthetase B (glutamine-hydrolyzing)	COG0367	0	0	0	2	3	3	0	0	0	0	0	0	1	0	1	0	0	1	1	0	0	0	0	1	0	0	0	1	0	8	4	0	0	0	0	0	0	0	0	0	0	0
Protein-tyrosine-phosphatase	COG0394	1	1	1	4	2	1	1	1	2	1	1	1	1	1	2	3	3	3	2	1	1	0	0	1	1	0	0	0	3	2	1	0	0	0	0	0	0	0	0	0	0	0
Predicted flavoprotein CzcO associated with the cation diffusion facilitator CzcD	COG2072	1	1	1	7	1	3	2	2	2	0	0	0	3	3	0	2	2	1	3	1	1	0	0	6	2	0	0	0	2	1	2	0	0	0	0	0	0	0	0	0	0	0
NADPH-dependent 2,4-dienoyl-CoA reductase, sulfur reductase, or a related oxidoreductase	COG0446	0	0	0	2	0	2	1	1	1	1	1	1	2	2	1	1	1	1	2	2	2	0	0	2	0	0	0	0	1	1	3	0	0	0	0	0	0	0	0	0	0	0
Recombinational DNA repair ATPase RecF	COG1195	1	1	1	1	1	1	1	1	1	0	1	0	1	2	2	1	1	1	1	1	1	1	1	1	1	0	1	2	1	1	1	1	1	1	1	1	1	1	1	1	1	1
Ribosomal protein L34	COG0230	1	1	1	1	1	1	1	1	1	1	0	1	1	1	2	1	1	1	1	1	1	1	1	1	1	0	0	0	1	1	1	1	0	0	0	0	0	0	0	1	0	0
Cell wall assembly regulator SMI1	COG4282	0	0	0	0	0	0	0	0	0	0	0	0	0	0	0	0	0	0	1	0	0	0	0	0	0	0	0	0	0	4	0	0	0	0	0	0	0	0	0	0	0	0
Carbonic anhydrase	COG3338	0	0	0	0	0	0	0	0	0	0	0	0	0	0	1	1	2	1	0	0	0	0	0	0	0	0	0	0	1	1	0	0	0	0	0	0	0	0	0	0	0	0
Mannose-6-phosphate isomerase, cupin superfamily	COG0662	0	0	0	2	2	0	0	0	0	3	0	2	0	0	0	1	1	3	0	0	0	0	0	1	0	0	0	0	1	1	0	0	0	0	0	0	0	0	0	0	0	0
Uncharacterized membrane-anchored protein	COG4929	0	0	0	0	0	0	0	0	0	0	0	0	0	0	0	0	0	0	1	0	0	0	0	0	0	0	0	0	0	1	0	0	0	0	0	0	0	0	0	0	0	0
Uncharacterized membrane protein	COG4984	0	0	0	0	0	0	0	0	0	0	0	0	0	0	0	0	0	0	0	0	0	0	0	0	0	0	0	0	0	1	0	0	0	0	0	0	0	0	0	0	0	0
3-phytase (myo-inositol-hexaphosphate 3-phosphohydrolase)	COG4247	2	2	1	0	0	0	0	0	0	0	0	0	1	1	0	1	1	2	0	0	0	0	0	0	0	0	0	0	0	1	0	0	0	0	0	0	0	0	0	0	0	0
Tryptophan 2,3-dioxygenase (vermilion)	COG3483	0	0	0	0	0	0	0	0	0	0	0	0	0	0	0	1	1	1	0	1	1	0	0	1	0	0	0	0	0	1	0	0	0	0	0	0	0	0	0	0	0	0
3-hydroxyisobutyrate dehydrogenase or related beta-hydroxyacid dehydrogenase	COG2084	1	1	1	3	2	1	1	1	1	0	0	0	1	1	2	1	1	1	1	2	2	1	1	2	3	0	0	0	2	2	4	0	0	0	0	0	0	0	0	0	0	0
NADPH:quinone reductase or related Zn-dependent oxidoreductase	COG0604	1	1	1	11	6	3	5	5	3	1	1	1	3	3	2	3	3	3	3	2	2	4	4	4	3	0	0	1	4	4	7	0	0	0	0	0	0	0	0	0	0	0
NADPH-dependent glutamate synthase beta chain or related oxidoreductase	COG0493	1	1	2	1	1	4	4	4	4	0	0	1	1	1	4	1	2	1	2	5	5	1	1	2	2	0	0	0	2	2	1	0	0	0	0	0	0	0	0	0	0	0
Malic enzyme	COG0281	2	2	2	2	2	2	2	2	2	2	0	2	2	2	2	2	2	2	2	2	2	1	1	3	2	0	2	1	1	1	2	1	1	1	1	1	1	1	1	1	1	0
Putative Zn-dependent protease	COG4784	1	1	1	0	0	2	1	1	2	0	0	0	1	1	0	0	0	0	1	0	0	0	0	0	0	0	0	0	0	1	1	0	0	0	0	0	0	0	0	0	0	0
Endonuclease YncB, thermonuclease family	COG1525	0	0	0	1	0	0	3	3	3	0	0	0	0	0	2	2	2	1	1	1	1	0	0	0	0	0	0	0	0	2	1	0	0	0	0	0	0	0	0	0	0	0
Accessory colonization factor AcfC, contains ABC-type periplasmic domain	COG4588	0	0	0	0	0	0	0	0	0	0	0	0	0	0	0	1	1	1	0	0	0	0	0	0	0	0	0	0	0	1	0	0	0	0	0	0	0	0	0	0	0	0
Phosphoribosyl-AMP cyclohydrolase	COG0139	1	1	1	1	1	1	1	1	1	0	0	0	1	1	1	1	1	1	1	1	1	0	0	1	1	0	0	0	1	1	1	0	0	0	0	0	0	0	0	0	0	0
Phosphoribosyl-ATP pyrophosphohydrolase	COG0140	1	1	1	1	0	1	1	1	1	0	0	0	1	1	1	1	1	1	1	1	1	0	0	1	1	0	0	0	1	1	1	0	0	0	0	0	0	0	0	0	0	0
Sec-independent protein translocase protein TatA	COG1826	2	2	2	2	2	2	2	2	2	1	0	2	3	3	5	4	4	5	5	4	4	2	2	3	2	0	2	3	2	2	2	2	2	2	2	2	2	2	2	2	2	2
D-Tyr-tRNAtyr deacylase	COG1490	1	1	1	1	1	1	1	1	1	1	1	2	1	1	0	1	1	1	1	1	1	1	1	1	1	0	0	0	1	1	1	1	1	0	1	1	1	0	1	1	1	1
Signal transduction histidine kinase, nitrogen specific	COG3852	1	1	1	1	1	1	1	1	1	0	0	1	1	1	1	1	1	1	1	1	1	0	0	1	2	0	0	0	1	1	1	0	0	0	0	0	0	0	0	0	0	0
Pyridoxine/pyridoxamine 5'-phosphate oxidase	COG0259	1	1	1	2	1	1	1	1	1	0	0	1	1	1	0	1	1	1	1	1	1	1	1	1	1	0	1	0	2	2	1	0	1	1	1	1	1	1	1	0	1	1
FMN-dependent NADH-azoreductase	COG1182	1	1	1	2	1	2	1	1	1	0	0	0	1	0	0	1	1	0	2	2	2	0	0	3	0	0	0	0	1	1	1	0	0	0	0	0	0	0	0	0	0	0
Demethoxyubiquinone hydroxylase, CLK1/Coq7/Cat5 family	COG2941	0	0	0	0	0	0	0	0	0	0	0	0	0	0	0	0	0	0	0	0	0	0	0	0	0	0	0	0	0	2	1	0	0	0	0	0	0	0	0	0	0	0
Catalase	COG0753	0	0	0	1	0	1	2	2	2	2	1	1	0	0	2	2	2	1	0	1	1	0	0	0	2	0	0	0	2	2	0	1	0	0	0	0	0	0	0	1	1	2
Acyl carrier protein phosphodiesterase	COG3124	0	0	0	1	1	0	0	0	0	0	0	0	0	0	0	0	0	0	0	0	0	0	0	0	0	0	0	0	0	1	1	0	0	0	0	0	0	0	0	0	0	0
Enamine deaminase RidA, house cleaning of reactive enamine intermediates, YjgF/YER057c/UK114 family	COG0251	2	2	2	1	4	5	5	5	5	4	4	4	5	5	3	3	3	2	6	3	3	2	2	4	4	0	0	0	5	4	3	1	1	1	1	1	1	1	1	1	1	1
Predicted metal-dependent hydrolase, TIM-barrel fold	COG2159	0	0	0	0	0	1	1	1	1	0	0	0	0	0	0	1	1	1	0	0	0	0	0	1	0	0	0	0	0	1	0	0	0	0	0	0	0	0	0	0	0	0
Kynurenine formamidase	COG1878	0	0	0	0	0	1	1	1	1	0	0	0	0	0	0	0	0	0	0	0	0	0	0	0	0	0	0	0	0	2	0	0	0	0	0	0	0	0	0	0	0	0
Kynureninase	COG3844	0	0	0	0	0	0	0	0	0	0	0	0	0	0	0	0	0	0	1	0	0	0	0	0	0	0	0	0	0	1	0	0	0	0	0	0	0	0	0	0	0	0
Isocitrate lyase	COG2224	1	1	1	1	1	1	1	1	1	0	0	0	1	1	1	1	2	2	2	1	1	1	1	1	1	0	0	0	2	1	1	0	0	0	0	0	0	0	0	0	0	0
Malate synthase	COG2225	1	1	1	1	1	1	1	1	1	0	0	0	1	1	1	1	1	1	1	1	1	0	0	1	1	0	0	0	1	1	2	0	0	0	0	0	0	0	0	0	0	0
Outer membrane protein (porin)	COG3203	1	1	2	0	1	1	1	1	1	0	0	1	2	2	2	1	2	3	1	2	2	0	0	1	0	0	0	0	0	1	0	0	0	0	0	0	0	0	0	0	0	0
DNA repair exonuclease SbcCD ATPase subunit	COG0419	2	2	2	0	1	5	1	1	2	2	3	1	1	2	1	1	2	3	1	1	1	1	1	3	2	0	0	4	2	2	0	1	0	0	0	0	0	0	0	1	2	0
Glutamate or tyrosine decarboxylase or a related PLP-dependent protein	COG0076	0	0	0	1	1	1	1	1	2	1	0	0	2	2	1	2	2	3	2	0	0	2	2	1	1	0	0	0	2	3	1	0	0	0	0	0	0	0	0	0	0	0
ABC-type branched-chain amino acid transport system, periplasmic component	COG0683	1	1	1	6	0	2	2	2	2	1	1	0	3	3	1	2	3	1	3	1	1	0	0	3	2	0	0	0	2	7	7	0	0	0	0	0	0	0	0	0	0	0
Ribosomal protein S12 methylthiotransferase accessory factor YcaO	COG1944	0	0	0	0	1	0	0	0	0	0	0	0	0	0	0	1	1	1	0	0	0	0	0	0	0	0	0	0	0	1	0	0	0	0	0	0	0	0	0	0	0	0
Chorismate mutase	COG1605	2	2	2	0	0	1	1	1	2	0	0	0	1	0	0	1	1	0	1	0	0	1	1	1	1	0	1	0	0	1	0	1	0	0	1	1	1	1	1	1	1	1
Spore germination protein YaaH	COG3858	0	0	0	0	0	0	0	0	0	0	0	0	0	0	0	0	0	0	0	0	0	0	0	0	0	0	0	0	0	1	0	0	0	0	0	0	0	0	0	0	0	0
Ni,Fe-hydrogenase maturation factor	COG0680	0	0	0	0	0	0	0	0	0	1	1	0	0	0	0	0	0	0	0	0	0	0	0	0	0	0	0	0	0	1	1	0	0	0	0	0	0	0	0	0	0	0
Hydrogenase maturation factor HypF (carbamoyltransferase)	COG0068	0	0	0	0	0	0	0	0	0	1	1	0	0	0	0	0	0	0	0	0	0	0	0	0	0	0	0	0	0	1	1	0	0	0	0	0	0	0	0	0	0	0
RNA processing exonuclease, beta-lactamase fold, Cft2 family	COG1236	0	0	0	2	0	1	0	0	0	0	0	0	0	0	0	1	1	0	1	0	0	0	0	0	2	0	0	0	1	2	2	0	0	0	0	0	0	0	0	0	0	0
Hydrogenase maturation factor	COG0298	0	0	0	0	0	0	0	0	0	1	1	0	0	0	0	0	0	0	0	0	0	0	0	0	0	0	0	0	0	1	2	0	0	0	0	0	0	0	0	0	0	0
Hydrogenase maturation factor	COG0409	0	0	0	0	0	0	0	0	0	1	1	0	0	0	0	0	0	0	0	0	0	0	0	0	0	0	0	0	0	1	1	0	0	0	0	0	0	0	0	0	0	0
Hydrogenase maturation factor	COG0309	0	0	0	0	0	0	0	0	0	1	1	0	0	0	0	0	0	0	0	0	0	0	0	0	0	0	0	0	0	1	1	0	0	0	0	0	0	0	0	0	0	0
Zn finger protein HypA/HybF (possibly regulating hydrogenase expression)	COG0375	0	0	0	0	0	0	0	0	0	1	1	0	0	0	0	0	0	0	0	0	0	0	0	0	0	0	0	0	0	1	1	0	0	0	0	0	0	0	0	0	0	0
Ni2+-binding GTPase involved in regulation of expression and maturation of urease and hydrogenase	COG0378	0	0	0	0	0	1	1	1	1	2	1	0	1	1	0	1	1	1	0	0	0	0	0	1	1	0	0	0	0	1	2	0	0	0	0	0	0	0	0	0	0	0
Coenzyme F420-reducing hydrogenase, gamma subunit	COG1941	0	0	0	0	0	0	0	0	0	0	0	0	0	0	0	0	0	0	0	0	0	0	0	0	0	0	0	0	0	1	0	0	0	0	0	0	0	0	0	0	0	0
Coenzyme F420-reducing hydrogenase, alpha subunit	COG3259	0	0	0	0	0	0	0	0	0	0	0	0	0	0	0	0	0	0	0	0	0	0	0	0	0	0	0	0	0	1	0	0	0	0	0	0	0	0	0	0	0	0
Magnesium-transporting ATPase (P-type)	COG0474	0	0	0	0	0	0	0	0	0	0	0	0	0	0	0	0	0	1	0	0	0	0	0	0	0	0	0	0	0	1	0	0	0	0	0	0	0	0	0	0	0	0
Uncharacterized membrane protein, DUF373 family	COG3431	0	0	0	0	1	0	0	0	0	0	0	0	0	0	0	0	0	0	0	0	0	1	1	0	0	0	0	0	0	1	0	0	0	0	0	0	0	0	0	0	0	0
AAA+-type ATPase, SpoVK/Ycf46/Vps4 family	COG0464	1	1	1	1	1	0	1	1	3	3	4	1	1	1	0	0	0	1	0	2	2	1	1	0	0	0	0	0	1	5	1	2	2	2	2	2	2	2	2	3	3	1
DNA-binding transcriptional regulator, CsgD family	COG2771	0	0	0	0	0	2	2	2	4	0	0	0	1	3	1	1	1	2	2	1	1	1	1	4	0	0	0	0	0	1	2	0	0	0	0	0	0	0	0	0	0	0
DNA recombination-dependent growth factor C	COG2974	2	2	1	1	1	2	1	1	3	0	1	2	1	1	1	4	2	1	1	2	2	1	1	1	2	0	1	2	1	4	1	0	0	0	0	0	0	0	0	0	0	0
CRISPR/Cas system-associated endonuclease Cas1	COG1518	1	1	1	1	1	0	0	0	0	3	3	2	0	0	1	0	0	1	0	4	5	3	3	1	1	0	0	0	0	2	0	4	2	0	0	0	0	0	1	2	3	3
Transposase (or an inactivated derivative)	COG3316	0	0	0	0	0	0	0	0	0	1	0	0	0	0	0	0	0	0	0	0	0	2	2	0	4	0	0	0	0	3	0	0	0	0	0	0	0	0	0	0	0	0
CRISPR/Cas system-associated endonuclease/helicase Cas3	COG1203	1	1	1	1	1	0	0	0	0	2	3	1	0	0	1	0	0	1	0	1	1	0	0	0	1	0	0	0	0	2	0	3	3	0	0	1	0	0	1	3	3	2
Sensor histidine kinase regulating citrate/malate metabolism	COG3290	0	0	0	0	0	1	1	1	1	0	0	0	0	0	1	1	1	1	0	0	0	0	0	0	0	0	0	0	0	1	0	0	0	0	0	0	0	0	0	0	0	0
Response regulator of citrate/malate metabolism	COG4565	0	0	0	0	0	1	1	1	1	0	0	0	0	0	1	1	1	0	0	0	0	0	0	0	0	0	0	0	0	1	0	0	0	0	0	0	0	0	0	0	0	0
TctA family transporter	COG3333	0	0	0	0	0	2	2	2	1	0	0	0	0	0	1	1	1	3	1	0	0	0	0	1	0	0	0	0	0	1	1	0	0	0	0	0	0	0	0	0	0	0
Tripartite-type tricarboxylate transporter, receptor component TctC	COG3181	0	0	0	0	0	2	2	2	1	0	0	0	0	0	1	1	1	0	1	0	0	0	0	1	0	0	0	0	0	3	1	0	0	0	0	0	0	0	0	0	0	0
Cytosine/uracil/thiamine/allantoin permease	COG1953	0	0	0	0	0	1	2	2	2	0	0	0	1	1	0	2	2	1	1	1	1	0	0	1	0	0	0	0	3	1	0	0	0	0	0	0	0	0	0	0	0	0
Response regulator c-di-GMP phosphodiesterase, RpfG family, contains REC and HD-GYP domains	COG3437	0	0	0	0	1	1	1	1	1	0	0	0	0	0	0	0	0	0	1	0	0	0	0	0	0	0	0	0	0	4	2	0	0	0	0	0	0	0	0	0	0	0
Uncharacterized conserved protein YcbX, contains MOSC and Fe-S domains	COG3217	1	1	1	1	1	1	1	1	1	0	0	0	1	1	1	1	1	1	1	1	1	1	1	1	1	0	0	0	1	1	1	0	0	0	0	0	0	0	0	0	0	0
Glycerol uptake facilitator and related aquaporins (Major Intrinsic Protein Family)	COG0580	2	2	1	0	0	1	3	3	0	0	1	1	1	2	1	0	0	0	1	2	2	1	1	1	1	0	0	0	0	2	0	0	0	0	0	0	0	0	0	0	0	0
2-Methylisocitrate lyase and related enzymes, PEP mutase family	COG2513	1	1	1	1	1	1	2	2	1	0	0	2	1	1	1	2	2	1	1	1	1	0	0	1	1	0	1	1	1	1	1	0	0	0	0	0	0	0	0	0	0	0
2-methylcitrate dehydratase PrpD	COG2079	0	0	0	1	0	0	0	0	0	0	0	0	0	0	0	0	0	0	0	0	0	0	0	1	0	0	1	0	1	1	0	0	0	0	0	0	0	0	0	0	0	0
Regulator of PEP synthase PpsR, kinase-PPPase family (combines ADP:protein kinase and phosphorylase activities)	COG1806	1	1	1	1	1	1	1	1	1	0	0	0	1	1	0	1	1	1	1	1	1	0	0	1	1	0	0	0	1	1	1	0	0	0	0	0	0	0	0	0	0	0
Phosphoenolpyruvate synthase/pyruvate phosphate dikinase	COG0574	5	5	6	1	1	1	1	1	1	0	0	2	4	5	1	1	1	2	1	1	1	0	0	1	1	0	0	0	1	2	1	3	1	3	1	1	1	1	1	4	4	1
Dienelactone hydrolase	COG0412	0	0	0	3	2	2	3	3	1	0	0	0	2	2	0	1	1	1	2	0	0	0	0	1	2	0	0	0	1	1	3	0	0	0	0	0	0	0	0	0	0	0
Membrane-bound metal-dependent hydrolase YbcI, DUF457 family	COG1988	0	0	0	0	0	0	0	0	0	0	0	1	1	1	0	0	0	0	0	1	1	0	0	1	0	0	0	0	1	1	1	0	1	1	1	1	1	1	1	0	0	0
Putative flippase GtrA (transmembrane translocase of bactoprenol-linked glucose)	COG2246	1	1	1	0	0	1	2	2	0	0	0	0	0	0	0	2	2	2	2	1	1	1	1	1	0	0	0	0	1	2	1	0	0	0	0	0	0	0	0	0	0	0
Predicted ATP-dependent carboligase, ATP-grasp superfamily	COG3919	0	0	0	0	0	0	0	0	0	0	0	0	0	0	0	0	0	0	0	0	0	0	0	0	0	0	0	0	0	1	0	0	0	0	0	0	0	0	0	0	0	0
Predicted Zn-dependent metalloprotease, SprT family	COG3091	1	1	1	2	0	1	1	1	1	0	0	2	1	1	1	1	1	2	1	1	1	0	0	1	1	0	0	0	1	1	0	0	0	0	0	0	0	0	0	0	0	0
Adenine/guanine phosphoribosyltransferase or related PRPP-binding protein	COG0503	1	1	1	1	1	1	2	2	1	2	1	1	1	1	2	0	1	1	1	1	1	1	1	2	2	0	0	0	2	1	2	1	0	0	0	0	0	0	0	1	1	1
cAMP-binding domain of CRP or a regulatory subunit of cAMP-dependent protein kinases	COG0664	1	1	1	1	4	5	4	4	3	0	0	1	3	3	5	3	3	3	2	3	3	3	3	3	2	0	0	1	3	5	14	0	0	0	0	0	0	0	0	0	0	0
Predicted hydrolase of the alpha/beta-hydrolase fold	COG3571	0	0	0	0	1	1	1	1	1	0	0	0	1	1	0	1	1	1	1	0	0	0	0	1	1	0	0	0	1	1	0	0	0	0	0	0	0	0	0	0	0	0
23S rRNA C2498 (ribose-2'-O)-methylase RlmM	COG2933	0	0	0	1	1	0	0	0	0	0	0	0	0	0	0	0	0	0	0	0	0	1	1	1	1	0	0	0	1	1	0	0	0	0	0	0	0	0	0	0	0	0
Heme-degrading monooxygenase HmoA and related ABM domain proteins	COG2329	0	0	0	1	0	1	3	3	2	0	0	0	1	1	0	3	2	2	2	1	1	0	0	3	2	0	0	0	2	3	2	0	0	0	0	0	0	0	0	0	0	0
Elongation factor P hydroxylase (EF-P beta-lysylation pathway)	COG3101	0	0	0	0	1	0	0	0	0	0	0	0	0	0	0	0	0	0	0	0	0	1	1	1	1	0	0	0	1	1	0	0	0	0	0	0	0	0	0	0	0	0
3-oxoacyl-[acyl-carrier-protein] synthase III	COG0332	3	3	3	3	3	2	1	1	1	0	0	1	1	1	1	3	3	2	2	0	0	0	0	1	1	0	0	0	1	3	1	0	0	0	0	0	0	0	0	0	0	0
Phosphoglycerate dehydrogenase or related dehydrogenase	COG0111	2	2	2	2	3	2	2	2	2	2	2	1	2	2	3	2	3	3	2	3	3	1	1	2	2	0	2	0	2	2	3	1	1	1	1	1	1	1	1	1	1	1
Glutathione peroxidase, house-cleaning role in reducing lipid peroxides	COG0386	1	1	1	0	2	1	1	1	1	1	1	0	1	1	1	1	1	1	2	1	1	1	1	1	1	0	0	0	1	1	2	0	0	0	0	0	0	0	0	0	0	0
Sugar or nucleoside kinase, ribokinase family	COG0524	3	3	3	1	1	8	6	7	5	0	2	2	8	8	2	3	3	4	1	1	1	1	1	5	3	0	0	0	4	1	0	0	0	0	0	0	0	0	0	0	0	0
Mannose or cellobiose epimerase, N-acyl-D-glucosamine 2-epimerase family	COG2942	0	0	0	0	0	0	0	0	0	0	0	0	0	0	0	0	0	0	0	0	0	0	0	0	0	0	0	0	0	1	1	0	0	0	0	0	0	0	0	0	0	0
Ornithine carbamoyltransferase	COG0078	3	3	3	1	1	2	4	4	2	1	1	4	2	2	3	1	1	1	1	2	2	1	1	2	1	0	0	0	4	1	1	0	0	0	0	0	0	0	0	0	0	0
Succinylarginine dihydrolase	COG3724	1	1	1	0	1	1	1	1	1	1	1	1	0	0	1	1	1	1	1	1	1	0	0	1	0	0	0	0	0	1	0	1	1	1	1	1	1	1	1	1	1	1
Arginine/ornithine N-succinyltransferase beta subunit	COG3138	1	1	1	0	1	1	1	1	1	1	1	1	1	1	1	1	2	2	2	1	1	0	0	1	0	0	0	0	2	2	2	1	1	1	1	1	1	1	1	1	1	1
Acetylornithine/succinyldiaminopimelate/putrescine aminotransferase	COG4992	1	1	1	1	1	1	1	1	1	1	1	2	1	1	1	0	1	1	1	1	1	2	2	2	2	0	0	0	3	1	1	1	1	1	1	1	1	1	1	1	1	1
ABC-type histidine transport system, ATPase component	COG4598	0	0	0	1	0	0	0	0	0	0	0	0	1	1	0	0	0	0	0	0	0	0	0	1	1	0	0	0	1	1	1	0	0	0	0	0	0	0	0	0	0	0
ABC-type arginine transport system, permease component	COG4215	0	0	0	1	0	1	1	1	1	0	0	0	2	2	1	1	1	1	1	1	1	1	1	1	1	0	0	0	1	1	1	0	0	0	0	0	0	0	0	0	0	0
ABC-type arginine/histidine transport system, permease component	COG4160	0	0	0	1	0	1	1	1	1	0	0	0	2	2	1	0	1	1	1	1	1	0	0	1	1	0	0	0	1	1	1	0	0	0	0	0	0	0	0	0	0	0
Uncharacterized conserved protein	COG3019	0	0	0	1	0	1	1	1	1	0	0	0	1	1	1	1	1	1	1	1	1	0	0	1	2	0	0	0	1	1	1	0	0	0	0	0	0	0	0	0	0	0
Uncharacterized protein	COG5588	0	0	0	0	0	0	0	0	0	0	0	0	0	0	0	0	0	0	0	0	0	0	0	0	0	0	0	0	0	1	0	0	0	0	0	0	0	0	0	0	0	0
Predicted metal-binding membrane protein	COG5486	0	0	0	0	0	0	0	0	0	0	0	0	0	0	0	0	0	0	0	0	0	0	0	0	0	0	0	0	0	1	0	0	0	0	0	0	0	0	0	0	0	0
Nitrate/nitrite transporter NarK	COG2223	2	2	2	2	0	2	3	3	2	2	2	1	0	0	0	1	1	1	0	2	2	1	1	3	0	0	0	0	3	4	0	0	0	0	0	0	0	0	0	0	0	0
Isocitrate dehydrogenase kinase/phosphatase	COG4579	1	1	1	0	1	1	1	1	1	0	0	0	1	1	0	0	0	0	0	1	1	0	0	0	1	0	0	0	0	1	0	0	0	0	0	0	0	0	0	0	0	0
Arginase family enzyme	COG0010	0	0	0	0	1	2	1	1	1	0	1	3	1	1	0	4	3	2	3	3	3	1	1	2	3	0	1	0	1	2	2	0	0	0	0	0	0	0	0	0	0	0
Saccharopine dehydrogenase, NADP-dependent	COG1748	0	0	0	0	1	0	0	0	0	0	0	0	0	0	0	0	1	1	0	0	0	0	0	2	1	0	0	0	1	1	1	0	0	0	0	0	0	0	0	0	0	0
Arginine decarboxylase (spermidine biosynthesis)	COG1166	1	1	1	1	1	0	1	1	1	0	1	1	0	0	0	1	1	1	1	1	1	0	0	1	1	0	1	0	0	1	1	0	0	0	0	0	0	0	0	0	0	0
FAD/FMN-containing dehydrogenase	COG0277	2	2	2	7	2	4	5	5	3	1	2	0	4	5	1	2	3	1	3	1	1	1	1	4	4	0	1	0	5	7	7	0	0	0	1	0	0	0	0	0	0	0
Uncharacterized conserved protein GlcG, DUF336 family	COG3193	0	0	0	1	0	0	0	0	0	0	0	0	1	1	0	0	1	1	1	0	0	0	0	1	1	0	0	0	1	1	2	0	0	0	0	0	0	0	0	0	0	0
Predicted dehydrogenase	COG0673	2	2	2	2	0	4	5	5	6	2	1	0	3	2	1	3	3	4	5	4	4	2	2	2	0	0	0	2	2	6	0	0	0	0	0	0	0	0	0	0	0	0
Acyl CoA:acetate/3-ketoacid CoA transferase	COG4670	0	0	0	1	0	0	0	0	0	0	0	0	0	0	0	0	0	0	0	0	0	0	0	0	0	0	0	0	0	1	0	0	0	0	0	0	0	0	0	0	0	0
ABC-type sugar transport system, permease component	COG1175	4	4	4	0	0	3	3	3	1	1	1	5	0	0	1	1	3	2	6	3	3	2	2	3	1	0	0	0	0	6	0	0	0	0	0	0	0	0	0	0	0	0
ABC-type glycerol-3-phosphate transport system, permease component	COG0395	1	1	1	0	0	1	1	1	0	0	0	0	0	0	0	1	1	1	4	2	1	0	0	2	1	0	0	0	0	4	0	0	0	0	0	0	0	0	0	0	0	0
DNA-binding transcriptional regulator, LacI/PurR family	COG1609	4	4	4	0	2	6	6	6	3	4	2	4	4	4	5	5	6	5	3	10	10	5	5	3	0	0	1	1	1	2	0	0	0	0	0	0	0	0	0	0	0	0
Glycerate kinase	COG1929	1	1	1	1	0	1	1	1	1	0	0	1	1	1	0	1	1	1	1	1	1	1	1	1	0	0	0	0	1	1	1	0	0	0	0	0	0	0	0	0	0	0
Predicted Rossmann fold nucleotide-binding protein	COG1611	2	2	2	2	1	2	2	2	2	1	2	3	2	2	1	2	2	2	2	2	2	1	1	2	2	0	0	0	3	3	2	1	1	1	1	1	1	1	1	1	1	0
tRNA(Met) C34 N-acetyltransferase TmcA	COG1444	1	1	1	0	1	1	1	1	1	0	0	2	1	1	0	1	1	1	1	1	1	1	1	1	2	0	1	0	1	1	1	0	0	0	0	0	0	0	0	0	0	0
Flagellar basal body rod protein FlgB	COG1815	2	2	2	0	1	0	0	0	0	1	1	1	2	2	1	1	1	1	1	1	1	0	0	3	2	0	0	0	2	1	1	0	0	0	0	0	0	0	0	0	0	0
Flagellum-specific peptidoglycan hydrolase FlgJ	COG1705	0	0	0	0	1	0	0	0	0	0	0	0	0	0	0	0	0	0	0	0	0	0	0	0	0	0	0	0	0	1	1	0	0	0	0	0	0	0	0	0	0	0
SAM-dependent methyltransferase	COG0500	2	2	3	0	3	2	3	3	3	2	1	1	1	1	0	2	2	1	2	2	2	0	0	0	2	0	0	0	2	6	1	1	1	0	1	0	1	1	0	1	1	1
dTDP-4-amino-4,6-dideoxygalactose transaminase	COG0399	4	4	4	3	3	3	2	2	3	4	3	0	3	3	1	3	3	4	3	2	2	0	0	1	2	0	0	2	2	5	1	0	0	0	0	0	0	0	0	0	0	0
Uncharacterized conserved protein, FlaG/YvyC family	COG1334	0	0	0	0	1	0	0	0	0	0	0	0	0	0	0	0	0	0	0	0	0	0	0	0	0	0	0	0	0	1	1	0	0	0	0	0	0	0	0	0	0	0
Molybdopterin-guanine dinucleotide biosynthesis protein A	COG0746	1	1	1	1	1	1	1	1	1	1	1	0	1	1	1	1	1	1	1	1	1	0	0	1	1	0	0	0	1	1	1	0	0	0	0	0	0	0	0	0	0	0
Predicted neuraminidase (sialidase)	COG4692	0	0	0	0	0	1	1	1	1	1	0	1	0	0	0	0	0	0	0	2	2	1	1	0	0	0	0	0	1	1	1	0	0	0	0	0	0	0	0	0	0	0
Fatty-acid desaturase	COG1398	0	0	0	1	2	0	0	0	0	0	0	0	0	0	2	1	2	2	1	1	1	0	0	1	1	0	0	0	2	2	0	0	0	0	0	0	0	0	0	0	0	0
Fatty acid desaturase	COG3239	0	0	0	2	0	0	0	0	0	0	0	0	0	0	0	0	0	0	0	1	0	0	0	2	2	0	0	0	0	1	0	0	0	0	0	0	0	0	0	0	0	0
Predicted membrane channel-forming protein YqfA, hemolysin III family	COG1272	1	1	1	1	1	1	1	1	1	0	1	0	1	1	1	1	1	1	0	1	1	0	0	0	0	0	0	0	1	1	1	0	0	0	0	0	0	0	0	0	0	0
Alanine-alpha-ketoisovalerate (or valine-pyruvate) aminotransferase	COG3977	1	1	1	0	0	1	1	1	1	1	1	0	1	1	1	1	1	1	1	1	1	0	0	1	1	0	0	0	1	1	1	0	0	0	0	0	0	0	0	0	0	0
Predicted NAD-dependent protein-ADP-ribosyltransferase YbiA, DUF1768 family	COG3236	0	0	0	0	1	0	1	1	0	0	0	0	0	0	0	2	2	2	1	1	1	0	0	2	1	0	1	0	0	2	0	0	0	0	0	0	0	0	0	0	0	0
Zn-dependent peptidase ImmA, M78 family	COG2856	1	1	1	1	1	0	0	0	0	0	0	0	0	0	0	0	0	0	1	4	4	0	0	0	2	0	0	0	1	1	0	0	0	0	0	0	0	0	0	0	0	0
DNA-binding transcriptional regulator, MurR/RpiR family, contains HTH and SIS domains	COG1737	0	0	0	0	1	3	5	5	5	0	0	0	1	1	2	2	2	1	2	1	1	0	0	1	1	0	0	0	1	3	2	0	0	0	0	0	0	0	0	0	0	0
Poly(3-hydroxyalkanoate) synthetase	COG3243	0	0	0	3	0	1	0	0	1	0	0	0	0	0	0	0	0	0	0	0	0	0	0	0	0	0	0	0	0	2	0	0	0	0	0	0	0	0	0	0	0	0
Uncharacterized PurR-regulated membrane protein YhhQ, DUF165 family	COG1738	2	2	2	1	0	6	2	2	4	1	1	1	1	1	1	1	1	0	1	2	2	1	1	1	1	0	0	0	1	2	1	0	0	0	0	0	0	0	0	0	0	0
GTPase, G3E family	COG0523	1	1	1	0	2	1	2	2	1	0	0	0	1	1	0	1	2	1	1	1	1	0	0	1	1	0	0	0	2	1	1	0	0	0	0	0	0	0	0	0	0	0
Glutamate racemase	COG0796	1	1	1	0	1	1	1	1	1	1	0	1	1	1	1	1	1	1	1	1	1	2	2	1	1	0	1	0	1	1	0	1	1	1	1	1	1	1	1	1	1	1
Uncharacterized protein	COG3760	0	0	0	0	0	0	1	1	0	1	1	1	1	1	0	0	0	0	0	0	0	0	0	0	0	0	0	0	1	1	1	0	0	0	0	0	0	0	0	0	0	0
Superfamily I DNA and/or RNA helicase	COG1112	0	0	0	0	0	1	0	0	0	2	0	0	0	1	1	1	1	1	0	1	1	1	1	0	0	0	0	2	1	1	0	0	1	0	0	0	0	1	1	1	1	0
Isopenicillin N synthase and related dioxygenases	COG3491	0	0	0	1	1	2	2	2	2	0	0	0	0	0	0	1	1	1	1	0	0	1	1	0	1	0	0	0	1	2	0	0	0	0	0	0	0	0	0	0	0	0
Predicted aspartyl protease	COG3577	0	0	0	1	1	2	2	2	2	0	0	0	1	1	1	2	2	2	2	1	1	0	0	1	1	0	0	0	1	3	2	1	1	1	1	1	1	1	1	0	1	1
Ser/Thr protein kinase RdoA involved in Cpx stress response, MazF antagonist	COG2334	2	2	2	1	1	2	2	2	2	0	1	1	2	2	3	2	2	1	1	2	2	1	1	2	2	0	0	0	2	2	1	0	0	0	0	0	0	0	0	0	0	0
Glucoamylase (glucan-1,4-alpha-glucosidase), GH15 family	COG3387	0	0	0	0	0	0	0	0	0	0	0	0	0	0	0	0	0	0	0	0	0	0	0	0	0	0	0	0	0	1	0	0	0	0	0	0	0	0	0	0	0	0
Signal transduction histidine kinase regulating C4-dicarboxylate transport system	COG4191	1	1	1	1	4	1	1	1	1	0	1	1	1	1	1	2	2	2	2	1	1	1	1	2	1	0	0	0	2	4	6	0	0	0	0	0	0	0	0	0	0	0
Uncharacterized conserved protein YodC, DUF2158 family	COG5475	1	1	1	0	0	1	0	0	0	0	0	0	0	0	0	0	0	0	0	1	1	0	0	0	0	0	0	0	0	1	0	0	0	0	0	0	0	0	0	0	0	0
Predicted DNA-binding protein, XRE-type HTH domain	COG5606	0	0	0	0	0	0	0	0	0	0	0	0	0	0	0	0	0	1	0	0	0	0	0	0	0	0	0	0	0	2	0	0	0	0	0	0	0	0	0	0	0	0
Phage-related protein	COG4679	1	1	1	0	0	0	0	0	0	0	1	0	1	0	1	1	1	1	0	1	1	1	1	0	0	0	0	0	0	2	0	0	0	0	0	0	0	0	0	0	0	0
Phage terminase, large subunit GpA	COG5525	3	3	1	0	0	4	0	0	7	1	4	1	3	4	0	3	1	1	0	2	1	0	0	0	2	0	0	0	0	10	0	0	0	0	0	0	0	0	0	0	0	0
Glucose/arabinose dehydrogenase, beta-propeller fold	COG2133	0	0	0	4	2	0	0	0	0	0	0	0	1	1	0	2	2	0	1	1	1	0	0	1	0	0	0	0	0	2	1	0	0	0	0	0	0	0	0	0	0	0
Uncharacterized protein, contains Zn-finger domain of CDGSH type	COG3369	0	0	0	0	0	0	0	0	0	0	0	0	0	0	0	0	0	0	0	0	0	0	0	0	0	0	0	0	0	1	1	0	0	0	0	0	0	0	0	0	0	0
Glycerol kinase	COG0554	1	1	1	1	1	0	1	1	1	0	1	0	1	1	1	1	1	1	1	1	1	1	1	1	1	0	0	0	1	1	1	0	0	0	0	0	0	0	0	0	0	0
DNA-binding transcriptional regulator of sugar metabolism, DeoR/GlpR family	COG1349	2	2	1	0	1	3	5	5	2	2	4	3	3	3	3	3	3	2	3	4	4	2	2	1	2	0	0	0	2	1	0	0	0	0	0	0	0	0	0	0	0	0
Methionine synthase II (cobalamin-independent)	COG0620	1	1	1	2	2	1	1	1	1	1	1	0	1	1	0	2	2	2	1	1	1	0	0	1	1	0	0	0	1	1	0	0	0	0	0	0	0	0	0	0	0	0
Periplasmic deferrochelatase/peroxidase EfeB	COG2837	1	1	1	0	1	1	1	1	1	0	0	0	1	1	1	1	1	1	1	1	1	0	0	0	1	0	0	0	1	1	0	0	0	0	0	0	0	0	0	0	0	0
Acetolactate synthase large subunit or other thiamine pyrophosphate-requiring enzyme	COG0028	2	2	2	2	1	3	2	2	2	0	1	0	3	3	3	3	3	3	3	3	3	0	0	2	2	0	0	0	2	6	3	0	0	0	0	0	0	0	0	0	0	0
Protoporphyrinogen oxidase	COG1232	1	1	1	0	1	0	0	0	0	0	0	0	0	0	0	0	0	0	1	0	0	0	0	1	0	0	0	0	0	2	1	0	0	0	0	0	0	0	0	0	0	0
HD superfamily phosphodieaserase, includes HD domain of RNase Y	COG1418	1	1	1	0	1	1	1	1	1	1	1	1	1	1	1	2	2	1	1	1	1	1	1	1	1	0	0	0	1	1	0	0	0	0	0	0	0	0	0	0	0	0
Uncharacterized membrane protein YhaH, DUF805 family	COG3152	1	1	1	0	0	1	0	0	1	1	0	1	2	1	1	1	1	1	1	1	1	1	1	1	0	0	0	1	1	3	0	1	3	0	0	0	0	0	0	1	1	0
ABC-type uncharacterized transport system, periplasmic component	COG2984	0	0	0	0	0	0	0	0	0	0	0	0	0	0	0	0	0	0	0	0	0	0	0	0	1	0	0	0	0	7	2	0	0	0	0	0	0	0	0	0	0	0
Phospholipase C	COG3511	0	0	0	0	0	0	0	0	0	0	0	0	0	0	0	0	0	0	0	0	0	0	0	0	0	0	0	0	0	1	0	0	0	0	0	0	0	0	0	0	0	0
Secreted trypsin-like serine protease	COG5640	1	1	1	0	0	1	0	0	0	0	0	0	0	0	0	0	0	0	1	1	1	0	0	0	0	0	0	0	2	3	0	0	0	0	0	0	0	0	0	0	0	0
Uncharacterized protein	COG5626	1	1	1	0	0	2	1	1	1	0	0	0	1	1	1	1	1	1	1	1	1	0	0	1	1	0	0	0	1	1	0	0	0	0	0	0	0	0	0	0	0	0
Endonuclease V homolog, UPF0215 family	COG1628	0	0	0	0	0	0	0	0	0	0	0	0	0	0	0	0	0	0	0	0	0	0	0	0	0	0	0	0	0	1	0	0	0	0	0	0	0	0	0	0	0	0
TRAP-type uncharacterized transport system, fused permease components	COG4666	2	2	2	3	0	2	2	2	1	0	0	0	2	2	2	1	2	3	3	3	2	1	1	2	2	0	0	0	1	2	3	0	0	0	0	0	0	0	0	0	0	0
TRAP-type uncharacterized transport system, periplasmic component	COG2358	2	2	2	5	1	3	2	2	1	0	0	0	2	2	2	2	2	2	3	2	2	1	1	2	2	0	0	2	1	2	4	0	0	0	0	0	0	0	0	0	0	0
Rad3-related DNA helicase	COG1199	2	2	2	2	2	2	1	1	3	1	1	2	1	1	1	1	1	1	1	1	1	1	1	1	1	0	0	0	1	1	1	0	0	0	0	0	0	0	0	0	0	0
Uncharacterized periplasmic protein SanA, affects membrane permeability for vancomycin	COG2949	1	1	1	1	0	1	1	1	1	1	1	2	1	1	1	1	1	1	1	1	1	1	1	1	1	0	0	0	1	1	0	0	0	0	0	0	0	0	0	0	0	0
Poly-gamma-glutamate biosynthesis protein CapA/YwtB (capsule formation), metallophosphatase superfamily	COG2843	0	0	0	0	1	0	0	0	0	0	0	0	0	0	0	0	0	0	0	0	0	0	0	0	0	0	0	0	0	1	0	0	0	0	0	0	0	0	0	0	0	0
Arylsulfatase A or related enzyme	COG3119	0	0	0	0	1	10	18	18	8	0	0	0	2	2	2	6	8	6	4	13	13	1	1	0	1	0	0	0	1	2	1	0	0	0	0	0	0	0	0	0	0	0
Ribosomal protein L16 Arg81 hydroxylase, contains JmjC domain	COG2850	0	0	0	0	1	1	1	1	1	0	0	0	1	1	1	1	1	2	1	0	0	0	0	1	1	0	0	0	1	2	0	0	0	0	0	0	0	0	0	0	0	0
Ribulose-5-phosphate 4-epimerase/Fuculose-1-phosphate aldolase	COG0235	0	0	0	2	2	1	0	0	1	0	0	0	0	0	0	0	1	1	1	2	2	1	1	0	0	0	0	0	0	1	1	0	0	0	0	0	0	0	0	0	0	0
Cys-tRNA(Pro) deacylase, prolyl-tRNA editing enzyme YbaK/EbsC	COG2606	2	2	2	1	1	3	4	4	4	0	1	1	2	3	3	4	4	4	4	3	3	3	3	3	3	0	0	0	4	3	1	0	0	0	0	0	0	0	0	0	0	0
Uncharacterized protein YjbI, contains pentapeptide repeats	COG1357	2	2	2	2	0	3	3	3	3	2	2	2	3	2	2	7	6	5	4	1	1	0	0	3	1	0	0	0	3	3	1	3	1	1	1	1	1	1	1	1	1	0
Thiamine biosynthesis protein ThiC	COG0422	1	1	1	1	1	1	1	1	1	0	0	0	0	0	0	1	1	1	1	0	0	0	0	1	1	0	0	0	1	1	1	1	1	1	1	1	1	1	1	1	1	1
Sulfur carrier protein ThiS (thiamine biosynthesis)	COG2104	1	1	1	0	1	0	1	1	0	1	1	1	1	1	2	1	1	1	1	1	1	0	0	1	1	0	0	0	1	1	1	1	1	1	1	1	1	1	1	1	1	1
Thiamin biosynthesis thiazole synthase ThiGH, ThiG subunit	COG2022	1	1	1	1	1	1	1	1	1	1	1	2	1	1	0	0	1	1	1	1	1	1	1	1	1	0	0	0	1	1	1	1	1	1	1	1	1	1	1	1	1	1
2-iminoacetate synthase ThiH (tyrosine cleavage enzyme, thamine biosynthesis)	COG1060	1	1	1	0	0	1	1	1	1	1	1	1	1	1	0	1	1	1	1	1	1	0	0	1	1	0	0	0	1	1	0	1	1	1	1	1	1	1	1	1	1	1
Uncharacterized conserved protein	COG1704	0	0	0	1	0	0	1	1	0	0	0	0	0	0	0	0	0	0	0	0	0	0	0	1	0	0	0	0	2	1	1	0	0	0	0	0	0	0	0	0	0	0
Deoxyinosine 3'endonuclease (endonuclease V)	COG1515	1	1	1	1	0	1	1	1	1	0	0	0	1	1	0	0	1	1	1	1	1	0	0	1	0	0	0	0	1	2	1	0	0	0	0	0	0	0	0	0	0	0
ABC-type molybdate transport system, ATPase component	COG4148	1	1	1	1	1	1	1	1	1	1	1	2	1	1	1	1	1	1	1	1	1	1	1	1	1	0	0	0	1	1	1	0	0	0	0	0	0	0	0	0	0	0
ABC-type molybdate transport system, permease component	COG4149	1	1	1	1	1	1	1	1	1	1	0	2	1	1	1	1	1	1	1	1	1	1	1	1	1	0	0	0	1	1	2	0	0	0	0	0	0	0	0	0	0	0
ABC-type molybdate transport system, periplasmic component	COG0725	1	1	1	1	1	1	1	1	1	0	1	2	1	1	1	2	2	2	1	2	2	0	0	1	1	0	0	0	1	1	2	0	0	0	0	0	0	0	0	0	0	0
Acyl-coenzyme A synthetase/AMP-(fatty) acid ligase	COG0365	2	2	2	4	2	4	3	3	3	2	2	3	2	2	2	1	3	3	4	3	3	0	0	2	2	0	1	0	2	4	6	1	1	1	1	1	1	1	1	1	1	1
DNA-binding protein, stimulates sugar fermentation	COG1489	1	1	1	0	1	1	1	1	1	0	1	2	1	1	2	0	1	1	1	1	1	1	1	1	1	0	1	0	1	1	1	0	0	0	0	0	0	0	0	0	0	0
Ferredoxin subunit of nitrite reductase or a ring-hydroxylating dioxygenase	COG2146	2	2	2	1	1	2	2	2	2	1	1	1	2	2	1	1	2	2	3	2	2	0	0	2	2	0	0	0	2	2	1	0	0	0	0	0	0	0	0	0	0	0
Outer membrane receptor proteins, mostly Fe transport	COG1629	4	4	4	10	26	2	2	2	3	1	1	0	4	5	2	10	11	5	4	2	2	2	2	5	1	0	0	0	2	5	0	0	0	0	0	0	0	0	0	0	0	0
ABC-type hemin transport system, periplasmic component	COG4558	1	1	1	0	1	2	1	1	1	1	1	1	1	1	3	0	1	1	1	1	0	1	1	1	0	0	0	0	1	1	0	0	0	0	0	0	0	0	0	0	0	0
ABC-type Fe3+-siderophore transport system, permease component	COG0609	2	2	2	3	2	2	1	1	1	2	2	1	2	4	3	2	2	1	2	3	3	1	1	3	2	0	0	0	3	3	0	0	0	0	0	0	0	0	0	0	0	0
ABC-type hemin transport system, ATPase component	COG4559	1	1	1	0	0	1	1	1	1	1	1	0	1	1	2	1	1	1	1	1	1	1	1	1	1	0	0	0	1	1	0	0	0	0	0	0	0	0	0	0	0	0
Uncharacterized iron-regulated protein	COG3016	0	0	0	0	0	0	0	0	0	0	0	0	0	0	2	1	1	0	0	1	1	0	0	1	1	0	0	0	1	1	1	0	0	0	0	0	0	0	0	0	0	0
Phage antirepressor protein YoqD, KilAC domain	COG3645	1	1	0	0	0	0	0	0	0	0	0	0	0	0	0	1	0	0	0	1	1	0	0	0	0	0	0	0	0	4	0	0	0	0	0	0	0	0	0	0	0	0
Glycosyltransferase involved in LPS biosynthesis, GR25 family	COG3306	0	0	0	0	2	0	0	0	0	3	0	0	0	0	0	1	1	0	0	1	1	0	0	0	0	0	0	0	0	1	0	0	0	0	0	0	0	0	0	0	0	0
Uncharacterized conserved protein YceK	COG5645	0	0	0	0	0	0	0	0	0	0	0	0	0	0	0	0	0	0	0	0	0	0	0	0	0	0	0	0	0	1	0	0	0	0	0	0	0	0	0	0	0	0
TRAP-type C4-dicarboxylate transport system, periplasmic component	COG1638	0	0	0	5	0	1	2	2	1	0	0	0	2	1	0	2	2	2	7	2	2	1	1	3	1	0	0	0	0	5	3	0	0	0	0	0	0	0	0	0	0	0
Transposase and inactivated derivatives, IS1 family	COG1662	0	0	0	0	0	1	0	0	22	2	17	0	1	1	0	1	1	2	0	40	46	1	1	0	0	0	0	0	4	2	0	0	1	1	1	1	1	1	1	0	0	0
Nicotinamide mononucleotide (NMN) deamidase PncC	COG1546	1	1	1	2	1	1	1	1	1	1	1	1	1	1	1	1	1	1	1	1	1	0	0	1	1	0	1	2	1	2	1	0	0	0	0	0	0	0	0	0	0	0
L-lactate permease	COG1620	0	0	0	2	0	0	0	0	0	0	0	0	0	0	0	0	0	0	0	0	0	0	0	0	1	0	0	0	0	1	0	0	0	0	0	0	0	0	0	0	0	0
Adenylylsulfate kinase or related kinase	COG0529	0	0	0	1	1	0	0	0	0	0	0	0	0	0	1	1	0	0	0	0	0	0	0	0	0	0	0	0	0	1	1	0	0	0	0	0	0	0	0	0	0	0
Uncharacterized conserved protein, DUF2126 family	COG4196	0	0	0	0	0	0	0	0	0	0	0	0	0	0	0	0	0	0	0	0	0	0	0	0	0	0	0	0	0	1	0	0	0	0	0	0	0	0	0	0	0	0
Uncharacterized conserved protein, circularly permuted ATPgrasp superfamily	COG2308	0	0	0	1	0	0	0	0	0	0	0	0	0	0	0	0	0	0	0	0	0	0	0	0	0	0	0	0	0	2	1	0	0	0	0	0	0	0	0	0	0	0
Uncharacterized conserved protein, Alpha-E superfamily	COG2307	0	0	0	1	0	0	0	0	0	0	0	0	0	0	0	0	0	0	0	0	0	0	0	0	0	0	0	0	0	1	1	0	0	0	0	0	0	0	0	0	0	0
Uncharacterized protein	COG5649	0	0	0	0	0	0	1	1	1	0	0	0	0	0	0	0	0	0	0	0	0	0	0	0	0	0	0	0	0	1	0	0	0	0	0	0	0	0	0	0	0	0
Uncharacterized protein YijF, DUF1287 family	COG3738	0	0	0	0	0	0	0	0	0	0	0	0	0	0	0	0	0	0	0	0	0	0	0	0	0	0	0	0	0	1	0	0	0	0	0	0	0	0	0	0	0	0
Uncharacterized conserved protein, DUF1778 family	COG4453	1	1	1	0	0	0	0	0	0	0	0	0	0	0	1	1	1	0	1	1	1	0	0	0	1	0	0	0	0	1	0	0	0	0	0	0	0	0	0	0	0	0
Site-specific recombinase XerD	COG4974	8	8	7	5	3	10	10	10	10	3	6	2	11	9	4	5	5	7	6	5	4	7	7	4	3	0	1	6	4	4	1	0	0	0	0	0	0	0	0	0	0	0
Uncharacterized conserved protein, DUF1330 family	COG5470	0	0	0	0	0	0	1	1	0	0	0	0	0	0	0	2	2	0	0	0	0	0	0	0	0	0	0	0	0	1	0	0	0	0	0	0	0	0	0	0	0	0
Aspartate ammonia-lyase	COG1027	1	1	1	0	0	1	1	1	1	1	1	2	1	1	0	1	1	1	1	2	2	1	1	3	1	0	0	0	1	1	0	0	0	0	0	0	0	0	0	0	0	0
Translation initiation factor 2B subunit, eIF-2B alpha/beta/delta family	COG1184	0	0	0	0	0	0	0	0	0	0	0	0	0	0	0	0	0	0	0	0	0	0	0	0	0	0	0	0	0	1	0	0	0	0	0	0	0	0	0	0	0	0
Formyltetrahydrofolate hydrolase	COG0788	1	1	1	1	1	1	1	1	1	0	0	0	1	1	1	1	1	1	2	1	1	0	0	1	1	0	0	0	0	2	1	0	0	0	0	0	0	0	0	0	0	0
Putative translation regulator, IMPACT (imprinted ancient) protein family	COG1739	1	1	1	1	1	1	1	1	1	1	1	1	1	1	0	1	1	1	1	1	1	1	1	1	1	0	0	0	1	1	1	0	0	0	0	0	0	0	0	0	0	0
Organic hydroperoxide reductase OsmC/OhrA	COG1764	1	1	1	2	1	0	0	0	0	0	0	0	1	1	0	0	0	0	0	0	0	0	0	0	0	0	0	0	0	1	0	0	0	0	0	0	0	0	0	0	0	0
ABC-type iron transport system FetAB, permease component	COG0390	0	0	0	1	1	1	1	1	0	0	0	0	1	1	0	0	0	0	0	1	1	0	0	1	0	0	0	0	1	1	1	0	0	0	0	0	0	0	0	0	0	0
Uncharacterized conserved protein, related to short-chain dehydrogenases	COG3268	1	1	1	2	0	1	1	1	0	0	0	0	1	1	0	1	1	2	0	0	0	0	0	1	1	0	0	0	1	1	2	0	0	0	0	0	0	0	0	0	0	0
Uncharacterized membrane protein YcjF, UPF0283 family	COG3768	1	1	1	0	1	1	1	1	1	1	1	2	1	1	1	1	1	1	1	0	0	1	1	1	0	0	0	0	0	1	0	0	0	0	0	0	0	0	0	0	0	0
Predicted ATPase, YcjX-like family	COG3106	1	1	1	0	1	1	1	1	1	1	1	1	1	1	1	1	1	1	1	0	0	1	1	1	0	0	0	0	0	1	0	0	0	0	0	0	0	0	0	0	0	0
Uncharacterized conserved protein, DUF885 familyt	COG4805	0	0	0	0	4	0	0	0	0	0	0	0	0	0	0	1	1	0	1	0	0	0	0	0	0	0	0	0	1	1	0	0	0	0	0	0	0	0	0	0	0	0
Molybdenum cofactor biosynthesis enzyme MoaA	COG2896	1	1	1	1	1	1	1	1	1	0	1	2	1	1	0	1	1	1	1	1	1	1	1	1	1	0	0	0	1	1	1	0	0	0	0	0	0	0	0	0	0	0
Molybdopterin biosynthesis enzyme	COG0303	1	1	1	1	1	1	1	1	1	1	1	1	1	1	0	0	1	1	1	1	1	0	0	1	1	0	0	0	1	1	2	0	0	0	0	0	0	0	0	0	0	0
Molybdopterin biosynthesis enzyme MoaB	COG0521	1	1	1	1	1	1	1	1	1	1	1	2	1	1	1	0	1	1	1	1	1	0	0	1	1	0	0	0	1	1	1	0	0	0	0	0	0	0	0	0	0	0
Uncharacterized membrane protein YvlD, DUF360 family	COG1950	0	0	0	0	0	1	1	1	1	0	0	0	1	1	0	1	1	1	0	0	0	0	0	0	0	0	0	0	0	1	0	0	0	0	0	0	0	0	0	0	0	0
Cytochrome b561	COG3038	1	1	1	3	2	1	1	1	1	1	1	2	2	2	1	5	5	1	2	2	2	0	0	0	1	0	0	0	1	3	1	1	1	1	1	1	1	1	1	1	1	1
Protein-S-isoprenylcysteine O-methyltransferase Ste14	COG2020	0	0	0	0	1	1	1	1	1	0	0	0	0	0	1	1	1	0	1	0	0	0	0	0	1	0	0	0	2	2	1	0	0	0	0	0	0	0	0	0	0	0
Broad specificity phosphatase PhoE	COG0406	1	1	1	2	0	1	1	1	1	1	0	0	3	3	0	2	2	3	2	1	1	0	0	3	3	0	0	0	1	1	3	0	0	0	0	0	0	0	0	0	0	0
Uncharacterized membrane protein	COG3556	0	0	0	0	0	0	0	0	0	0	0	0	0	0	0	0	0	0	0	0	0	0	0	0	0	0	0	0	0	1	0	0	0	0	0	0	0	0	0	0	0	0
Predicted N-acyltransferase, GNAT family	COG2153	0	0	0	0	3	1	1	1	1	1	1	1	1	1	0	1	1	1	1	1	1	0	0	1	0	0	0	0	0	1	3	0	0	0	0	0	0	0	0	0	0	0
Tetraheme cytochrome c subunit of nitrate or TMAO reductase	COG3005	0	0	0	0	0	2	2	2	2	0	1	0	2	2	4	1	2	2	5	1	1	0	0	1	3	0	0	0	2	1	3	0	0	0	0	0	0	0	0	0	0	0
Fe-S-cluster-containing dehydrogenase component	COG0437	1	2	2	1	0	1	4	4	1	1	0	3	3	2	1	0	1	0	1	1	1	2	2	2	0	0	0	0	1	1	6	0	0	0	0	0	0	0	0	0	0	0
Cytoplasmic chaperone TorD involved in molybdoenzyme TorA maturation	COG3381	1	1	1	0	0	1	1	1	1	0	1	2	1	1	3	1	1	0	1	1	1	0	0	1	0	0	0	0	1	1	1	0	0	0	0	0	0	0	0	0	0	0
Predicted glycosyl transferase	COG4671	0	0	0	1	0	0	0	0	0	0	0	0	0	0	0	0	0	0	0	0	0	0	0	0	0	0	0	0	0	2	2	0	0	0	0	0	0	0	0	0	0	0
Predicted metal-dependent phosphohydrolase, HD superfamily	COG4339	0	0	0	0	1	0	0	0	0	0	0	0	0	0	0	0	0	0	0	0	0	0	0	0	0	0	0	0	0	2	1	0	0	0	0	0	0	0	0	0	0	0
Amino acid transporter	COG0531	4	4	4	2	1	5	8	8	6	2	3	3	3	3	2	3	4	1	5	2	2	6	6	6	0	0	1	0	10	2	1	1	1	1	1	1	1	1	1	1	1	1
Alcohol dehydrogenase, class IV	COG1454	5	5	4	0	4	3	3	3	3	2	2	3	5	5	3	3	4	2	6	4	4	3	3	7	5	0	0	0	4	1	2	0	0	0	0	0	0	0	0	0	0	0
Transcriptional regulator of competence genes, TfoX/Sxy family	COG3070	0	0	0	0	0	0	0	0	0	0	0	0	1	1	1	0	0	0	0	0	0	0	0	1	1	0	0	0	0	1	0	0	0	0	0	0	0	0	0	0	0	0
Lysophospholipase L1 or related esterase	COG2755	2	2	2	1	1	2	5	5	3	2	1	2	2	2	1	2	3	2	2	1	1	1	1	3	2	0	0	0	3	2	3	1	1	1	1	1	1	1	1	1	1	0
Peptidoglycan-binding (PGRP) domain of peptidoglycan hydrolases	COG3409	0	0	0	0	0	0	0	0	0	0	0	0	0	0	0	0	0	0	0	0	0	0	0	0	0	0	0	1	0	1	0	0	0	0	0	0	0	0	0	0	0	0
Putative Ca2+/H+ antiporter, TMEM165/GDT1 family	COG2119	1	1	1	0	0	1	1	1	1	0	0	0	1	1	1	0	0	0	0	1	1	0	0	1	1	0	0	0	1	1	1	0	0	0	0	0	0	0	0	0	0	0
Dehydrogenase (flavoprotein)	COG0644	1	1	1	1	1	2	3	3	3	1	1	1	1	1	4	1	1	1	1	2	2	0	0	1	1	0	1	0	1	3	1	0	0	0	0	0	0	0	0	0	0	0
5'-3' exonuclease	COG0258	3	3	3	1	1	1	1	1	1	1	1	2	1	2	1	1	1	2	1	1	1	0	0	0	0	0	0	0	0	2	1	0	0	0	0	0	0	0	0	0	0	0
dsDNA-binding SOS-regulon protein, induction by DNA damage requires cAMP	COG3141	1	1	1	0	1	1	1	1	1	0	1	2	1	1	1	1	1	1	1	1	1	1	1	1	1	0	0	0	1	1	1	0	0	0	0	0	0	0	0	0	0	0
Predicted sulfurtransferase	COG1054	1	1	1	0	1	1	1	1	1	1	1	0	1	1	1	1	1	1	1	1	1	1	1	1	1	0	1	0	1	1	0	1	2	1	1	1	1	1	1	1	1	0
Predicted protein-disulfide isomerase , contains CxxC motif	COG3531	0	0	0	0	0	1	1	1	1	0	0	0	0	0	1	0	1	1	1	0	0	0	0	0	0	0	0	0	0	1	1	0	0	0	0	0	0	0	0	0	0	0
Uncharacterized membrane protein YbaN, DUF454 family	COG2832	0	0	0	1	1	1	1	1	1	0	0	1	1	1	0	2	2	2	1	1	1	0	0	1	1	0	0	0	1	1	1	0	0	0	0	0	0	0	0	0	0	0
Predicted O-methyltransferase YrrM	COG4122	2	2	2	3	1	2	2	2	2	1	1	2	2	2	2	2	3	2	1	2	2	0	0	0	0	0	0	0	1	3	1	0	0	0	0	0	0	0	0	0	0	0
Predicted selenoprotein, Rdx family	COG3526	1	1	1	1	1	1	1	1	1	0	0	0	1	1	0	1	1	1	1	0	0	0	0	1	1	0	0	0	1	1	0	0	0	0	0	0	0	0	0	0	0	0
Uncharacterized conserved protein YciI, contains a putative active-site phosphohistidine	COG2350	1	1	1	1	1	1	1	1	1	1	1	0	1	1	1	1	1	1	1	1	1	1	1	1	1	0	0	0	1	1	1	0	0	0	0	0	0	0	0	0	0	0
Methylthioribose-1-phosphate isomerase (methionine salvage pathway), a paralog of eIF-2B alpha subunit	COG0182	0	0	0	1	0	0	0	0	0	0	0	0	0	0	0	0	0	0	0	1	1	0	0	0	0	0	0	0	0	1	1	0	0	0	0	0	0	0	0	0	0	0
Phosphoserine aminotransferase	COG1932	1	1	1	1	1	1	1	1	1	0	1	2	1	1	1	1	1	1	1	1	1	1	1	1	1	0	1	0	1	1	2	1	1	1	1	1	1	1	1	1	1	1
Histidinol-phosphate/aromatic aminotransferase or cobyric acid decarboxylase	COG0079	2	2	2	2	1	2	2	2	2	1	1	2	3	3	2	2	2	2	3	2	2	1	1	3	4	0	0	0	2	2	2	0	0	0	0	0	0	0	0	0	0	0
NDP-sugar epimerase, includes UDP-GlcNAc-inverting 4,6-dehydratase FlaA1 and capsular polysaccharide biosynthesis protein EpsC	COG1086	3	3	2	1	1	2	1	1	1	1	5	0	1	1	1	2	2	2	2	2	2	0	0	0	1	0	0	3	1	3	1	0	0	0	0	0	0	0	0	0	0	0
CMP-N-acetylneuraminic acid synthetase	COG1083	1	1	1	1	0	0	0	0	0	2	0	0	1	0	0	1	1	1	0	0	0	0	0	0	0	0	0	1	0	1	0	0	0	0	0	0	0	0	0	0	0	0
Spore coat polysaccharide biosynthesis protein SpsG, predicted glycosyltransferase	COG3980	0	0	0	1	1	0	0	0	0	0	0	0	0	0	0	1	1	0	1	0	0	0	0	0	0	0	0	1	0	1	0	0	0	0	0	0	0	0	0	0	0	0
Sialic acid synthase SpsE, contains C-terminal SAF domain	COG2089	1	1	1	1	1	0	0	0	0	2	0	0	2	0	0	1	1	1	1	0	0	0	0	0	0	0	0	3	0	1	0	0	0	0	0	0	0	0	0	0	0	0
Uncharacterized conserved protein, heparinase superfamily	COG5360	0	0	0	0	0	0	0	0	0	0	0	0	0	0	0	0	0	0	0	0	0	1	1	0	0	0	0	1	0	1	0	0	0	0	0	0	0	0	0	0	0	0
Nucleoside-diphosphate-sugar epimerase	COG0451	4	4	7	8	2	11	8	8	5	12	4	1	6	8	2	7	8	3	8	6	6	3	3	6	3	0	1	8	6	4	5	1	1	1	1	1	1	1	1	1	2	1
Sugar transferase involved in LPS biosynthesis (colanic, teichoic acid)	COG2148	4	4	4	1	1	2	2	2	4	2	4	2	5	2	2	4	4	3	3	3	3	0	0	1	2	0	0	3	2	3	2	1	1	1	1	1	1	1	1	1	1	1
Predicted phage phi-C31 gp36 major capsid-like protein	COG4653	2	2	0	0	0	0	0	0	0	0	0	1	0	0	0	1	0	0	0	1	1	0	0	0	0	0	0	0	0	2	0	0	0	0	0	0	0	0	0	0	0	0
Type II secretory pathway, component PulC	COG3031	1	1	2	1	1	1	1	1	1	0	1	1	2	2	2	2	2	2	3	2	2	1	1	2	1	0	1	1	1	1	0	0	0	0	0	0	0	0	0	0	0	0
Alpha/beta superfamily hydrolase	COG2945	0	0	0	1	0	0	0	0	0	0	0	0	0	0	0	0	0	0	0	0	0	0	0	0	0	0	0	0	0	1	0	0	0	0	0	0	0	0	0	0	0	0
Peptidoglycan/xylan/chitin deacetylase, PgdA/CDA1 family	COG0726	2	2	2	1	2	2	2	2	2	1	0	0	2	2	1	3	3	3	1	1	1	0	0	2	2	0	0	0	2	2	4	0	0	0	0	0	0	0	0	0	0	0
Acetyltransferase involved in cellulose biosynthesis, CelD/BcsL family	COG5653	0	0	0	0	1	0	0	0	0	0	0	0	0	0	0	0	0	0	0	0	0	0	0	0	0	0	0	0	0	1	0	0	0	0	0	0	0	0	0	0	0	0
UDP-N-acetylglucosamine 2-epimerase	COG0381	2	2	1	1	0	0	0	0	1	6	0	0	2	0	1	0	0	1	1	1	1	1	1	0	0	0	0	1	0	1	1	0	0	0	0	0	0	0	0	0	0	0
Type II secretory pathway, component ExeA (predicted ATPase)	COG3267	0	0	0	1	3	0	0	0	0	0	0	0	0	0	0	1	1	0	0	0	0	0	0	0	0	0	0	1	0	1	2	0	0	0	0	0	0	0	0	0	0	0
Uncharacterized protein involved in exopolysaccharide biosynthesis	COG3206	2	2	2	1	1	1	2	2	2	2	2	3	3	1	2	3	3	2	1	1	1	1	1	0	1	0	0	1	1	1	1	1	1	1	1	1	1	1	1	1	1	1
Periplasmic protein involved in polysaccharide export, contains SLBB domain of the beta-grasp fold	COG1596	2	2	2	2	2	2	2	2	3	3	2	2	2	1	2	4	4	3	1	2	2	3	3	0	1	0	0	2	1	1	1	1	1	1	1	1	1	1	1	1	1	0
Predicted exporter protein, RND superfamily	COG1033	1	1	1	0	3	2	1	1	2	0	0	1	2	3	0	2	2	2	2	1	1	0	0	2	1	0	0	0	2	2	2	0	0	0	0	0	0	0	0	0	0	0
Nitroreductase	COG0778	3	3	3	3	3	4	4	4	3	2	2	5	5	5	1	2	4	4	4	4	4	1	1	5	4	0	0	0	4	1	1	1	1	1	1	1	1	1	1	1	1	0
NAD dependent epimerase/dehydratase family enzyme	COG1090	1	1	1	1	1	1	1	1	1	1	1	2	1	1	1	1	1	1	1	1	1	1	1	1	1	0	0	0	1	2	1	1	1	1	1	1	1	1	1	1	1	1
Uncharacterized conserved protein YbgA, DUF1722 family	COG3272	1	1	1	0	1	1	1	1	1	0	1	1	1	1	1	1	1	1	1	1	1	1	1	1	1	0	0	0	1	1	1	0	0	0	0	0	0	0	0	0	0	0
Short-chain dehydrogenase	COG0300	1	1	1	7	3	8	6	6	5	2	1	0	4	3	1	4	5	6	6	3	3	2	2	6	5	0	0	0	5	2	5	1	0	0	0	0	0	0	0	0	0	0
Uncharacterized conserved protein, contains PQ loop repeat	COG4095	0	0	0	0	0	0	0	0	0	0	0	0	1	1	0	0	0	0	0	0	0	0	0	1	1	0	0	0	0	1	0	0	0	0	0	0	0	0	0	0	0	0
Putative hemolysin	COG3176	0	0	0	1	2	1	1	1	2	0	0	0	1	1	0	0	1	1	1	1	1	0	0	2	2	0	0	0	2	1	0	0	0	0	0	0	0	0	0	0	0	0
NAD/NADP transhydrogenase beta subunit	COG1282	1	1	1	1	1	0	1	1	1	0	1	0	1	1	2	1	1	1	1	2	2	1	1	1	1	0	0	0	0	1	1	0	0	0	0	0	0	0	0	0	0	0
NAD/NADP transhydrogenase alpha subunit	COG3288	1	1	1	2	1	0	1	1	1	0	1	2	1	1	2	1	1	1	1	3	3	1	1	1	1	0	0	0	0	1	2	0	0	0	0	0	0	0	0	0	0	0
Diphthamide synthase (EF-2-diphthine--ammonia ligase)	COG2102	0	0	0	0	0	1	1	1	1	1	1	1	1	1	0	1	1	1	0	1	1	1	1	1	0	0	0	0	0	1	0	0	0	0	0	0	0	0	0	0	0	0
ATP:corrinoid adenosyltransferase	COG2109	0	0	0	1	1	0	0	0	0	0	0	0	0	0	0	0	0	0	1	0	0	3	3	1	1	0	0	0	0	1	1	0	0	0	0	0	0	0	0	0	0	0
Outer membrane cobalamin receptor protein	COG4206	1	1	1	1	1	1	1	1	1	0	1	0	2	2	1	1	1	1	1	1	1	1	1	3	1	0	0	0	1	1	0	0	0	0	0	0	0	0	0	0	0	0
Sugar (pentulose or hexulose) kinase	COG1070	1	1	1	1	0	1	1	1	1	0	0	0	2	2	0	0	0	0	3	1	1	0	0	1	1	0	0	0	3	1	1	0	0	0	0	0	0	0	0	0	0	0
Ectoine hydroxylase-related dioxygenase, phytanoyl-CoA dioxygenase (PhyH) family	COG5285	0	0	0	2	0	1	2	2	1	0	0	0	0	0	0	3	4	2	1	1	1	0	0	1	1	0	0	0	1	2	0	1	1	1	1	1	1	1	1	1	1	0
Predicted hydrolase of the alpha/beta superfamily	COG2819	1	1	0	1	0	0	0	0	0	0	0	2	0	0	0	0	0	0	0	1	1	1	1	0	0	0	0	0	0	1	0	0	0	0	0	0	0	0	0	0	0	0
Uncharacterized conserved protein, nuclear transport factor 2 (NTF2) superfamily	COG3558	0	0	0	1	1	0	0	0	0	0	0	0	0	0	0	0	0	0	0	0	0	0	0	0	0	0	0	0	0	1	0	0	0	0	0	0	0	0	0	0	0	0
c-di-GMP-related signal transduction protein, contains EAL and HDOD domains	COG3434	0	0	0	0	2	0	0	0	0	0	0	0	0	0	0	0	0	0	0	0	0	0	0	0	0	0	0	0	0	1	1	0	0	0	0	0	0	0	0	0	0	0
Predicted nicotinamide N-methyase	COG3897	0	0	0	0	0	0	0	0	0	0	0	0	0	0	0	1	1	1	0	0	0	0	0	0	0	0	0	0	1	2	2	0	0	0	0	0	0	0	0	0	0	0
Uncharacterized protein	COG5429	0	0	0	1	1	0	0	0	0	0	0	0	0	0	0	0	0	0	1	0	0	0	0	0	1	0	0	0	0	1	1	0	0	0	0	0	0	0	0	0	0	0
Transposase	COG3677	0	0	1	1	0	1	0	0	37	3	7	0	6	8	0	3	7	8	2	12	10	1	1	0	0	0	0	0	9	2	0	0	1	1	1	1	1	1	1	0	0	0
ABC-type maltose transport system, permease component	COG3833	3	3	3	0	0	2	2	2	1	1	1	4	0	0	1	2	2	1	2	2	2	2	2	1	0	0	0	0	0	1	0	0	0	0	0	0	0	0	0	0	0	0
Murein tripeptide amidase MpaA	COG2866	0	0	0	1	2	1	0	0	0	0	1	0	0	0	0	1	2	2	0	1	1	0	0	0	0	0	0	0	1	2	1	0	0	0	0	0	0	0	0	0	0	0
Uncharacterized conserved protein YqgV, UPF0045/DUF77 family	COG0011	0	0	0	1	0	0	0	0	0	0	0	0	0	0	0	0	0	0	0	0	0	0	0	0	0	0	0	0	0	1	0	0	0	0	0	0	0	0	0	0	0	0
ABC-type proline/glycine betaine transport system, ATPase component	COG4175	1	1	1	1	0	1	1	1	1	0	0	0	1	1	1	1	1	1	1	1	1	0	0	1	1	0	0	0	1	2	2	0	0	0	0	0	0	0	0	0	0	0
ABC-type proline/glycine betaine transport system, permease component	COG4176	1	1	1	1	0	1	1	1	1	0	0	0	1	1	1	1	1	1	1	1	1	0	0	1	1	0	0	0	1	2	2	0	0	0	0	0	0	0	0	0	0	0
ABC-type proline/glycine betaine transport system, periplasmic component	COG2113	1	1	1	3	1	1	1	1	1	0	0	0	1	1	1	2	2	2	1	1	1	0	0	2	2	0	0	0	1	7	2	0	0	0	0	0	0	0	0	0	0	0
Putative aminopeptidase FrvX	COG1363	0	0	0	1	0	0	0	0	0	0	0	0	0	0	0	0	0	0	0	0	0	0	0	0	0	0	0	0	0	1	1	0	0	0	0	0	0	0	0	0	0	0
Predicted secreted hydrolase	COG5621	0	0	0	0	1	0	0	0	0	0	0	0	0	0	0	0	0	0	0	0	0	0	0	0	0	0	0	0	0	1	1	0	0	0	0	0	0	0	0	0	0	0
ABC-type transport system, involved in lipoprotein release, permease component	COG4591	1	1	1	1	6	2	3	3	3	1	3	3	2	2	2	1	2	2	2	3	3	1	1	2	1	0	1	0	1	2	3	1	1	1	1	1	1	1	1	1	1	1
ABC-type lipoprotein export system, ATPase component	COG1136	4	4	4	1	6	4	4	4	4	3	4	5	3	3	4	2	2	2	2	5	5	2	2	4	2	0	1	0	3	3	4	1	1	1	1	1	1	1	1	1	1	1
Uncharacterized conserved protein, DUF2164 family	COG5460	1	1	0	0	1	0	0	0	0	0	0	0	1	2	0	0	0	0	0	0	0	0	0	0	0	0	0	0	0	1	0	0	0	0	0	0	0	0	0	0	0	0
Cytochrome P450	COG2124	0	0	0	1	0	3	3	3	1	0	0	0	0	0	0	4	4	6	2	3	3	0	0	3	1	0	0	0	1	3	0	0	0	0	0	0	0	0	0	0	0	0
Glycerophosphoryl diester phosphodiesterase	COG0584	1	1	1	2	2	1	1	1	1	1	1	2	3	3	2	4	5	5	4	1	1	0	0	5	3	0	1	2	2	3	1	0	0	0	0	0	0	0	0	0	0	0
Uncharacterized membrane protein	COG1808	0	0	0	0	0	0	0	0	0	0	0	0	0	0	0	0	0	0	0	0	0	0	0	0	0	0	0	0	0	1	0	0	0	0	0	0	0	0	0	0	0	0
Na+-transporting NADH:ubiquinone oxidoreductase, subunit NqrD	COG1347	1	1	1	1	1	1	1	1	1	1	1	1	1	1	1	0	1	1	1	1	1	1	1	1	1	0	1	1	1	1	1	1	1	1	1	1	1	1	1	1	1	1
Uncharacterized conserved protein, DUF2062 family	COG3216	1	1	1	0	1	1	1	1	1	0	1	1	1	1	1	2	2	1	1	1	1	1	1	1	1	0	1	0	1	1	1	1	1	1	1	1	1	1	1	1	1	1
Predicted house-cleaning NTP pyrophosphatase, Maf/HAM1 superfamily	COG0424	2	2	2	2	2	2	2	2	2	1	0	1	2	2	2	2	2	2	2	2	2	2	2	2	2	0	0	0	2	2	2	0	0	0	0	0	0	0	0	0	0	0
Uncharacterized metal-binding protein YceD, DUF177 family	COG1399	1	1	1	1	1	1	1	1	1	1	1	2	1	1	1	0	1	1	1	1	1	1	1	1	1	0	0	0	1	1	1	1	1	1	1	1	1	1	1	1	1	1
Fatty acid/phospholipid biosynthesis enzyme	COG0416	1	1	1	1	1	1	1	1	1	1	2	3	1	1	1	1	1	1	1	1	1	1	1	1	1	0	0	0	2	1	1	1	1	1	1	1	1	1	1	1	1	1
Isopropylmalate/homocitrate/citramalate synthases	COG0119	2	2	2	2	2	3	3	3	3	0	0	2	3	3	3	1	3	3	3	2	2	0	0	3	3	0	1	1	2	3	4	0	0	0	0	0	0	0	0	0	0	0
Acetyl/propionyl-CoA carboxylase, alpha subunit	COG4770	1	1	1	3	1	4	4	4	5	0	0	0	2	2	2	2	2	2	1	3	3	0	0	2	2	0	1	1	2	2	2	0	0	0	0	0	0	0	0	0	0	0
Acetyl-CoA carboxylase, carboxyltransferase component	COG4799	1	1	1	3	1	4	3	3	3	0	0	2	2	2	2	0	2	2	1	2	2	0	0	2	2	0	1	1	2	2	3	0	0	0	0	0	0	0	0	0	0	0
Uncharacterized conserved protein, DUF924 family	COG3803	0	0	0	2	1	2	2	2	2	0	0	0	2	2	2	1	1	1	1	1	1	0	0	1	0	0	0	0	1	1	1	2	2	2	2	2	2	2	2	2	2	2
1-aminocyclopropane-1-carboxylate deaminase/D-cysteine desulfhydrase, PLP-dependent ACC family	COG2515	1	1	1	0	1	1	1	1	1	1	1	2	1	1	1	1	1	1	1	0	0	1	1	1	1	0	0	0	3	2	1	0	0	0	0	0	0	0	0	0	0	0
Acyl-CoA synthetase (NDP forming)	COG1042	0	0	0	1	0	0	0	0	0	0	0	0	0	0	0	0	0	0	0	0	0	0	0	0	0	0	0	0	0	1	3	0	0	0	0	0	0	0	0	0	0	0
Uncharacterized conserved protein, DUF849 family	COG3246	0	0	0	0	0	0	0	0	0	0	0	0	0	0	0	0	0	0	0	0	0	0	0	0	0	0	0	0	0	2	0	0	0	0	0	0	0	0	0	0	0	0
Proline racemase	COG3938	0	0	0	1	0	0	0	0	0	0	0	0	0	0	1	2	2	0	0	0	0	0	0	2	0	0	0	0	0	1	0	0	0	0	0	0	0	0	0	0	0	0
Isochorismate synthase EntC	COG1169	1	1	1	0	0	1	1	1	1	1	1	2	1	1	1	1	1	1	1	1	1	1	1	1	1	0	0	0	1	1	1	0	0	0	0	0	0	0	0	0	0	0
Non-ribosomal peptide synthetase component E (peptide arylation enzyme)	COG1021	0	0	0	0	0	0	0	0	0	0	0	0	0	0	0	0	0	0	0	0	0	0	0	0	0	0	0	0	0	1	0	0	0	0	0	0	0	0	0	0	0	0
Isochorismate hydrolase	COG1535	0	0	0	0	0	0	0	0	0	0	0	0	0	0	0	0	0	0	0	0	0	0	0	0	0	0	0	0	0	2	0	0	0	0	0	0	0	0	0	0	0	0
ABC-type Fe3+-hydroxamate transport system, periplasmic component	COG0614	3	3	3	3	1	3	2	2	2	1	2	2	3	4	1	2	2	1	2	2	2	1	1	3	2	0	0	0	2	3	0	0	0	0	0	0	0	0	0	0	0	0
ABC-type enterobactin transport system, permease component	COG4779	0	0	0	1	0	0	0	0	0	0	0	0	0	0	0	0	0	0	0	0	0	0	0	0	0	0	0	0	0	1	0	0	0	0	0	0	0	0	0	0	0	0
ABC-type cobalamin/Fe3+-siderophores transport system, ATPase component	COG1120	1	1	1	3	2	1	0	0	0	1	1	0	1	2	1	1	1	0	1	1	1	0	0	2	1	0	0	0	1	2	0	0	0	0	0	0	0	0	0	0	0	0
Outer membrane receptor for ferrienterochelin and colicins	COG4771	2	2	2	1	3	2	3	3	4	1	1	1	2	2	4	2	2	2	0	3	3	0	0	2	0	0	0	0	3	2	0	1	1	1	1	1	1	1	1	1	1	0
Bacteriophytochrome (light-regulated signal transduction histidine kinase)	COG4251	0	0	0	0	0	0	0	0	0	0	0	0	0	0	0	0	0	0	0	0	0	0	0	0	0	0	0	0	0	3	0	0	0	0	0	0	0	0	0	0	0	0
Signal-transduction protein containing cAMP-binding, CBS, and nucleotidyltransferase domains	COG2905	0	0	0	0	1	0	0	0	0	0	0	0	0	0	1	0	0	0	1	0	0	0	0	2	1	0	0	0	0	1	5	0	0	0	0	0	0	0	0	0	0	0
Uncharacterized membrane protein	COG3748	1	1	1	0	0	1	1	1	1	0	0	0	1	1	0	0	1	1	0	0	0	0	0	0	0	0	0	0	0	1	0	0	0	0	0	0	0	0	0	0	0	0
Ureidoglycolate hydrolase (allantoin degradation)	COG3194	1	1	1	0	0	1	1	1	1	0	0	0	1	1	0	1	2	1	0	0	0	0	0	1	0	0	0	0	0	1	1	0	0	0	0	0	0	0	0	0	0	0
5-hydroxyisourate hydrolase (purine catabolism), transthyretin-related family	COG2351	1	1	1	0	0	1	1	1	1	0	0	0	1	1	0	1	1	1	0	0	0	0	0	0	0	0	0	0	0	1	0	0	0	0	0	0	0	0	0	0	0	0
2-oxo-4-hydroxy-4-carboxy--5-ureidoimidazoline (OHCU) decarboxylase	COG3195	1	1	1	0	0	1	1	1	1	0	0	0	1	1	0	1	1	1	0	0	0	0	0	0	0	0	0	0	0	1	0	0	0	0	0	0	0	0	0	0	0	0
Allantoicase	COG4266	1	1	1	0	0	1	1	1	1	0	0	0	1	1	0	1	1	1	0	0	0	0	0	0	0	0	0	0	0	1	0	0	0	0	0	0	0	0	0	0	0	0
Dihydroorotase or related cyclic amidohydrolase	COG0044	0	0	0	1	1	4	4	4	4	0	0	0	0	0	1	0	0	0	0	1	1	0	0	1	0	0	0	0	3	2	1	0	0	0	0	0	0	0	0	0	0	0
Xanthine and CO dehydrogenase maturation factor, XdhC/CoxF family	COG1975	2	2	2	1	1	2	2	2	2	0	0	0	1	1	1	1	2	1	0	1	1	0	0	1	1	0	0	0	1	1	0	0	0	0	0	0	0	0	0	0	0	0
Xanthine dehydrogenase, molybdopterin-binding subunit B	COG4631	1	1	1	0	0	1	1	1	1	0	0	0	1	1	0	1	1	1	0	0	0	0	0	0	0	0	0	0	1	1	0	0	0	0	0	0	0	0	0	0	0	0
Xanthine dehydrogenase, iron-sulfur cluster and FAD-binding subunit A	COG4630	1	1	1	0	0	1	1	1	1	0	0	0	1	1	0	0	1	1	0	0	0	0	0	0	0	0	0	0	1	1	0	0	0	0	0	0	0	0	0	0	0	0
Uncharacterized membrane protein	COG4327	1	1	1	1	1	1	1	1	1	0	0	0	1	1	1	1	1	0	1	1	1	0	0	1	1	0	0	0	0	1	1	0	0	0	0	0	0	0	0	0	0	0
Na+(or H+)/acetate symporter ActP	COG4147	1	1	1	1	1	1	1	1	1	0	0	0	1	1	1	0	1	0	1	1	1	0	0	1	1	0	0	0	1	1	1	0	0	0	0	0	0	0	0	0	0	0
Uncharacterized conserved protein	COG5276	0	0	0	0	0	0	0	0	0	0	0	0	0	0	0	0	0	1	0	0	0	0	0	1	0	0	0	0	0	2	0	0	0	0	0	0	0	0	0	0	0	0
Chitodextrinase	COG3979	0	0	0	0	0	1	0	0	0	0	0	0	0	0	0	0	0	0	0	1	1	0	0	1	0	0	0	0	0	1	0	0	0	0	0	0	0	0	0	0	0	0
Crotonobetainyl-CoA:carnitine CoA-transferase CaiB and related acyl-CoA transferases	COG1804	3	3	3	5	3	2	2	2	3	0	0	0	0	0	2	0	2	2	1	0	0	1	1	1	1	0	0	0	1	1	5	0	0	0	0	0	0	0	0	0	0	0
Phospholipase/lecithinase/hemolysin	COG3240	1	1	1	0	0	1	1	1	1	0	0	0	0	0	1	2	3	1	0	0	0	0	0	4	2	0	0	0	5	2	0	0	0	0	0	0	0	0	0	0	0	0
Poly(3-hydroxybutyrate) depolymerase	COG3509	0	0	0	0	0	0	0	0	0	0	0	0	0	0	0	1	1	1	1	0	0	0	0	1	1	0	0	0	0	1	0	0	0	0	0	0	0	0	0	0	0	0
Predicted chitinase	COG3179	0	0	0	0	0	0	0	0	0	0	0	0	0	0	0	0	0	0	0	0	0	0	0	0	0	0	0	0	0	2	0	0	0	0	0	0	0	0	0	0	0	0
ABC-type amino acid transport system, permease component	COG0765	1	1	1	1	0	2	2	2	2	0	0	0	2	2	2	3	3	3	5	3	3	0	0	6	4	0	0	0	3	3	3	0	0	0	0	0	0	0	0	0	0	0
3'-phosphoadenosine 5'-phosphosulfate sulfotransferase (PAPS reductase)/FAD synthetase or related enzyme	COG0175	5	5	3	2	2	4	2	2	3	3	0	0	2	2	2	2	5	3	3	4	4	0	0	2	4	0	0	3	2	2	3	0	0	0	0	0	0	0	0	1	0	0
ATP-dependent helicase/DNAse subunit B	COG3857	0	0	0	0	0	0	0	0	0	0	0	0	0	0	0	0	0	0	0	0	0	0	0	0	0	0	0	0	0	1	0	0	0	0	0	0	0	0	0	0	0	0
ATP-dependent exoDNAse (exonuclease V) beta subunit (contains helicase and exonuclease domains)	COG1074	1	1	1	2	1	2	1	1	1	0	1	2	1	1	1	1	1	1	1	1	1	1	1	1	1	0	1	0	1	1	1	1	1	1	1	1	1	1	1	1	1	1
4-aminobutyrate aminotransferase or related aminotransferase	COG0160	0	0	0	2	1	4	3	3	1	0	0	0	1	1	0	3	3	1	1	0	0	0	0	2	0	0	0	0	0	1	0	0	0	0	0	0	0	0	0	0	0	0
Chloramphenicol 3-O-phosphotransferase	COG3896	0	0	0	0	0	0	0	0	0	0	0	0	0	0	0	0	0	0	0	0	0	0	0	0	0	0	0	0	0	2	0	0	0	0	0	0	0	0	0	0	0	0
PhoPQ-activated pathogenicity-related protein	COG4287	0	0	0	0	0	1	1	1	1	0	0	0	1	1	1	2	2	2	1	2	2	0	0	1	1	0	0	0	2	1	0	2	2	2	2	2	2	2	2	2	2	2
Type IV secretory pathway, VirD4 component, TraG/TraD family ATPase	COG3505	0	0	0	0	0	0	0	0	0	0	0	0	0	0	1	0	0	0	0	1	1	0	0	0	0	0	1	0	1	1	0	0	0	0	0	0	0	0	0	0	0	0
Putative SOS response-associated peptidase YedK	COG2135	1	1	1	3	0	1	1	1	1	1	1	0	1	1	0	1	1	2	0	0	0	0	0	0	0	0	0	0	1	2	0	0	0	0	0	0	0	0	0	0	0	0
Uncharacterized copper-binding protein, cupredoxin-like subfamily	COG4454	0	0	0	0	0	0	0	0	0	0	0	0	0	0	0	0	0	0	0	0	0	0	0	0	0	0	0	0	0	1	1	0	0	0	0	0	0	0	0	0	0	0
Deoxyxylulose-5-phosphate synthase	COG1154	1	1	1	0	1	1	1	1	1	1	1	1	1	1	1	1	1	1	1	1	1	0	0	1	1	0	0	0	1	1	1	1	1	0	1	1	1	1	1	1	1	1
Thiamine monophosphate kinase	COG0611	1	1	1	1	1	1	1	1	1	1	0	1	1	1	1	1	1	1	1	1	1	1	1	1	1	0	0	0	1	1	1	1	1	1	1	1	1	1	1	1	1	1
Transcriptional regulator NrdR, contains Zn-ribbon and ATP-cone domains	COG1327	1	1	1	1	1	1	1	1	1	0	1	2	1	1	1	1	1	1	1	1	1	1	1	1	1	0	0	0	1	1	1	0	0	0	0	0	0	0	0	0	0	0
Uncharacterized conserved protein, contains PIN domain	COG1656	0	0	0	0	0	0	0	0	0	0	0	0	0	0	0	0	0	0	0	0	0	0	0	0	0	0	0	0	0	1	0	0	0	0	0	0	0	0	0	0	0	0
Uncharacterized protein	COG4517	1	1	1	1	0	1	1	1	1	0	0	0	1	1	1	1	1	1	1	1	1	0	0	1	1	0	0	0	1	1	1	1	1	1	1	1	1	1	1	1	1	0
Uncharacterized SAM-binding protein YcdF, DUF218 family	COG1434	1	1	1	0	1	1	1	1	1	1	1	0	1	1	1	2	2	1	1	1	1	1	1	1	1	0	0	0	1	2	1	0	0	0	0	0	0	0	0	0	0	0
Putative lipoic acid-binding regulatory protein	COG2921	1	1	1	1	1	1	1	1	1	1	1	1	1	1	1	1	1	1	1	1	1	0	0	1	1	0	1	1	1	1	1	1	1	1	1	1	1	1	1	1	1	1
Gamma-glutamyl phosphate reductase	COG0014	1	1	1	1	1	1	1	1	1	1	1	1	1	1	1	1	1	1	1	1	1	1	1	1	1	0	0	0	1	1	1	0	0	0	0	0	0	0	0	0	0	0
Uncharacterized protein, similar to the N-terminal domain of Lon protease	COG2802	0	0	0	1	1	0	0	0	0	0	0	0	0	0	0	0	0	0	0	0	0	0	0	0	0	0	0	0	0	1	0	0	0	0	0	0	0	0	0	0	0	0
Predicted acyltransferase	COG4299	0	0	0	0	0	0	0	0	0	0	0	0	0	0	0	0	0	0	0	0	0	0	0	0	0	0	0	0	0	1	0	0	0	0	0	0	0	0	0	0	0	0
Predicted kinase	COG4639	0	0	0	0	1	0	0	0	0	0	0	0	0	0	0	1	1	0	0	0	0	0	0	1	0	0	0	0	0	2	0	0	0	0	0	0	0	0	0	0	0	0
Predicted nucleotidyltransferase	COG3541	0	0	0	0	1	0	0	0	0	0	0	0	0	0	0	1	1	1	0	0	0	0	0	0	0	0	0	0	0	1	0	0	0	0	0	0	0	0	0	0	0	0
Uncharacterized conserved protein YicC, UPF0701 family	COG1561	1	1	1	1	1	1	1	1	1	0	1	1	1	1	1	1	1	1	1	1	1	0	0	1	1	0	0	0	1	1	1	0	0	0	0	0	0	0	0	0	0	0
Acetylglutamate kinase	COG0548	2	2	2	2	2	2	2	2	2	0	0	1	2	2	2	2	2	2	2	2	2	2	2	2	2	0	0	0	2	2	2	0	0	0	0	0	0	0	0	0	0	0
DNA repair protein RadC, contains a helix-hairpin-helix DNA-binding motif	COG2003	1	1	3	1	2	5	1	1	1	0	2	2	1	1	2	1	1	1	1	1	1	0	0	1	1	0	0	0	0	1	1	0	0	0	0	0	0	0	0	0	0	0
N-methylhydantoinase A/oxoprolinase/acetone carboxylase, beta subunit	COG0145	0	0	0	1	0	0	0	0	0	0	0	0	0	0	0	0	0	0	0	0	0	0	0	0	0	0	0	0	0	1	0	0	0	0	0	0	0	0	0	0	0	0
Ferredoxin	COG1145	0	0	0	0	0	0	0	0	0	0	0	0	0	0	0	1	2	3	1	0	0	0	0	0	0	0	0	0	2	1	2	0	0	0	0	0	0	0	0	0	0	0
Uncharacterized conserved protein YkwD, contains CAP (CSP/antigen 5/PR1) domain	COG2340	0	0	0	0	0	0	0	0	0	0	0	0	0	0	0	1	1	1	0	0	0	0	0	1	1	0	0	0	0	1	0	0	0	0	0	0	0	0	0	0	0	0
Superfamily II DNA or RNA helicase	COG1061	7	5	3	0	1	7	2	2	2	0	2	1	6	4	1	1	2	2	2	4	4	2	2	1	1	0	0	6	1	3	1	0	0	0	0	0	0	0	0	0	0	0
Quinolinate synthase	COG0379	1	1	1	1	1	1	1	1	1	1	1	2	1	1	1	1	1	1	1	1	1	0	0	1	1	0	1	0	1	1	1	0	0	0	0	0	0	0	0	0	0	0
Holliday junction resolvasome RuvABC, ATP-dependent DNA helicase subunit	COG2255	1	1	1	1	1	1	1	1	1	1	1	1	1	1	1	1	1	1	1	1	1	1	1	1	1	0	1	0	1	1	1	1	1	1	1	1	1	1	1	1	1	1
Holliday junction resolvasome RuvABC endonuclease subunit	COG0817	1	1	1	1	1	1	1	1	1	1	1	0	1	1	2	0	1	1	1	1	1	1	1	1	1	0	1	0	1	1	1	1	1	1	1	1	1	1	1	1	1	0
Predicted nucleic acid-binding protein, contains Zn-ribbon domain	COG2331	1	1	1	1	0	1	1	1	1	1	0	0	1	1	0	1	1	1	1	1	1	1	1	1	1	0	0	0	1	1	1	0	0	0	0	0	0	0	0	0	0	0
Soluble lytic murein transglycosylase and related regulatory proteins (some contain LysM/invasin domains)	COG0741	4	4	4	2	1	5	3	3	3	3	2	2	4	4	5	2	2	2	2	2	2	2	2	3	2	0	0	1	3	3	2	1	1	1	1	1	1	1	1	1	1	0
Uncharacterized membrane protein, BrkB/YihY/UPF0761 family (not an RNase)	COG1295	1	1	1	2	1	1	1	1	1	1	1	1	1	1	1	1	1	1	1	1	1	1	1	1	1	0	0	0	1	1	1	0	0	0	0	0	0	0	0	0	0	0
Multimeric flavodoxin WrbA	COG0655	0	0	0	3	0	0	0	0	0	0	0	0	0	0	0	1	1	1	0	0	0	0	0	1	1	0	0	0	1	1	2	0	0	0	0	0	0	0	0	0	0	0
Low temperature requirement protein LtrA (function unknown)	COG4292	0	0	0	0	0	0	0	0	0	0	0	0	0	0	0	0	0	0	0	0	0	0	0	0	0	0	0	0	0	1	0	0	0	0	0	0	0	0	0	0	0	0
ABC-type antimicrobial peptide transport system, permease component	COG0577	1	1	1	0	2	1	1	1	1	1	0	1	1	1	2	1	0	0	0	1	1	1	1	1	1	0	0	0	2	1	2	0	0	0	0	0	0	0	0	0	0	0
Uncharacterized protein	COG3495	1	1	1	0	1	1	1	1	1	1	1	2	1	1	2	1	1	1	2	1	1	1	1	1	1	0	0	0	2	1	1	0	0	0	0	0	0	0	0	0	0	0
Argininosuccinate synthase	COG0137	1	1	1	1	1	2	2	2	2	1	1	2	1	1	1	1	1	1	1	1	1	0	0	1	1	0	0	0	1	1	1	0	0	0	0	0	0	0	0	0	0	0
Bacterioferritin-associated ferredoxin	COG2906	0	0	0	1	1	0	0	0	0	0	0	0	0	0	0	0	0	0	0	0	0	0	0	0	0	0	0	0	0	1	1	0	0	0	0	0	0	0	0	0	0	0
Cu/Ag efflux pump CusA	COG3696	0	0	0	5	1	1	1	1	1	0	0	0	0	0	1	0	1	1	0	0	0	0	0	0	1	0	0	0	1	1	1	0	0	0	0	0	0	0	0	0	0	0
Uncharacterized protein involved in copper resistance	COG3667	0	0	0	1	0	0	0	0	0	0	0	0	0	0	0	0	0	0	0	0	0	0	0	0	0	0	0	0	0	1	0	0	0	0	0	0	0	0	0	0	0	0
Mannose-1-phosphate guanylyltransferase	COG0836	2	2	4	1	1	1	2	2	1	2	2	0	3	1	1	3	3	1	4	1	1	1	1	2	2	0	0	0	1	1	1	0	1	0	0	0	0	0	0	0	0	0
Uncharacterized protein	COG4728	0	0	0	0	1	0	0	0	0	0	0	0	0	0	0	0	0	0	0	0	0	0	0	0	0	0	0	0	0	1	1	0	0	0	0	0	0	0	0	0	0	0
Polyisoprenoid-binding periplasmic protein YceI	COG2353	0	0	0	1	2	1	1	1	1	0	0	0	2	2	0	3	3	2	1	1	1	0	0	0	1	0	0	0	0	2	1	0	0	0	0	0	0	0	0	0	0	0
Uncharacterized membrane protein YkoI	COG3212	1	1	1	2	1	2	2	2	2	2	1	2	1	1	0	1	1	1	0	1	1	1	1	3	0	0	0	0	1	2	0	0	0	0	0	0	0	0	0	0	0	0
Predicted transcriptional regulator with C-terminal CBS domains	COG3620	0	0	0	0	0	0	0	0	0	0	0	0	1	1	0	1	1	0	0	0	0	1	1	0	2	0	0	0	0	1	1	0	0	0	0	0	0	0	0	0	0	0
ATP-dependent exoDNAse (exonuclease V), alpha subunit, helicase superfamily I	COG0507	4	4	4	3	1	6	1	1	2	2	1	4	4	3	1	2	1	2	1	2	2	0	0	1	1	0	3	1	1	1	1	2	1	2	1	1	1	1	2	2	2	3
Glycosidase	COG0366	4	4	4	1	3	2	2	2	2	1	0	0	1	1	0	1	3	0	1	4	4	1	1	0	1	0	0	0	0	2	1	0	0	0	0	0	0	0	0	0	0	0
23S rRNA A2030 N6-methylase RlmJ	COG2961	1	1	1	0	0	1	1	1	1	0	1	1	1	1	0	0	0	0	0	0	0	0	0	1	1	0	0	0	1	1	1	0	0	0	0	0	0	0	0	0	0	0
Predicted sugar epimerase, cupin superfamily	COG3542	0	0	0	0	0	0	0	0	0	0	0	0	0	0	0	1	1	1	0	0	0	0	0	0	0	0	0	0	1	1	0	0	0	0	0	0	0	0	0	0	0	0
Uncharacterized conserved protein YiiM, contains MOSC domain	COG2258	0	0	0	2	0	1	1	1	1	0	1	2	1	1	0	1	0	0	1	0	0	0	0	0	0	0	0	0	1	1	0	0	0	0	0	0	0	0	0	0	0	0
TRAP-type C4-dicarboxylate transport system, large permease component	COG1593	0	0	0	4	0	1	2	2	1	0	0	0	2	1	0	2	2	2	6	1	1	1	1	3	1	0	0	0	1	3	3	0	0	0	0	0	0	0	0	0	0	0
TRAP-type C4-dicarboxylate transport system, small permease component	COG3090	0	0	0	3	0	1	2	2	1	0	0	0	2	1	0	2	2	2	7	1	1	0	0	3	1	0	0	0	0	3	3	0	0	0	0	0	0	0	0	0	0	0
Sugar phosphate isomerase/epimerase	COG1082	0	0	0	0	0	3	3	3	3	0	0	0	0	0	0	0	0	1	1	1	1	0	0	0	0	0	0	0	0	2	0	0	0	0	0	0	0	0	0	0	0	0
TPP-dependent trihydroxycyclohexane-1,2-dione (THcHDO) dehydratase, myo-inositol metabolism	COG3962	0	0	0	0	0	1	1	1	1	0	0	0	0	0	0	0	0	0	1	0	0	0	0	0	0	0	0	0	0	1	0	0	0	0	0	0	0	0	0	0	0	0
Myo-inositol catabolism protein IolC	COG3892	0	0	0	0	0	1	1	1	1	0	0	0	0	0	0	0	0	0	1	0	0	0	0	0	0	0	0	0	0	1	0	0	0	0	0	0	0	0	0	0	0	0
5-deoxy-D-glucuronate isomerase	COG3718	0	0	0	0	0	2	2	2	2	0	0	0	0	0	0	0	0	0	1	0	0	0	0	0	0	0	0	0	0	1	0	0	0	0	0	0	0	0	0	0	0	0
ABC-type sugar transport system, ATPase component	COG1129	1	1	1	0	0	1	2	2	2	0	2	0	2	3	2	1	1	1	5	1	1	0	0	1	0	0	0	0	4	1	0	0	0	0	0	0	0	0	0	0	0	0
Ribose/xylose/arabinose/galactoside ABC-type transport system, permease component	COG1172	0	0	0	0	0	1	1	1	1	0	0	0	1	1	1	1	1	1	6	1	1	0	0	0	0	0	0	0	4	1	0	0	0	0	0	0	0	0	0	0	0	0
ABC-type sugar transport system, periplasmic component, contains N-terminal xre family HTH domain	COG1879	1	1	1	0	0	1	2	2	2	0	1	1	2	2	3	2	2	1	6	1	1	0	0	1	1	0	0	0	5	2	0	0	0	0	0	0	0	0	0	0	0	0
Predicted FMN-binding regulatory protein PaiB	COG2808	2	2	1	0	0	0	0	0	0	0	0	0	0	0	0	0	0	1	0	0	0	0	0	0	0	0	0	0	0	1	0	0	0	0	0	0	0	0	0	0	0	0
Cytochrome c	COG3258	0	0	0	1	0	0	0	0	0	0	0	0	0	0	0	1	1	1	0	0	0	0	0	0	1	0	0	0	0	1	2	0	0	0	0	0	0	0	0	0	0	0
Cell division inhibitor SulA, prevents FtsZ ring assembly	COG5404	0	0	0	0	1	1	1	1	1	1	0	0	1	1	1	1	1	1	1	1	1	1	1	1	1	0	0	0	1	1	1	0	0	0	0	0	0	0	0	0	0	0
Purine nucleoside phosphorylase	COG0005	0	0	0	1	1	0	0	0	0	0	0	0	0	0	0	0	1	1	0	0	0	0	0	1	0	0	0	0	1	1	1	0	0	0	0	0	0	0	0	0	0	0
Putative NADPH-quinone reductase (modulator of drug activity B)	COG2249	1	1	1	2	2	2	2	2	1	1	0	0	1	1	1	0	1	1	1	1	1	2	2	4	1	0	0	0	0	1	1	0	0	0	0	0	0	0	0	0	0	0
Microcystin-dependent protein (function unknown)	COG4675	0	0	0	0	0	0	0	0	0	0	0	0	0	0	1	0	0	0	0	1	1	0	0	0	0	0	0	1	0	3	0	0	0	0	0	0	0	0	0	0	0	0
Oligoendopeptidase F	COG1164	1	1	1	0	0	1	1	1	0	0	0	0	0	0	0	1	1	0	0	0	0	0	0	2	0	0	0	0	0	1	0	0	0	0	0	0	0	0	0	0	0	0
Uncharacterized conserved protein, cupin superfamily	COG3837	0	0	0	0	0	0	0	0	0	0	0	0	0	0	0	1	1	1	1	1	1	0	0	0	0	0	0	0	0	1	0	0	0	0	0	0	0	0	0	0	0	0
Dihydroxyacid dehydratase/phosphogluconate dehydratase	COG0129	1	1	1	2	2	2	2	2	2	0	0	0	1	1	0	2	2	2	1	1	1	1	1	1	1	0	0	0	1	2	3	0	0	0	0	0	0	0	0	0	0	0
L-asparaginase/archaeal Glu-tRNAGln amidotransferase subunit D	COG0252	1	1	1	1	1	1	2	2	1	1	0	1	1	1	1	1	1	1	1	1	1	1	1	2	1	0	0	0	1	1	1	1	3	2	2	2	2	2	2	1	1	1
Glucose-6-phosphate 1-dehydrogenase	COG0364	0	0	0	1	1	0	0	0	0	0	0	0	0	0	0	0	0	0	0	0	0	0	0	0	0	0	0	0	0	1	1	0	0	0	0	0	0	0	0	0	0	0
2-keto-3-deoxy-6-phosphogluconate aldolase	COG0800	1	1	1	1	1	4	6	6	3	0	1	0	2	3	1	1	1	1	1	0	0	0	0	1	1	0	0	0	1	1	1	0	0	0	0	0	0	0	0	0	0	0
DNA repair ATPase RecN	COG0497	1	1	1	1	1	1	1	1	1	1	1	1	1	1	1	1	1	1	1	1	1	1	1	1	1	0	0	0	1	1	1	0	0	0	0	0	0	0	0	0	0	0
Predicted component of the type VI protein secretion system	COG3515	0	0	0	0	0	0	0	0	0	0	0	0	0	0	0	1	1	1	2	0	0	0	0	1	2	0	0	0	1	1	0	0	0	0	0	0	0	0	0	0	0	0
Predicted component of the type VI protein secretion system	COG3516	0	0	0	0	0	1	0	0	0	1	1	2	0	0	1	1	2	1	2	0	0	0	0	1	3	0	0	0	2	1	0	0	0	0	0	0	0	0	0	0	0	0
Predicted component of the type VI protein secretion system	COG3517	0	0	0	0	0	2	0	0	0	2	2	3	0	0	2	3	4	2	4	0	0	0	0	2	6	0	0	0	4	1	0	0	0	0	0	0	0	0	0	0	0	0
Predicted component of the type VI protein secretion system	COG3518	0	0	0	0	0	0	0	0	0	0	0	0	0	0	1	2	2	1	2	0	0	0	0	1	2	0	0	0	2	1	0	0	0	0	0	0	0	0	0	0	0	0
Type VI protein secretion system component VasA	COG3519	0	0	0	0	0	1	0	0	0	1	1	1	0	0	1	2	2	1	2	0	0	0	0	1	3	0	0	0	2	1	0	0	0	0	0	0	0	0	0	0	0	0
Predicted component of the type VI protein secretion system	COG3520	0	0	0	0	0	0	0	0	0	1	1	1	0	0	1	1	2	1	2	0	0	0	0	1	3	0	0	0	1	1	0	0	0	0	0	0	0	0	0	0	0	0
Transcriptional regulator containing GAF, AAA-type ATPase, and DNA-binding Fis domains	COG3604	0	0	0	0	3	0	0	0	0	0	0	0	0	1	0	0	0	0	1	0	0	0	0	0	0	0	0	0	1	1	1	0	0	0	0	0	0	0	0	0	0	0
Branched-chain amino acid ABC-type transport system, permease component	COG0559	1	1	2	3	0	2	2	2	2	0	0	0	3	3	2	3	3	1	2	1	1	0	0	3	2	0	0	0	2	1	4	0	0	0	0	0	0	0	0	0	0	0
ABC-type branched-chain amino acid transport system, permease component	COG4177	1	1	1	3	0	2	2	2	2	0	0	0	3	3	2	2	3	3	2	1	1	0	0	3	2	0	0	0	2	1	4	0	0	0	0	0	0	0	0	0	0	0
ABC-type branched-chain amino acid transport system, ATPase component	COG0411	1	1	1	3	0	1	1	1	1	0	0	0	2	2	2	2	2	1	2	1	1	0	0	2	1	0	0	0	2	1	3	0	0	0	0	0	0	0	0	0	0	0
ABC-type branched-chain amino acid transport system, ATPase component	COG0410	2	2	2	3	0	2	2	2	2	0	0	0	3	3	2	3	3	2	2	1	1	0	0	3	2	0	0	0	2	1	4	0	0	0	0	0	0	0	0	0	0	0
Aspartate carbamoyltransferase, regulatory subunit	COG1781	1	1	1	0	0	1	1	1	1	1	1	0	2	2	1	1	1	1	1	1	1	1	1	1	1	0	1	0	1	1	1	0	0	0	0	0	0	0	0	0	0	0
Murein L,D-transpeptidase YcbB/YkuD	COG2989	0	0	0	1	0	1	1	1	0	0	0	0	1	1	1	2	2	2	2	1	1	0	0	0	0	0	0	0	1	1	0	0	0	0	0	0	0	0	0	0	0	0
Nicotinamide riboside kinase	COG3172	0	0	0	0	1	0	0	0	0	0	0	0	0	0	0	0	0	0	0	0	0	0	0	0	0	0	0	0	0	1	0	0	0	0	0	0	0	0	0	0	0	0
6-phosphogluconolactonase, cycloisomerase 2 family	COG2706	0	0	0	0	0	0	1	1	0	0	0	0	0	0	0	0	0	7	0	0	0	0	0	0	0	0	0	0	0	1	0	0	0	0	0	0	0	0	0	0	0	0
Uncharacterized conserved protein, AMMECR1 domain	COG2078	1	1	1	0	0	1	1	1	1	1	1	2	1	1	1	1	1	1	1	1	1	0	0	1	1	0	0	0	1	1	1	1	1	1	1	1	1	1	1	0	1	1
Predicted class III extradiol dioxygenase, MEMO1 family	COG1355	1	1	1	0	0	1	1	1	1	1	1	2	1	1	1	0	1	1	1	1	1	0	0	1	1	0	0	0	1	1	1	1	1	1	1	1	1	1	1	1	1	1
Pyruvate-formate lyase-activating enzyme	COG1180	2	2	2	0	0	2	2	2	2	3	1	2	3	3	3	2	2	2	3	2	2	2	2	4	2	0	0	0	4	2	2	1	1	1	1	1	1	1	1	1	1	1
Thymidine phosphorylase	COG0213	1	1	1	0	1	1	1	1	1	0	0	0	1	1	1	1	1	0	1	1	1	1	1	1	1	0	0	0	1	2	0	0	0	0	0	0	0	0	0	0	0	0
Xanthine/uracil/vitamin C permease, AzgA family	COG2252	1	1	1	1	1	4	4	4	4	1	1	2	3	3	2	3	3	3	1	7	7	1	1	1	2	0	0	0	1	1	1	0	0	0	0	0	0	0	0	0	0	0
DNA-binding transcriptional regulator, GntR family	COG2188	1	1	1	0	1	2	2	2	1	0	1	2	0	0	0	1	1	1	1	0	0	3	3	2	1	0	0	0	1	2	1	0	0	0	0	0	0	0	0	0	0	0
Imidazolonepropionase or related amidohydrolase	COG1228	1	1	1	0	5	2	2	2	2	0	1	0	0	0	1	1	3	2	2	2	2	0	0	1	0	0	0	0	1	2	1	0	0	0	0	0	0	0	0	0	0	0
Urocanate hydratase	COG2987	1	1	1	0	1	1	1	1	1	0	1	1	0	0	0	1	1	1	1	1	1	0	0	0	0	0	0	0	0	1	1	0	0	0	0	0	0	0	0	0	0	0
Histidine ammonia-lyase	COG2986	1	1	1	0	1	2	1	1	1	0	1	3	0	0	0	1	1	1	1	1	1	0	0	0	0	0	0	0	0	2	1	0	0	0	0	0	0	0	0	0	0	0
16S rRNA G1207 methylase RsmC	COG2813	1	1	1	0	2	1	1	1	1	1	1	1	1	1	1	2	2	1	1	3	3	3	3	3	2	0	0	0	2	2	1	0	0	0	0	0	0	0	0	0	0	0
Mitochondrial DNA-directed RNA polymerase	COG5108	0	0	0	0	0	0	0	0	0	0	0	0	0	1	0	0	0	0	0	0	0	0	0	0	0	0	0	0	0	2	0	0	0	0	0	0	0	0	0	0	0	0
Flavodoxin	COG0716	0	0	0	0	3	1	1	1	0	0	0	0	1	1	0	0	0	0	0	0	0	0	0	0	0	0	0	0	1	1	0	0	0	0	0	0	0	0	0	0	0	0
Glutamate 5-kinase	COG0263	1	1	1	1	1	1	1	1	1	0	1	1	1	1	1	0	1	1	1	1	1	1	1	1	1	0	0	0	1	1	1	0	0	0	0	0	0	0	0	0	0	0
4-Hydroxy-3-methylbut-2-enyl diphosphate reductase IspH	COG0761	1	1	1	0	1	1	1	1	1	1	1	2	1	1	1	1	1	1	1	1	1	0	0	0	0	0	0	0	0	1	1	1	1	1	1	1	1	1	1	1	1	0
Copper oxidase (laccase) domain	COG1496	1	1	1	1	1	1	1	1	1	1	1	1	1	1	1	1	1	1	1	1	1	1	1	1	1	0	0	0	1	1	1	0	0	0	0	0	0	0	0	0	0	0
Archaeal fructose-1,6-bisphosphatase or related enzyme of inositol monophosphatase family	COG0483	1	1	1	2	1	1	1	1	1	1	1	1	1	1	1	0	1	1	2	1	1	1	1	2	1	0	1	1	1	1	1	1	1	1	1	1	1	1	1	1	1	1
Serine acetyltransferase	COG1045	3	3	1	2	1	1	1	1	1	1	0	0	3	1	1	1	2	2	2	1	1	0	0	1	3	0	0	1	1	1	2	0	0	0	0	0	0	0	0	0	0	0
4-hydroxy-3-methylbut-2-en-1-yl diphosphate synthase IspG/GcpE	COG0821	1	1	1	0	1	1	1	1	1	0	1	1	1	1	1	1	1	1	1	1	1	0	0	0	0	0	0	0	0	1	1	1	1	1	1	1	1	1	1	1	1	1
IMP dehydrogenase/GMP reductase	COG0516	2	2	2	1	1	2	2	2	2	2	2	4	2	2	1	1	2	2	2	2	2	2	2	2	2	0	1	0	2	1	2	1	1	1	1	1	1	1	1	1	1	1
DNA-binding ferritin-like protein (oxidative damage protectant)	COG0783	0	0	0	1	1	2	1	1	2	0	2	2	2	2	0	0	0	1	0	0	0	2	2	2	1	0	0	0	2	1	0	1	1	1	1	1	1	1	1	1	1	2
Fumarate hydratase class II	COG0114	0	0	0	1	1	1	1	1	1	0	0	0	1	1	1	1	1	1	1	1	1	0	0	1	1	0	0	0	1	1	1	0	0	0	0	0	0	0	0	0	0	0
Membrane-bound lytic murein transglycosylase MltF	COG4623	0	0	0	2	1	0	1	1	1	0	0	0	0	0	0	0	0	0	0	0	0	1	1	1	2	0	0	0	1	2	1	0	0	0	0	0	0	0	0	0	0	0
CHAD domain (function unknown)	COG5607	0	0	0	0	0	0	0	0	0	0	0	0	0	0	0	0	0	0	0	0	0	0	0	0	0	0	0	0	0	1	0	0	0	0	0	0	0	0	0	0	0	0
Fermentation-respiration switch protein FrsA, has esterase activity, DUF1100 family	COG1073	0	0	0	1	1	0	0	0	0	0	0	0	1	1	0	0	0	1	0	0	0	1	1	1	0	0	0	0	0	1	0	0	0	0	0	0	0	0	0	0	0	0
Homoserine dehydrogenase	COG0460	1	1	1	1	0	2	1	1	1	0	0	0	1	1	1	0	1	1	1	1	1	0	0	1	1	0	0	0	1	1	1	0	0	0	0	0	0	0	0	0	0	0
Threonine synthase	COG0498	1	1	1	1	1	2	1	1	1	0	0	0	1	1	1	1	1	1	1	1	1	0	0	1	1	0	0	0	1	1	1	0	0	0	0	0	0	0	0	0	0	0
DNA-binding transcriptional regulator YbjK	COG3226	1	1	1	0	1	1	1	1	1	1	1	1	1	1	1	3	3	1	1	1	1	1	1	1	1	0	0	0	1	1	1	1	1	1	1	1	1	1	1	1	1	1
Aspartate oxidase	COG0029	1	1	1	1	1	1	1	1	1	1	1	1	1	1	1	1	1	1	1	1	1	0	0	1	1	0	0	0	1	1	1	0	0	0	0	0	0	0	0	0	0	0
Negative regulator of sigma E activity	COG3026	1	1	1	1	1	1	1	1	1	1	1	2	1	1	1	1	1	1	1	1	1	1	1	1	1	0	0	0	1	1	1	0	0	0	0	0	0	0	0	0	0	0
Positive regulator of sigma E activity	COG3086	1	1	1	0	1	1	1	1	1	1	1	2	1	1	1	1	1	1	1	1	1	1	1	1	1	0	0	0	1	1	1	0	0	0	0	0	0	0	0	0	0	0
Recombinational DNA repair protein (RecF pathway)	COG1381	1	1	1	1	1	1	1	1	1	1	1	1	1	1	1	1	1	1	1	1	1	1	1	1	1	0	1	0	1	1	1	0	1	1	1	1	1	1	1	0	1	1
Uncharacterized conserved protein YabN, contains tetrapyrrole methylase and MazG-like pyrophosphatase domain	COG3956	1	1	1	0	1	1	1	1	1	1	1	1	1	1	1	1	1	1	1	1	1	1	1	1	1	0	0	0	1	1	1	0	0	0	0	0	0	0	0	0	0	0
Phosphoenolpyruvate carboxylase	COG2352	1	1	1	1	0	1	1	1	1	1	0	2	1	1	1	1	1	1	1	1	1	1	1	1	1	0	1	0	1	1	1	0	0	0	0	0	0	0	0	0	0	0
tRNA A37 threonylcarbamoyladenosine modification protein TsaB	COG1214	1	1	1	1	1	1	1	1	1	1	1	1	1	1	1	1	1	1	1	1	1	1	1	1	1	0	1	0	1	1	1	1	1	1	1	1	1	1	1	1	1	0
Undecaprenyl pyrophosphate phosphatase UppP	COG1968	1	1	1	1	1	2	1	1	1	1	1	0	1	1	1	1	1	1	1	2	2	1	1	1	1	0	0	0	1	1	1	1	1	1	1	1	1	1	1	1	1	1
UTP:GlnB (protein PII) uridylyltransferase	COG2844	1	1	1	1	1	1	1	1	1	0	0	2	1	1	1	1	1	1	1	1	1	1	1	1	1	0	0	0	1	1	1	0	0	0	0	0	0	0	0	0	0	0
1-deoxy-D-xylulose 5-phosphate reductoisomerase	COG0743	1	1	1	0	1	1	1	1	1	1	1	2	1	1	1	0	1	1	1	1	1	0	0	0	0	0	0	0	0	1	1	1	1	1	1	1	1	1	1	1	1	1
2C-methyl-D-erythritol 2,4-cyclodiphosphate synthase	COG0245	1	1	1	0	1	1	1	1	1	1	1	1	1	1	1	1	1	1	1	1	1	0	0	0	0	0	0	0	0	1	1	1	1	1	1	1	1	1	1	1	1	1
tRNA(Glu) U13 pseudouridine synthase TruD	COG0585	1	1	1	1	1	1	1	1	1	1	1	2	1	1	1	1	1	1	1	1	1	1	1	1	1	0	0	0	1	1	1	0	0	0	0	0	0	0	0	0	0	0
Broad specificity polyphosphatase and 5'/3'-nucleotidase SurE	COG0496	1	1	1	2	1	2	2	2	1	1	1	1	1	1	1	3	3	1	1	1	1	0	0	0	0	0	0	0	1	1	1	1	1	1	1	1	1	1	1	1	1	1
SOS response regulatory protein OraA/RecX, interacts with RecA	COG2137	1	1	1	1	1	3	1	1	4	1	1	1	1	1	1	1	1	1	1	1	1	1	1	1	1	0	1	1	1	1	1	0	0	0	0	0	0	0	0	0	0	0
Uncharacterized membrane protein	COG4648	0	0	0	0	0	1	0	0	0	0	0	1	0	0	0	0	0	0	0	0	0	0	0	0	0	0	0	0	0	1	1	0	0	0	0	0	0	0	0	0	0	0
Predicted acyltransferase, LPLAT superfamily	COG4261	0	0	0	0	0	1	0	0	0	0	0	1	0	0	0	0	0	0	0	0	0	0	0	0	0	0	0	0	0	1	2	0	0	0	0	0	0	0	0	0	0	0
Predicted exporter	COG4258	0	0	0	0	0	1	0	0	0	0	0	1	0	0	0	0	0	0	0	0	0	0	0	0	0	0	0	0	0	1	1	0	0	0	0	0	0	0	0	0	0	0
Predicted 3-hydroxylacyl-ACP dehydratase, HotDog domain	COG4706	0	0	0	0	0	1	0	0	0	0	0	1	0	0	0	0	0	0	0	0	0	0	0	0	0	0	0	0	0	1	2	0	0	0	0	0	0	0	0	0	0	0
N-acetyl-gamma-glutamylphosphate reductase	COG0002	1	1	1	1	1	1	1	1	1	1	1	2	1	1	2	1	1	1	1	1	1	0	0	1	1	0	0	0	1	1	1	0	0	0	0	0	0	0	0	0	0	0
H+/Cl- antiporter ClcA	COG0038	1	1	1	3	1	1	1	1	1	0	1	0	1	1	1	1	1	1	1	1	1	0	0	1	1	0	0	0	1	1	1	0	0	0	0	0	0	0	0	0	0	0
Uncharacterized OsmC-related protein	COG1765	1	1	1	1	2	2	2	2	2	1	1	1	3	3	2	1	1	1	3	1	1	0	0	2	3	0	0	0	2	1	1	0	0	0	0	0	0	0	0	0	0	0
Pentose-5-phosphate-3-epimerase	COG0036	1	1	1	1	1	1	1	1	1	1	1	1	1	1	1	1	1	1	1	1	1	1	1	1	1	0	1	0	1	1	1	1	1	1	1	1	1	1	1	1	1	1
4-hydroxy-L-threonine phosphate dehydrogenase PdxA	COG1995	2	2	2	1	1	2	2	2	2	0	1	2	1	1	1	3	2	2	2	2	2	0	0	1	1	0	1	0	1	1	1	1	1	1	1	1	1	1	1	1	1	1
Uncharacterized protein affecting Mg2+/Co2+ transport	COG2967	0	0	0	0	1	0	0	0	0	0	0	0	0	0	0	0	0	0	0	0	0	0	0	1	1	0	0	0	1	1	0	0	0	0	0	0	0	0	0	0	0	0
Uncharacterized conserved protein YqeY	COG1610	1	1	1	1	1	1	1	1	1	1	1	2	1	1	1	0	1	1	1	1	1	0	0	0	0	0	0	0	1	1	1	0	0	0	0	0	0	0	0	0	0	0
Uncharacterized protein YjfI, DUF2170 family	COG3789	1	1	1	0	1	1	1	1	1	1	1	1	0	0	1	0	1	1	1	0	0	0	0	1	0	0	0	0	0	2	0	0	0	0	0	0	0	0	0	0	0	0
Uncharacterized membrane protein YqiK, contains Band7/PHB/SPFH domain	COG2268	0	0	0	0	1	0	0	0	0	0	0	0	0	1	0	0	0	0	2	0	0	0	0	1	0	0	0	0	0	1	0	0	0	0	0	0	0	0	0	0	1	0
Antitoxin component of the RelBE or YafQ-DinJ toxin-antitoxin module	COG3077	3	3	3	1	0	1	1	1	1	0	2	1	1	1	1	1	1	1	1	1	1	0	0	1	1	0	0	0	0	1	1	0	0	0	0	0	0	0	0	0	0	0
Uncharacterized membrane protein YadS	COG2855	0	0	0	1	0	0	0	0	0	0	0	0	0	0	0	0	0	0	1	1	1	0	0	0	0	0	0	0	0	1	0	0	0	0	0	0	0	0	0	0	0	0
Predicted epimerase YddE/YHI9, PhzF superfamily	COG0384	0	0	0	1	1	0	0	0	0	0	0	0	0	0	0	1	1	1	1	0	0	0	0	0	0	0	0	1	1	1	0	0	0	0	0	0	0	0	0	0	0	0
Predicted amidohydrolase	COG0388	1	1	1	3	4	5	3	3	3	1	1	2	2	2	1	3	3	3	1	3	3	1	1	2	1	0	0	0	2	2	2	1	1	1	1	1	1	1	1	1	1	1
Leucyl aminopeptidase (aminopeptidase T)	COG2309	0	0	0	0	0	0	0	0	0	0	0	0	0	0	0	0	1	0	0	0	0	0	0	1	0	0	0	0	0	1	0	0	0	0	0	0	0	0	0	0	0	0
Uncharacterized conserved protein YbdZ, MbtH family	COG3251	0	0	0	0	1	0	0	0	0	0	0	0	0	0	0	0	0	0	0	0	0	0	0	0	0	0	0	0	0	1	0	0	0	0	0	0	0	0	0	0	0	0
ABC-type spermidine/putrescine transport system, permease component II	COG1177	1	1	1	0	0	2	2	2	2	1	1	1	4	4	2	1	1	1	3	2	1	1	1	4	2	0	0	0	3	1	3	1	1	1	1	1	1	1	1	1	1	1
ABC-type spermidine/putrescine transport system, permease component I	COG1176	1	1	1	0	0	2	2	2	2	1	1	1	4	4	2	0	0	0	2	2	1	1	1	4	1	0	0	0	3	1	3	1	1	1	1	1	1	1	1	1	1	1
ABC-type Fe3+/spermidine/putrescine transport systems, ATPase components	COG3842	2	2	2	1	1	4	4	4	3	1	1	2	5	5	2	3	3	2	5	3	2	1	1	6	2	0	0	0	5	2	5	1	1	1	1	1	1	1	1	1	1	1
Predicted Fe-S protein YdhL, DUF1289 family	COG3313	0	0	0	0	2	0	0	0	0	0	0	0	0	0	0	1	1	1	1	0	0	0	0	0	0	0	0	0	1	1	2	0	0	0	0	0	0	0	0	0	0	0
S-adenosylhomocysteine hydrolase	COG0499	1	1	1	1	0	1	1	1	1	1	1	1	1	1	1	2	2	2	1	2	2	0	0	1	2	0	0	0	1	1	1	0	0	0	0	0	0	0	0	0	0	0
5,10-methylenetetrahydrofolate reductase	COG0685	1	1	1	1	1	1	1	1	1	1	1	1	1	1	1	2	2	1	1	1	1	1	1	1	1	0	0	0	1	1	1	0	0	0	0	0	0	0	0	0	0	0
Glutamate dehydrogenase/leucine dehydrogenase	COG0334	1	1	1	2	1	2	2	2	4	0	0	1	1	1	1	2	2	2	2	2	2	0	0	2	2	0	0	0	2	1	0	0	0	0	0	0	0	0	0	0	0	0
TPP-dependent pyruvate or acetoin dehydrogenase subunit alpha	COG1071	1	1	1	0	1	1	1	1	1	0	0	2	1	1	1	0	1	1	1	1	1	0	0	1	1	0	1	1	1	1	2	0	0	0	0	0	0	0	0	0	0	0
Pyruvate/2-oxoglutarate/acetoin dehydrogenase complex, dehydrogenase (E1) component	COG0022	1	1	1	0	2	1	1	1	1	0	0	2	1	1	1	1	1	1	1	1	1	0	0	1	1	0	1	0	1	2	2	0	0	0	0	0	0	0	0	0	0	0
Anti-sigma factor ChrR, cupin superfamily	COG3806	1	1	1	0	2	1	1	1	1	0	0	2	1	1	0	1	2	2	2	1	1	0	0	2	1	0	0	0	0	1	2	0	0	0	0	0	0	0	0	0	0	0
Uncharacterized lipoprotein YbaY	COG3126	0	0	0	0	0	0	0	0	0	1	0	0	0	0	0	0	0	0	0	0	0	1	1	0	0	0	0	0	0	2	1	0	0	0	0	0	0	0	0	0	0	0
Predicted endonuclease, GIY-YIG superfamily	COG2827	1	1	1	0	1	2	1	1	2	2	1	1	2	2	0	2	2	1	1	1	1	1	1	1	1	0	0	0	1	1	1	0	0	0	0	0	0	0	0	0	0	0
Uncharacterized protein	COG4340	1	1	1	0	0	1	1	1	1	0	0	1	1	1	1	0	0	0	0	0	0	1	1	0	0	0	0	0	0	2	0	0	0	0	0	0	0	0	0	0	0	0
Ribosomal protein L36	COG0257	1	1	1	1	0	1	1	1	1	1	1	0	2	2	0	1	1	1	1	1	1	0	0	1	1	0	0	0	0	1	1	1	0	0	0	0	0	0	0	1	1	1
Hydrogenase/urease accessory protein HupE	COG2370	0	0	0	0	0	0	0	0	0	0	0	0	0	0	0	0	0	0	0	0	0	0	0	0	1	0	0	0	1	1	0	0	0	0	0	0	0	0	0	0	0	0
Pyridoxine 5'-phosphate synthase PdxJ	COG0854	1	1	1	1	1	1	1	1	1	1	1	2	1	1	1	1	1	1	1	1	1	0	0	1	1	0	1	0	1	1	1	1	1	1	1	1	1	1	1	1	1	0
Phosphopantetheinyl transferase	COG2091	0	0	0	1	0	0	0	0	0	0	0	0	0	0	0	0	0	0	0	0	0	0	0	0	0	0	0	0	0	2	0	0	0	0	0	0	0	0	0	0	0	0
Predicted hydrolase of the alpha/beta-hydrolase fold	COG0429	0	0	0	1	1	1	1	1	1	0	0	0	0	0	1	1	1	1	1	1	1	0	0	1	1	0	0	0	1	1	1	0	0	0	0	0	0	0	0	0	0	0
Uncharacterized conserved protein YdgA, DUF945 family	COG5339	0	0	0	3	0	0	0	0	0	0	0	0	0	0	0	0	0	0	1	0	0	0	0	1	1	0	0	0	0	1	1	0	0	0	0	0	0	0	0	0	0	0
DNA-binding transcriptional regulator, XRE family	COG3655	0	0	0	0	0	1	1	1	1	0	0	0	3	2	0	0	0	0	0	0	0	0	0	0	0	0	0	1	0	2	2	0	0	0	0	0	0	0	0	0	0	0
Redox-regulated molecular chaperone, HSP33 family	COG1281	1	1	1	1	1	1	1	1	1	0	0	0	1	1	1	1	1	1	1	1	1	1	1	1	1	0	0	0	1	1	1	0	0	0	0	0	0	0	0	0	0	0
Uncharacterized protein	COG5589	0	0	0	0	0	0	0	0	0	0	0	0	0	0	0	0	0	0	0	0	0	0	0	0	0	0	0	0	1	1	0	0	0	0	0	0	0	0	0	0	0	0
Predicted oxidoreductase	COG3573	0	0	0	1	0	0	0	0	0	0	0	0	0	0	0	0	0	0	0	0	0	0	0	0	0	0	0	0	0	1	1	0	0	0	0	0	0	0	0	0	0	0
Maltose-binding periplasmic protein MalE	COG2182	3	3	3	0	0	2	2	2	1	1	0	3	0	0	1	2	3	1	2	2	2	1	1	1	0	0	0	0	0	1	0	0	0	0	0	0	0	0	0	0	0	0
Maltoporin (phage lambda and maltose receptor)	COG4580	2	2	2	0	0	2	2	2	1	2	1	1	2	2	1	1	2	2	2	3	3	2	2	1	0	0	0	0	0	1	0	0	0	0	0	0	0	0	0	0	0	0
ATP-, maltotriose- and DNA-dependent transcriptional regulator MalT	COG2909	0	0	0	1	0	0	0	0	0	0	0	0	0	0	0	0	0	0	1	1	1	0	0	0	0	0	0	0	0	1	1	0	0	0	0	0	0	0	0	0	0	0
ABC-type sugar transport system, ATPase component	COG3839	4	4	4	0	0	3	3	3	1	1	0	2	0	0	1	3	3	2	7	3	3	2	2	3	1	0	0	1	0	3	0	0	0	0	0	0	0	0	0	0	0	0
6-pyruvoyl-tetrahydropterin synthase	COG0720	1	1	1	2	1	1	1	1	1	0	0	1	1	1	0	1	1	1	1	1	1	0	0	1	1	0	0	0	1	1	1	1	1	1	1	1	1	1	1	1	1	0
Uncharacterized iron-regulated protein	COG3487	0	0	0	0	1	1	1	1	0	0	0	0	1	1	0	1	1	1	0	0	0	0	0	1	1	0	0	0	1	1	0	0	0	0	0	0	0	0	0	0	0	0
Uncharacterized conserved protein with two CxxC motifs, DUF1111 family	COG3488	1	1	1	1	2	1	1	1	2	0	0	0	1	1	1	1	1	1	0	1	1	0	0	1	1	0	0	0	1	2	0	0	0	0	0	0	0	0	0	0	0	0
Predicted periplasmic lipoprotein	COG3489	0	0	0	0	2	1	1	1	1	0	0	0	1	1	0	1	1	1	0	0	0	0	0	1	1	0	0	0	1	1	0	0	0	0	0	0	0	0	0	0	0	0
Uncharacterized protein	COG3490	0	0	0	0	1	1	1	1	1	0	0	0	1	1	0	1	1	1	0	0	0	0	0	1	1	0	0	0	1	1	0	0	0	0	0	0	0	0	0	0	0	0
Putative heme iron utilization protein	COG0748	1	1	1	0	1	2	2	2	2	1	0	0	2	2	2	1	1	1	2	1	1	0	0	2	1	0	0	0	1	1	1	0	0	0	0	0	0	0	0	0	0	0
Alkylated DNA nucleotide flippase Atl1, participates in nucleotide excision repair, Ada-like DNA-binding domain	COG3695	1	1	1	1	1	1	1	1	1	1	1	1	2	1	1	1	1	1	1	1	1	1	1	1	1	0	0	0	1	1	1	0	0	0	0	0	0	0	0	0	0	0
REP element-mobilizing transposase RayT	COG1943	2	2	3	3	5	1	0	0	5	6	3	1	18	17	1	20	10	22	0	5	7	1	1	1	6	0	0	1	2	1	0	2	2	1	1	1	1	1	1	1	0	0
Uracil-DNA glycosylase	COG1573	0	0	0	4	1	0	0	0	0	0	0	0	0	0	0	0	0	0	0	0	0	0	0	0	1	0	0	0	0	1	1	0	0	0	0	0	0	0	0	0	0	0
Sugar kinase of the NBD/HSP70 family, may contain an N-terminal HTH domain	COG1940	1	1	1	1	1	2	4	4	3	1	1	0	3	3	4	3	4	3	2	2	2	2	2	2	0	0	0	0	1	1	0	0	0	0	0	0	0	0	0	0	0	0
Putative alpha-1,2-mannosidase	COG3537	0	0	0	0	0	0	0	0	0	0	0	0	0	0	0	5	5	0	0	0	0	1	1	0	0	0	0	0	0	1	0	0	0	0	0	0	0	0	0	0	0	0
Cytochrome c2	COG3474	0	0	0	0	0	0	0	0	0	0	0	0	0	0	0	0	0	0	0	0	0	0	0	0	0	0	0	0	0	1	0	0	0	0	0	0	0	0	0	0	0	0
Periplasmic DMSO/TMAO reductase YedYZ, molybdopterin-dependent catalytic subunit	COG2041	1	1	1	2	1	1	1	1	1	0	0	0	1	1	0	2	3	3	1	2	2	0	0	1	2	0	0	0	1	2	0	0	0	0	0	0	0	0	0	0	0	0
ADP-ribosylglycohydrolase	COG1397	3	3	3	0	0	1	1	1	1	1	0	2	1	1	0	2	2	2	1	1	1	0	0	2	1	0	0	0	2	1	1	0	0	0	0	0	0	0	0	0	0	0
Uncharacterized membrane protein	COG2928	0	0	0	0	0	1	1	1	1	0	0	0	1	1	0	0	0	0	0	0	0	0	0	0	0	0	0	0	1	1	0	0	0	0	0	0	0	0	0	0	0	0
Uncharacterized protein	COG3868	0	0	0	1	0	0	0	0	0	0	0	0	0	0	0	0	0	0	0	0	0	1	1	0	0	0	0	0	0	1	0	0	0	0	0	0	0	0	0	0	0	0
Flagellar biosynthesis/type III secretory pathway chaperone	COG3418	1	1	1	0	0	0	0	0	0	0	0	0	1	0	1	1	1	0	0	0	0	0	0	0	0	0	0	0	0	1	1	0	0	0	0	0	0	0	0	0	0	0
Uncharacterized conserved protein, glycosyltransferase A (GT-A) superfamily, DUF2064 family	COG3222	0	0	0	1	1	0	0	0	0	0	0	0	0	0	0	1	1	1	0	0	0	0	0	0	0	0	0	0	1	1	1	0	0	0	0	0	0	0	0	0	0	0
Isoaspartyl peptidase or L-asparaginase, Ntn-hydrolase superfamily	COG1446	0	0	0	0	0	0	0	0	0	1	0	0	0	0	0	0	0	0	0	0	0	0	0	0	0	0	0	0	0	1	0	0	0	0	0	0	0	0	0	0	0	0
Sulfite reductase, beta subunit (hemoprotein)	COG0155	1	1	1	2	1	1	1	1	1	0	0	0	1	1	1	1	1	1	1	1	1	0	0	1	1	0	0	0	1	1	1	0	0	0	0	0	0	0	0	0	0	0
Uncharacterized conserved protein, DUF934 family	COG3749	1	1	1	0	0	1	1	1	1	0	0	0	1	1	1	1	1	1	1	1	1	0	0	1	1	0	0	0	1	1	1	0	0	0	0	0	0	0	0	0	0	0
NADH pyrophosphatase NudC, Nudix superfamily	COG2816	1	1	1	2	0	1	1	1	1	1	1	0	1	1	0	1	1	1	1	1	1	1	1	1	1	0	0	0	1	1	1	1	0	0	0	0	0	0	0	1	1	1
Na+/H+ antiporter NhaB	COG3067	0	0	0	0	1	0	0	0	0	0	0	0	0	0	0	0	0	0	1	0	0	0	0	0	0	0	0	0	1	1	1	0	0	0	0	0	0	0	0	0	0	0
ABC-type microcin C transport system, permease component YejB	COG4174	1	1	1	0	0	1	1	1	1	0	1	1	1	1	1	1	1	1	1	1	1	0	0	1	1	0	0	0	1	1	1	1	1	1	1	1	1	1	1	1	1	1
ABC-type microcin C transport system, permease component YejE	COG4239	1	1	1	0	0	1	1	1	1	0	1	1	1	1	1	1	1	1	1	1	1	1	1	1	1	0	0	0	1	1	1	1	1	1	1	1	1	1	1	1	1	1
ABC-type microcin C transport system, duplicated ATPase component YejF	COG4172	2	2	2	1	0	2	2	2	3	0	1	1	1	1	3	2	2	2	1	1	1	1	1	3	2	0	0	0	2	1	1	1	1	1	1	1	1	1	1	1	1	0
Predicted extracellular nuclease	COG2374	0	0	0	1	2	0	0	0	0	0	0	0	0	0	1	1	1	1	3	0	0	0	0	1	3	0	0	0	0	1	0	0	0	0	0	0	0	0	0	0	0	0
Multidrug transporter EmrE and related cation transporters	COG2076	0	0	0	2	0	3	3	3	3	2	1	0	5	3	1	2	1	1	0	0	0	2	2	1	0	0	0	0	4	1	2	1	1	1	1	1	1	1	1	1	1	1
Citrate lyase beta subunit	COG2301	0	0	0	1	0	1	1	1	1	1	1	0	2	1	0	0	0	0	0	1	1	0	0	0	0	0	0	0	0	1	0	0	0	0	0	0	0	0	0	0	0	0
Tellurite resistance protein	COG3793	0	0	0	0	0	0	0	0	0	1	0	0	1	1	0	0	0	0	0	0	0	0	0	0	0	0	0	0	0	1	0	0	0	0	0	0	0	0	0	0	0	0
Uncharacterized protein involved in tellurium resistance	COG4110	0	0	0	0	0	0	0	0	0	1	0	0	1	1	0	0	0	0	0	0	0	0	0	0	0	0	0	0	0	1	0	0	0	0	0	0	0	0	0	0	0	0
Periplasmic catabolite regulation protein CreA (function unknown)	COG3045	1	1	1	0	1	2	1	1	2	0	0	0	0	0	0	1	1	1	1	0	0	1	1	0	0	0	0	0	0	1	0	0	0	0	0	0	0	0	0	0	0	0
Sulfur transfer complex TusBCD TusB component, DsrH family	COG2168	1	1	1	0	1	1	1	1	1	1	0	2	1	1	1	1	1	1	1	1	1	1	1	1	1	0	0	0	1	1	1	1	1	1	1	1	1	1	1	1	1	1
Uroporphyrinogen-III methylase (siroheme synthase)	COG0007	1	1	1	1	1	1	1	1	1	0	0	0	1	1	1	1	1	1	1	1	1	0	0	2	1	0	0	0	2	1	1	0	0	0	0	0	0	0	0	0	0	0
Fluoride ion exporter CrcB/FEX, affects chromosome condensation	COG0239	1	1	1	1	1	1	1	1	1	1	0	2	1	1	1	1	1	1	1	0	0	1	1	1	1	0	0	0	1	1	1	0	1	1	1	1	1	1	1	1	0	0
Arginyl-tRNA--protein-N-Asp/Glu arginylyltransferase	COG2935	1	1	1	0	1	1	1	1	1	1	1	1	1	1	1	1	1	1	1	1	1	1	1	1	1	0	0	0	1	1	1	0	0	0	0	0	0	0	0	0	0	0
23S rRNA G2445 N2-methylase RlmL	COG0116	1	1	1	0	1	1	1	1	1	0	1	0	1	1	1	0	1	1	1	1	1	0	0	1	1	0	0	0	1	1	1	0	0	0	0	0	0	0	0	0	0	0
RNA:NAD 2'-phosphotransferase, TPT1/KptA family	COG1859	0	0	0	0	1	0	0	0	0	0	0	0	0	0	0	0	0	0	1	0	0	0	0	0	0	0	0	0	0	1	0	0	0	0	0	0	0	0	0	0	0	0
Cytidine deaminase	COG0295	1	1	1	0	1	1	1	1	1	1	0	2	1	1	1	1	1	2	1	1	1	1	1	1	1	0	0	0	1	1	0	0	0	0	0	0	0	0	0	0	0	0
tRNA U34 5-methylaminomethyl-2-thiouridine-forming methyltransferase MnmC	COG4121	1	1	1	0	1	1	1	1	1	1	0	0	0	0	1	0	1	1	1	1	1	0	0	1	1	0	0	0	1	1	1	1	1	1	1	1	1	1	1	1	1	1
DNA-binding transcriptional regulator, GntR family	COG1802	0	0	0	2	2	1	1	1	1	0	0	0	2	2	2	2	2	1	1	2	2	0	0	3	3	0	0	0	4	2	1	0	0	0	0	0	0	0	0	0	0	0
Type III secretion system substrate exporter, FlhB-like	COG2257	0	0	0	0	0	0	0	0	0	0	0	0	0	0	0	0	0	0	0	0	0	0	0	0	0	0	0	0	0	1	1	0	0	0	0	0	0	0	0	0	0	0
Chemotaxis regulator CheZ, phosphatase of CheY~P	COG3143	0	0	0	0	1	0	0	0	0	0	0	0	0	0	0	0	0	0	0	0	0	0	0	0	0	0	0	0	0	1	1	0	0	0	0	0	0	0	0	0	0	0
Flagellar biosynthesis GTPase FlhF	COG1419	0	0	0	0	1	0	0	0	0	0	0	0	0	0	0	0	0	0	0	0	0	0	0	0	0	0	0	0	0	1	1	0	0	0	0	0	0	0	0	0	0	0
Carotenoid cleavage dioxygenase or a related enzyme	COG3670	0	0	0	0	0	1	2	2	0	0	0	0	0	0	0	1	1	0	0	0	0	0	0	0	1	0	0	0	0	1	0	0	0	0	0	0	0	0	0	0	0	0
Fe-S-cluster-containing hydrogenase component 2	COG1142	0	0	0	0	0	0	0	0	0	0	0	0	0	1	0	0	0	0	0	0	0	0	0	0	0	0	0	0	0	1	0	0	0	0	0	0	0	0	0	0	0	0
Flagellar motor switch protein FliM	COG1868	2	2	2	0	1	0	0	0	0	0	0	0	2	2	1	1	1	1	1	2	2	0	0	2	2	0	0	0	2	1	1	0	0	0	0	0	0	0	0	0	0	0
Flagellar hook-length control protein FliK	COG3144	1	1	1	0	1	0	0	0	0	0	0	1	2	2	1	1	1	1	1	1	1	0	0	2	1	0	0	0	1	1	1	0	0	0	0	0	0	0	0	0	0	0
Uncharacterized conserved protein YbjT, contains NAD(P)-binding and DUF2867 domains	COG0702	1	1	1	1	2	1	2	2	1	0	0	0	0	0	0	1	1	1	2	1	1	0	0	1	1	0	0	0	2	1	2	0	0	0	0	0	0	0	0	0	0	0
Uncharacterized membrane protein	COG5528	0	0	0	0	1	0	1	1	0	0	0	0	0	0	0	0	0	0	0	0	0	0	0	1	0	0	0	0	1	1	0	0	0	0	0	0	0	0	0	0	0	0
Uncharacterized conserved protein, DUF2252 family	COG4320	0	0	0	2	1	0	0	0	0	0	0	0	0	0	0	0	0	0	0	0	0	0	0	0	0	0	0	0	0	1	0	0	0	0	0	0	0	0	0	0	0	0
Uncharacterized membrane protein SpoIIM, required for sporulation	COG1300	0	0	0	0	1	0	0	0	0	0	0	0	0	0	0	0	0	0	0	0	0	0	0	0	1	0	0	0	1	1	0	0	0	0	0	0	0	0	0	0	0	0
Uncharacterized membrane protein YeaQ/YmgE, transglycosylase-associated protein family	COG2261	0	0	0	1	0	1	0	0	0	0	0	0	0	0	0	0	0	0	0	0	0	0	0	0	0	0	0	0	0	1	0	0	0	0	0	0	0	0	0	0	0	0
Uncharacterized conserved protein YlxP, DUF503 family	COG1550	0	0	0	0	0	0	0	0	0	0	0	0	0	0	0	0	0	0	0	0	0	0	0	0	0	0	0	0	0	1	0	0	0	0	0	0	0	0	0	0	0	0
Uncharacterized membrane protein	COG5488	1	1	1	2	0	1	1	1	1	0	1	1	0	0	0	0	0	0	0	0	0	0	0	0	0	0	0	0	0	1	1	0	0	0	0	0	0	0	0	0	0	0
Heat shock protein HspQ	COG3785	0	0	0	0	0	0	0	0	0	0	0	0	0	0	0	0	0	0	0	0	0	0	0	0	0	0	0	0	0	1	1	0	0	0	0	0	0	0	0	0	0	0
Glycosyltransferase, GT2 family	COG1216	0	0	0	1	0	1	0	0	0	0	0	0	3	0	0	2	2	4	0	0	0	0	0	1	0	0	0	1	0	2	1	0	0	0	0	0	0	0	0	0	0	0
ABC-type polysaccharide/polyol phosphate transport system, ATPase component	COG1134	0	0	0	0	0	2	1	1	0	3	1	0	0	0	0	1	1	1	0	2	2	0	0	0	0	0	0	2	0	1	0	0	0	0	0	0	0	0	0	0	0	0
ABC-type polysaccharide/polyol phosphate export permease	COG1682	0	0	1	0	0	2	1	1	0	3	1	0	0	0	0	1	1	1	0	2	2	0	0	0	0	0	0	1	0	1	0	0	0	0	0	0	0	0	0	0	0	0
Transposase	COG3464	0	0	1	1	0	0	0	0	0	2	3	0	24	12	8	0	0	12	0	5	3	0	0	0	3	0	0	0	0	1	0	0	0	0	0	0	0	0	0	0	0	0
Flp pilus assembly protein TadD, contains TPR repeats	COG5010	1	1	1	2	0	1	0	0	0	0	0	0	1	1	1	1	0	0	1	1	1	3	3	2	3	0	0	0	2	1	0	0	0	0	0	0	0	0	0	0	0	0
Flp pilus assembly protein, secretin CpaC	COG4964	0	0	0	1	0	2	0	0	0	0	0	0	0	0	0	0	0	0	0	1	1	0	0	1	1	0	0	0	0	1	0	0	0	0	0	0	0	0	0	0	0	0
3-deoxy-D-arabino-heptulosonate 7-phosphate (DAHP) synthase	COG0722	1	1	1	2	3	2	1	1	1	0	0	0	1	1	1	1	1	1	1	1	1	0	0	1	1	0	0	0	1	1	1	0	0	0	0	0	0	0	0	0	0	0
Bacillopeptidase F, M6 metalloprotease family	COG4412	0	0	0	0	0	0	0	0	0	0	0	0	0	0	0	0	0	0	0	0	0	0	0	0	0	0	0	0	0	2	0	0	0	0	0	0	0	0	0	0	0	0
Lipase chaperone LimK	COG5380	0	0	1	0	2	0	0	0	0	0	0	0	0	0	0	0	0	0	0	1	1	0	0	1	1	0	0	0	1	1	0	0	0	0	0	0	0	0	0	0	0	0
Triacylglycerol esterase/lipase EstA, alpha/beta hydrolase fold	COG1075	0	0	1	2	3	0	0	0	0	0	0	0	0	0	0	0	0	0	0	1	1	0	0	2	1	0	0	0	2	1	0	0	0	0	0	0	0	0	0	0	0	0
Methionine synthase I, cobalamin-binding domain	COG1410	1	1	1	1	1	1	1	1	1	0	0	2	1	1	1	1	1	1	1	1	1	0	0	1	1	0	0	0	1	1	1	0	0	0	0	0	0	0	0	0	0	0
Predicted aminopeptidase	COG4324	0	0	0	0	0	0	0	0	0	0	0	0	0	0	0	0	0	0	0	0	0	0	0	0	0	0	0	0	0	1	1	0	0	0	0	0	0	0	0	0	0	0
Spermidine synthase	COG0421	1	1	1	1	2	0	1	1	1	0	1	1	0	0	0	1	1	1	2	1	1	1	1	1	1	0	1	1	1	2	5	0	0	0	0	0	0	0	0	0	0	0
Co/Zn/Cd efflux system component	COG1230	1	1	1	8	0	1	1	1	1	0	0	0	1	1	0	0	0	0	0	0	0	0	0	0	0	0	0	0	1	1	0	0	1	1	1	1	1	1	1	0	0	0
Thymidine kinase	COG1435	1	1	1	0	1	1	1	1	1	1	0	2	1	1	1	1	1	1	1	1	1	1	1	1	1	0	1	0	1	1	0	1	1	1	1	1	1	1	1	1	2	0
Predicted CDP-diglyceride synthetase/phosphatidate cytidylyltransferase	COG4589	0	0	0	0	0	0	0	0	0	0	0	0	0	0	0	0	0	0	0	0	0	0	0	0	0	0	0	0	0	1	0	0	0	0	0	0	0	0	0	0	0	0
Uncharacterized conserved protein YifE, UPF0438 family	COG3085	0	0	0	0	1	0	0	0	0	0	0	0	0	0	0	0	0	0	0	0	0	0	0	1	0	0	0	0	0	1	0	0	0	0	0	0	0	0	0	0	0	0
Mlc titration factor MtfA, regulates ptsG expression	COG3228	0	0	0	1	1	0	0	0	0	0	0	0	0	0	0	0	0	0	0	0	0	0	0	0	0	0	0	0	0	1	0	0	0	0	0	0	0	0	0	0	0	0
Predicted HD phosphohydrolase	COG4341	0	0	0	0	0	0	0	0	0	0	0	0	0	0	0	0	0	0	0	0	0	1	1	1	1	0	0	0	0	1	0	0	0	0	0	0	0	0	0	0	0	0
NAD(P)H-dependent FMN reductase	COG0431	1	1	1	1	2	1	2	2	1	0	0	2	1	1	2	1	1	1	1	1	1	0	0	1	1	0	1	0	0	2	1	1	1	1	1	1	1	1	1	1	1	1
Outer membrane protein W	COG3047	0	0	0	2	1	1	1	1	1	0	0	0	0	0	0	2	1	1	2	0	0	1	1	3	1	0	0	0	5	1	1	0	0	0	0	0	0	0	0	0	0	0
Uncharacterized conserved protein, DUF2384 family	COG5642	0	0	0	3	0	0	0	0	0	0	0	0	0	0	0	0	0	0	0	0	0	0	0	0	0	0	0	1	0	1	0	0	0	0	0	0	0	0	0	0	0	0
Uncharacterized conserved protein, contains RES domain	COG5654	0	0	0	1	0	0	0	0	0	0	0	0	0	0	0	0	0	0	0	0	0	0	0	0	0	0	0	1	0	1	0	0	0	0	0	0	0	0	0	0	0	0
Glucokinase	COG0837	1	1	1	0	1	1	1	1	1	1	1	0	1	1	1	1	1	1	0	1	1	1	1	1	0	0	0	0	0	1	1	0	0	0	0	0	0	0	0	0	0	0
Ornithine cyclodeaminase/archaeal alanine dehydrogenase, mu-crystallin family	COG2423	0	0	0	0	0	0	0	0	0	0	0	0	0	0	1	2	2	0	1	0	0	0	0	1	0	0	0	0	2	1	0	0	0	0	0	0	0	0	0	0	0	0
Uncharacterized damage-inducible protein DinB (forms a four-helix bundle)	COG2318	0	0	0	0	1	0	0	0	0	0	0	0	0	0	0	1	1	2	1	0	0	0	0	0	0	0	0	0	0	1	0	0	0	0	0	0	0	0	0	0	0	0
Sigma54-dependent transcription regulator containing an AAA-type ATPase domain and a DNA-binding domain	COG4650	0	0	0	0	1	0	0	0	0	0	0	0	0	0	0	1	1	1	0	0	0	0	0	0	0	0	0	0	0	1	0	0	0	0	0	0	0	0	0	0	0	0
Predicted nuclease of the RNAse H fold, HicB family	COG4226	3	3	4	0	0	0	0	0	0	0	1	2	0	1	0	0	0	1	0	1	1	1	1	0	0	0	0	0	0	2	0	0	0	0	0	0	0	0	0	0	0	0
Uncharacterized conserved protein YdcH, DUF465 family	COG2841	0	0	0	0	1	1	1	1	0	0	0	0	0	0	0	1	1	1	1	1	1	0	0	1	0	0	0	0	1	1	0	0	0	0	0	0	0	0	0	0	0	0
Acetolactate synthase small subunit, contains ACT domain	COG3978	1	1	1	0	0	1	1	1	1	0	0	0	1	1	1	1	1	1	1	1	1	0	0	1	2	0	0	0	1	1	1	0	0	0	0	0	0	0	0	0	0	0
3-mercaptopyruvate sulfurtransferase SseA, contains two rhodanese domains	COG2897	3	3	3	1	0	4	4	4	4	1	1	1	3	3	3	3	4	4	4	6	6	2	2	3	4	0	0	0	3	2	2	1	1	1	1	1	1	1	1	1	1	1
Periplasmic glycine betaine/choline-binding (lipo)protein of an ABC-type transport system (osmoprotectant binding protein)	COG1732	0	0	0	0	0	0	0	0	0	0	0	0	0	0	0	0	0	0	1	0	0	0	0	0	0	0	0	0	1	1	0	0	0	0	0	0	0	0	0	0	0	0
ABC-type proline/glycine betaine transport system, ATPase component	COG1125	0	0	0	0	0	0	0	0	0	0	0	0	0	0	0	0	0	0	0	0	0	0	0	0	0	0	0	0	1	1	0	0	0	0	0	0	0	0	0	0	0	0
Molybdenum cofactor biosynthesis enzyme	COG0315	1	1	1	1	1	1	1	1	1	1	1	2	1	1	1	0	1	1	1	1	1	0	0	1	1	0	0	0	1	1	1	0	0	0	0	0	0	0	0	0	0	0
Molybdopterin converting factor, small subunit	COG1977	1	1	1	0	1	1	1	1	1	1	1	2	1	1	1	0	1	1	1	1	1	0	0	1	1	0	0	0	1	1	1	0	0	0	0	0	0	0	0	0	0	0
Molybdopterin synthase catalytic subunit	COG0314	1	1	1	1	1	1	1	1	1	1	1	1	1	1	1	1	1	1	1	1	1	1	1	1	1	0	0	0	1	1	1	0	0	0	0	0	0	0	0	0	0	0
Threonine aldolase	COG2008	0	0	0	0	0	1	1	1	1	0	0	0	1	1	1	1	1	1	1	0	0	1	1	1	1	0	0	0	1	2	1	0	0	0	0	0	0	0	0	0	0	0
Hemolysin or related protein, contains CBS domains	COG1253	2	2	2	1	1	3	4	4	2	0	0	3	3	3	2	2	3	2	1	2	2	1	1	1	0	0	0	0	2	1	0	1	1	1	1	1	1	1	1	1	1	1
Phage-related protein, predicted endonuclease	COG5377	1	1	2	0	0	2	0	0	3	0	0	1	1	1	1	0	1	1	0	0	0	0	0	0	0	0	0	0	0	2	0	0	0	0	0	0	0	0	0	0	0	1
DNA-binding transcriptional regulator YdaS, prophage-encoded, Cro superfamily	COG4197	1	1	0	0	0	0	0	0	0	1	1	0	0	0	1	0	0	0	0	0	0	0	0	0	0	0	0	0	0	1	0	0	0	0	0	0	0	0	0	0	0	0
Phage terminase, small subunit	COG3728	1	1	1	0	0	0	0	0	0	0	0	0	0	0	0	2	3	0	0	0	0	0	0	2	0	0	0	0	2	1	0	0	0	0	0	0	0	0	0	0	0	0
Uncharacterized protein	COG5410	0	0	0	0	0	0	0	0	1	0	0	0	1	0	0	0	0	0	0	0	0	0	0	1	0	0	0	0	0	1	0	0	0	0	0	0	0	0	0	0	0	1
Uncharacterized conserved protein, contains phage Mu gpF-like domain	COG2369	0	0	0	0	0	2	0	0	1	0	0	0	0	0	1	0	0	1	0	1	1	1	1	0	0	0	0	0	0	1	0	0	0	0	0	0	0	0	0	0	0	0
Phage anti-repressor protein	COG3561	0	0	0	0	0	0	0	0	0	0	0	0	0	0	0	0	1	0	0	0	0	0	0	0	0	0	0	0	0	1	0	0	0	0	0	0	0	0	0	0	0	0
Mu-like prophage I protein	COG4388	0	0	0	0	0	0	0	0	1	0	0	0	1	0	0	0	0	1	0	0	0	0	0	0	0	0	0	0	0	1	0	0	0	0	0	0	0	0	0	0	0	0
Mu-like prophage major head subunit gpT	COG4397	0	0	0	0	0	0	0	0	0	0	0	0	0	0	0	0	0	1	0	0	0	0	0	0	0	0	0	0	0	1	0	0	0	0	0	0	0	0	0	0	0	0
Mu-like prophage protein gp36	COG4387	0	0	0	0	0	6	0	0	0	0	0	0	0	0	1	0	0	1	0	0	0	0	0	0	0	0	0	0	0	1	0	0	0	0	0	0	0	0	0	0	0	0
Mu-like prophage protein gpG	COG5005	0	0	0	0	0	4	0	0	0	0	0	0	0	0	1	0	0	1	0	0	0	0	0	0	0	0	0	0	0	1	0	0	0	0	0	0	0	0	0	0	0	0
Membrane carboxypeptidase (penicillin-binding protein)	COG0744	1	1	1	2	1	1	1	1	1	1	1	1	1	1	2	1	1	1	1	1	1	1	1	1	1	0	0	1	1	2	1	0	0	0	0	0	0	0	0	0	0	0
Uncharacterized protein	COG3492	0	0	0	1	1	0	0	0	0	0	0	0	0	0	0	1	1	1	1	0	0	0	0	1	1	0	0	0	0	1	1	0	0	0	0	0	0	0	0	0	0	0
Beta-lactamase class D	COG2602	0	0	0	0	0	0	0	0	0	0	0	0	0	0	0	0	0	0	0	1	1	0	0	0	0	0	0	0	0	1	0	0	0	0	0	0	0	0	0	0	0	0
Serine/threonine protein phosphatase PrpC	COG0631	1	1	0	0	1	5	3	3	2	1	0	0	1	1	1	4	4	3	3	2	2	0	0	5	4	0	0	0	5	2	1	1	0	0	0	0	0	0	0	1	1	1
Uncharacterized protein	COG3913	0	0	0	0	0	0	0	0	0	0	0	0	0	0	0	1	1	1	0	0	0	0	0	1	1	0	0	0	0	1	0	0	0	0	0	0	0	0	0	0	0	0
Type VI protein secretion system component VasK	COG3523	0	0	0	0	0	1	0	0	0	1	0	1	0	0	1	2	2	1	2	0	0	0	0	1	3	0	0	0	2	1	0	0	0	0	0	0	0	0	0	0	0	0
Type VI protein secretion system component VasF	COG3455	0	0	0	0	0	1	0	0	0	1	1	0	0	0	1	2	2	0	2	0	0	0	0	1	3	0	0	0	2	1	0	0	0	0	0	0	0	0	0	0	0	0
Predicted component of the type VI protein secretion system	COG3522	0	0	0	0	0	1	0	0	0	1	1	0	0	0	1	2	2	1	2	0	0	0	0	1	3	0	0	0	2	1	0	0	0	0	0	0	0	0	0	0	0	0
Predicted component of the type VI protein secretion system	COG3521	0	0	0	0	0	1	0	0	0	1	1	0	0	0	1	2	2	1	2	1	1	0	0	1	3	0	0	0	2	1	0	0	0	0	0	0	0	0	0	0	0	0
Predicted component of the type VI protein secretion system, contains a FHA domain	COG3456	0	0	0	0	0	0	0	0	0	0	0	0	0	0	1	1	1	1	1	1	1	0	0	1	3	0	0	0	1	1	0	0	0	0	0	0	0	0	0	0	0	0
Transmembrane transcriptional regulator (anti-sigma factor RsiW)	COG5662	0	0	0	0	0	0	0	0	0	0	0	0	0	0	0	0	0	0	0	0	0	0	0	0	0	0	0	0	0	1	1	0	0	0	0	0	0	0	0	0	0	0
Predicted lipoprotein with conserved Yx(FWY)xxD motif (function unknown)	COG4315	0	0	0	0	0	0	0	0	0	0	0	0	0	0	0	1	1	1	0	0	0	0	0	0	0	0	0	0	0	1	0	0	0	0	0	0	0	0	0	0	0	0
Surface polysaccharide O-acyltransferase, integral membrane enzyme	COG3274	0	0	0	0	0	0	0	0	0	1	1	1	0	0	0	0	0	1	0	0	0	2	2	1	1	0	0	0	0	1	0	0	0	0	0	0	0	0	0	0	0	0
Phosphotransacetylase	COG0280	1	1	1	0	1	1	1	1	1	1	1	2	1	1	0	1	1	1	1	1	1	1	1	2	2	0	0	0	2	1	1	1	1	1	1	1	1	1	1	1	1	1
Acetate kinase	COG0282	1	1	1	0	1	1	1	1	1	1	1	2	1	1	0	0	1	1	1	1	1	1	1	1	1	0	0	0	1	1	1	0	1	1	1	1	1	1	1	0	0	0
Predicted nucleic acid-binding protein, contains Zn-ribbon domain	COG1579	0	0	0	0	0	0	0	0	0	0	0	0	0	0	0	0	0	0	0	0	0	0	0	0	0	0	0	0	0	1	0	0	0	0	0	0	0	0	0	0	0	0
Predicted ABC-type transport system involved in lysophospholipase L1 biosynthesis, ATPase component	COG4181	1	1	1	1	1	1	1	1	1	0	0	2	1	1	1	1	1	1	1	1	1	1	1	1	1	0	0	0	1	1	1	0	0	0	0	0	0	0	0	0	0	0
Predicted ABC-type transport system involved in lysophospholipase L1 biosynthesis, permease component	COG3127	1	1	1	1	1	1	1	1	1	1	1	1	1	1	1	1	1	1	1	1	1	1	1	1	1	0	0	0	1	1	1	0	0	0	0	0	0	0	0	0	0	0
N-acetylglutamate synthase (N-acetylornithine aminotransferase)	COG1364	1	1	1	1	0	1	1	1	1	1	1	2	1	1	1	1	1	1	1	1	1	0	0	1	1	0	0	0	1	1	1	0	0	0	0	0	0	0	0	0	0	0
Nicotinate-nucleotide pyrophosphorylase	COG0157	1	1	1	1	1	1	1	1	1	1	1	0	1	1	1	1	1	1	1	1	1	0	0	1	1	0	1	2	1	1	1	0	0	0	0	0	0	0	0	0	0	0
Siderophore synthetase component	COG4264	3	3	3	1	0	0	0	0	0	1	0	1	1	2	0	2	2	0	0	0	0	0	0	2	2	0	0	0	0	2	0	0	0	0	0	0	0	0	0	0	0	0
Lysine/ornithine N-monooxygenase	COG3486	1	1	1	1	0	0	0	0	0	0	0	0	1	1	0	1	1	0	0	0	0	0	0	1	1	0	0	0	0	1	0	0	0	0	0	0	0	0	0	0	0	0
Ferric iron reductase protein FhuF, involved in iron transport	COG4114	0	0	0	1	0	0	0	0	0	0	0	0	0	0	0	0	0	0	0	0	0	0	0	0	0	0	0	0	0	1	0	0	0	0	0	0	0	0	0	0	0	0
Membrane protein required for beta-lactamase induction	COG3725	0	0	0	1	1	0	0	0	0	0	0	0	0	0	0	0	0	0	0	0	0	0	0	0	0	0	0	0	0	1	0	0	0	0	0	0	0	0	0	0	0	0
DNA gyrase inhibitor GyrI	COG3449	0	0	0	0	0	0	0	0	0	0	0	0	0	0	0	0	0	0	0	0	0	0	0	0	0	0	0	0	0	1	0	0	0	0	0	0	0	0	0	0	0	0
Alcohol dehydrogenase YqhD, Fe-dependent ADH family	COG1979	1	1	1	0	1	0	1	1	1	0	0	0	1	1	1	1	1	1	1	0	0	1	1	1	1	0	0	0	0	1	0	0	0	0	0	0	0	0	0	0	0	0
Acyl-CoA hydrolase	COG1607	3	3	3	2	3	4	4	4	2	1	1	2	3	3	3	4	4	3	3	2	2	1	1	2	2	0	0	0	3	1	2	0	0	0	0	0	0	0	0	0	0	0
N-methylhydantoinase B/oxoprolinase/acetone carboxylase, alpha subunit	COG0146	0	0	0	1	0	0	0	0	0	0	0	0	0	0	0	0	0	0	0	0	0	0	0	0	0	0	0	0	0	1	0	0	0	0	0	0	0	0	0	0	0	0
Bacterioferritin (cytochrome b1)	COG2193	1	1	1	1	2	0	1	1	0	1	1	0	0	0	0	1	1	1	1	1	1	0	0	1	1	0	0	0	1	1	1	0	0	0	0	0	0	0	0	0	0	0
Nitroimidazol reductase NimA or a related FMN-containing flavoprotein, pyridoxamine 5'-phosphate oxidase superfamily	COG3467	0	0	0	0	1	1	1	1	1	0	0	0	1	1	0	1	1	1	1	2	2	0	0	2	1	0	0	0	0	1	0	0	0	0	0	0	0	0	0	0	0	0
Acyl transferase domain in polyketide synthase (PKS) enzymes	COG3321	0	0	0	1	2	0	0	0	0	0	0	0	0	0	0	0	0	0	0	0	0	0	0	5	0	0	0	0	0	1	0	0	0	0	0	0	0	0	0	0	0	0
D-alanyl-D-alanine dipeptidase	COG2173	2	2	2	1	0	2	2	2	2	1	1	1	1	1	1	1	1	1	1	1	1	1	1	1	1	0	1	0	1	1	0	0	0	0	0	0	0	0	0	0	0	0
Very-short-patch-repair endonuclease	COG2852	1	1	1	0	0	1	0	0	0	0	0	0	0	0	0	1	1	0	0	0	0	0	0	2	0	0	0	1	0	1	0	0	0	0	0	0	0	0	0	1	1	0
Uncharacterized protein related to plant photosystem II stability/assembly factor	COG4447	0	0	0	0	1	1	1	1	2	0	0	0	2	2	0	0	1	1	1	1	1	0	0	1	1	0	0	0	1	1	2	0	0	0	0	0	0	0	0	0	0	0
D-serine deaminase, pyridoxal phosphate-dependent	COG3616	0	0	0	1	0	2	2	2	2	0	0	0	1	1	0	1	1	0	0	1	1	0	0	1	2	0	0	0	2	1	0	0	0	0	0	0	0	0	0	0	0	0
Gamma-glutamyl:cysteine ligase YbdK, ATP-grasp superfamily	COG2170	0	0	0	0	0	0	0	0	0	0	0	0	0	0	0	0	0	0	0	0	0	0	0	0	0	0	0	0	0	1	0	0	0	0	0	0	0	0	0	0	0	0
TFIIF-interacting CTD phosphatase, includes NLI-interacting factor	COG5190	0	0	0	0	0	0	0	0	0	0	0	0	0	0	0	0	0	0	0	0	0	0	0	0	0	0	0	0	0	1	0	0	0	0	0	0	0	0	0	0	0	0
Uncharacterized conserved protein YraI	COG4991	0	0	0	0	0	0	0	0	0	0	0	0	0	0	0	0	0	0	0	0	0	0	0	0	0	0	0	0	0	1	0	0	0	0	0	0	0	0	0	0	0	0
Arginine exporter protein ArgO	COG1279	0	0	0	0	0	1	1	1	1	0	0	0	1	1	1	1	1	1	1	0	0	0	0	1	1	0	0	0	2	1	1	0	0	0	0	0	0	0	0	0	0	0
Uncharacterized protein	COG3602	1	1	1	0	0	0	0	0	0	0	0	0	1	1	0	0	0	0	0	0	0	0	0	0	0	0	0	0	0	1	0	0	0	0	0	0	0	0	0	0	0	0
Uncharacterized protein	COG3782	1	1	1	0	0	1	1	1	1	1	1	0	1	1	1	1	1	1	1	1	1	0	0	1	1	0	0	1	1	1	0	0	0	0	0	0	0	0	0	0	0	0
Uncharacterized coiled-coil protein, contains DUF342 domain	COG1340	0	0	0	0	0	1	0	0	0	0	0	0	0	0	0	1	1	0	0	0	0	0	0	0	0	0	0	0	0	1	0	0	0	0	0	0	0	0	0	0	0	0
ABC-type polar amino acid transport system, ATPase component	COG1126	1	1	1	1	0	3	2	2	3	0	0	1	3	3	2	2	2	2	4	1	1	1	1	3	3	0	0	0	3	2	4	0	0	0	0	0	0	0	0	0	0	0
ABC-type amino acid transport system, permease component	COG4597	1	1	1	0	0	1	1	1	1	0	0	1	1	1	1	1	1	1	2	1	1	0	0	2	1	0	0	0	1	1	2	0	0	0	0	0	0	0	0	0	0	0
Sulfate adenylyltransferase subunit 1, EFTu-like GTPase family	COG2895	1	1	1	0	1	1	1	1	1	0	0	0	1	1	1	1	2	1	2	2	2	0	0	1	1	0	0	0	1	1	1	0	0	0	0	0	0	0	0	0	0	0
3-deoxy-D-manno-octulosonate 8-phosphate phosphatase KdsC and related HAD superfamily phosphatases	COG1778	0	0	0	1	1	0	0	0	0	0	0	0	0	0	0	1	1	1	0	1	1	0	0	0	0	0	0	0	1	1	1	0	0	0	0	0	0	0	0	0	0	0
Phosphotransferase system mannitol/fructose-specific IIA domain (Ntr-type)	COG1762	1	1	1	1	1	1	1	1	0	0	2	1	1	1	3	4	4	3	1	1	1	2	2	1	1	0	0	0	1	1	1	0	0	0	0	0	0	0	0	0	0	0
RNase adaptor protein for sRNA GlmZ degradation, contains a P-loop ATPase domain	COG1660	1	1	1	1	1	1	1	1	1	1	1	1	2	1	1	1	1	1	1	1	1	0	0	1	1	0	0	0	1	1	1	1	1	1	1	1	1	1	1	1	1	0
Phosphotransferase system, HPr and related phosphotransfer proteins	COG1925	2	2	2	1	1	2	2	2	2	1	3	3	1	1	2	2	2	2	1	5	4	3	3	1	1	0	0	0	1	1	1	1	1	1	1	1	1	1	1	1	1	0
Mg/Co/Ni transporter MgtE (contains CBS domain)	COG2239	1	1	1	2	1	2	2	2	1	1	1	1	1	1	1	2	2	3	2	3	3	0	0	1	1	0	1	0	2	3	1	1	1	1	1	1	1	1	1	1	1	1
Murein L,D-transpeptidase YafK	COG3034	0	0	0	2	2	0	0	0	0	0	0	0	0	0	0	0	0	1	0	0	0	0	0	0	0	0	0	0	0	1	0	0	0	0	0	0	0	0	0	0	0	0
Uncharacterized conserved protein, Ntn-hydrolase superfamily	COG3342	0	0	0	0	0	0	0	0	0	0	0	0	0	0	0	0	0	0	0	0	0	0	0	0	0	0	0	0	0	1	0	0	0	0	0	0	0	0	0	0	0	0
Peroxiredoxin	COG2077	0	0	0	1	1	2	2	2	1	0	0	0	0	0	0	1	1	0	0	0	0	0	0	0	0	0	0	0	0	1	0	1	1	1	1	1	1	1	1	1	0	0
Uncharacterized conserved protein, DUF302 family	COG3439	0	0	0	3	0	0	0	0	0	1	1	0	0	0	0	0	0	0	0	0	0	0	0	0	0	0	0	0	0	1	1	0	0	0	0	0	0	0	0	0	0	0
Membrane-associated phospholipid phosphatase	COG0671	0	0	0	0	1	2	2	2	1	0	0	0	1	1	0	0	0	0	1	0	0	0	0	0	0	0	0	0	1	1	0	0	0	0	0	0	0	0	0	0	0	0
Methylglyoxal synthase	COG1803	1	1	1	0	0	1	1	1	1	1	1	2	1	1	1	2	2	2	1	1	1	0	0	1	1	0	0	0	1	1	1	0	0	0	0	0	0	0	0	0	0	0
Glutathionylspermidine synthase	COG0754	1	1	1	0	0	1	1	1	1	1	1	1	0	0	1	1	1	1	1	0	0	0	0	1	0	0	0	0	0	1	1	0	0	0	0	0	0	0	0	0	0	0
Uncharacterized membrane protein YjfL, UPF0719 family	COG3766	1	1	1	0	0	1	1	1	1	1	1	2	0	0	1	0	1	1	1	0	0	0	0	1	0	0	0	0	0	1	0	0	0	0	0	0	0	0	0	0	0	0
Uncharacterized protein YjaG, DUF416 family	COG3068	1	1	1	0	1	1	1	1	1	1	1	2	1	1	1	1	1	1	1	1	1	1	1	1	1	0	0	0	1	1	1	0	0	0	0	0	0	0	0	0	0	0
VanZ like family protein (function unknown)	COG5652	0	0	0	0	0	0	0	0	0	0	0	0	0	0	0	0	0	0	0	0	0	0	0	1	0	0	0	0	0	1	0	0	0	0	0	0	0	0	0	0	0	0
Predicted acetyltransferase	COG5628	0	0	0	0	0	0	0	0	0	0	0	0	0	0	0	2	2	1	0	1	1	0	0	0	0	0	0	0	0	1	0	0	0	0	0	0	0	0	0	0	0	0
Two-component response regulator, ActR/RegA family, consists of REC and Fis-type HTH domains	COG4567	2	2	2	1	1	1	1	1	1	0	0	0	0	0	0	1	1	0	1	0	0	0	0	1	0	0	0	0	1	1	1	0	0	0	0	0	0	0	0	0	0	0
Uncharacterized membrane protein	COG3235	0	0	0	0	0	0	0	0	0	0	0	0	0	0	0	0	0	0	0	0	0	0	0	0	0	0	0	0	1	1	1	0	0	0	0	0	0	0	0	0	0	0
Periplasmic DMSO/TMAO reductase YedYZ, heme-binding membrane subunit	COG2717	1	1	1	0	1	1	1	1	1	0	0	0	1	1	0	1	1	1	1	1	1	0	0	0	1	0	0	0	1	1	0	0	0	0	0	0	0	0	0	0	0	0
Phosphatidylserine synthase	COG1183	1	1	1	1	1	1	1	1	1	1	1	1	1	2	1	1	1	1	1	1	1	0	0	1	1	0	0	1	1	1	1	1	0	0	0	0	0	1	0	1	1	1
Ketol-acid reductoisomerase	COG0059	1	1	1	1	1	1	1	1	1	0	0	0	1	1	1	1	1	1	1	1	1	0	0	1	1	0	0	0	1	1	1	0	0	0	0	0	0	0	0	0	0	0
Acetolactate synthase, small subunit	COG0440	1	1	1	1	1	1	1	1	1	0	0	0	1	1	1	1	1	1	1	1	1	0	0	1	1	0	0	0	1	1	1	0	0	0	0	0	0	0	0	0	0	0
Uncharacterized conserved protein YqcC, DUF446 family	COG3098	1	1	1	1	1	1	1	1	1	1	1	1	1	1	1	1	1	1	1	1	1	0	0	1	1	0	0	0	1	1	1	0	0	0	0	0	0	0	0	0	0	0
ABC-type transport system, periplasmic component	COG0747	3	3	3	1	2	4	3	3	4	2	2	2	4	4	3	1	2	2	2	3	3	3	3	3	1	0	0	0	2	3	2	0	0	0	0	0	0	0	0	0	0	0
Cupin domain protein related to quercetin dioxygenase	COG1917	0	0	0	0	0	2	1	1	1	0	0	0	1	0	0	2	2	1	0	0	0	0	0	2	0	0	0	0	2	1	0	0	0	0	0	0	0	0	0	0	0	0
Phenylalanine-4-hydroxylase	COG3186	1	1	1	0	1	1	1	1	2	1	1	1	1	1	1	1	1	1	1	1	1	0	0	1	1	0	0	0	1	1	0	1	0	0	0	0	0	0	0	0	1	1
Pterin-4a-carbinolamine dehydratase	COG2154	1	1	1	1	1	1	1	1	1	0	1	0	1	1	1	1	1	1	1	1	1	0	0	1	1	0	0	0	1	1	1	1	1	1	1	1	1	1	0	0	0	1
Transcriptional regulator of aromatic amino acids metabolism	COG3283	0	0	0	0	2	0	0	0	0	0	0	0	0	0	0	0	0	0	0	0	0	0	0	0	0	0	0	0	0	1	0	0	0	0	0	0	0	0	0	0	0	0
4-hydroxyphenylpyruvate dioxygenase and related hemolysins	COG3185	1	1	1	0	1	2	1	1	1	0	1	1	1	1	1	1	1	1	1	1	1	0	0	1	1	0	1	0	1	1	0	0	0	0	0	0	0	0	0	0	0	0
Homogentisate 1,2-dioxygenase	COG3508	1	1	1	0	0	2	1	1	1	0	0	1	1	1	1	0	1	1	1	1	1	0	0	1	1	0	0	0	1	1	0	0	0	0	0	0	0	0	0	0	0	0
Uncharacterized conserved protein, Tic20 family	COG3296	1	1	1	0	1	1	1	1	1	0	0	1	1	1	1	1	1	1	2	1	1	0	0	0	0	0	0	0	0	1	0	0	0	0	0	0	0	0	0	0	0	0
Aconitase A	COG1048	1	1	1	2	1	1	1	1	1	0	0	2	1	1	1	1	1	1	1	1	1	0	0	1	1	0	0	0	0	1	1	0	0	0	0	0	0	0	0	0	0	0
Gamma-glutamyltranspeptidase	COG0405	1	1	1	1	4	3	1	1	3	0	1	1	0	0	0	1	1	1	1	1	1	0	0	0	1	0	0	0	1	1	1	0	0	0	0	0	0	0	0	0	0	0
[truncated: 1,160 more rows]

## Sheet: Cópia de Supplementary table
Tree reference	Organism	COG anno	RAST-tk anno	Pfam anno	gene length (bp)	protein length (AA)	Frame	Start Codon?	Stop Codon?	SignalPep?	GH Domain?	Active Site?	Other Domains
>fig|6666666.910582.peg.88	Endozoicomonas acroporae Acr-5	Chitinase	EC 3.2.1.14 Chitinase	GH18	2262	754	1	Yes	Yes	Yes	GH18 Domain	Yes	DUF5011	DUF5011	-	-
>fig|6666666.910582.peg.89		Chitinase	EC 3.2.1.14 Chitinase	GH18	2616	872	1	Yes	Yes	Yes	GH18 Domain	Yes	ChitinaseA_N	PKD_4	REJ *	-
>fig|6666666.910570.peg.3263	Endozoicomonas acroporae Acr-1	Chitinase		GH18	2262	754	1	Yes	Yes	Yes	GH18 Domain	Yes	DUF5011	DUF5011	-	-
>fig|6666666.910570.peg.3262		Chitinase	EC 3.2.1.14 Chitinase	GH18	2616	872	1	Yes	Yes	Yes	GH18 Domain	Yes	ChitinaseA_N	PKD_4	REJ *	-
>fig|6666666.910584.peg.3023	Endozoicomonas acroporae Acr-14	Chitinase	EC 3.2.1.14 Chitinase	GH18	2262	754	1	Yes	Yes	Yes	GH18 Domain	Yes	DUF5011	DUF5011	-	-
>fig|6666666.910584.peg.3022		Chitinase	EC 3.2.1.14 Chitinase	GH18	2616	872	1	Yes	Yes	Yes	GH18 Domain	Yes	ChitinaseA_N	PKD_4	REJ *	-
>fig|6666666.910587.peg.3711	Endozoicomonas atrinae WP70	Chitodextrinase	EC 3.2.1.14 Chitodextrinase	GH18	3090	1030	1	Yes	Yes	Yes	GH18 Domain	Yes	ChiC	Big_7	Big_7	CBM_5_12_2
---------------		Chitinase	EC 3.2.1.14 Chitinase	GH18	747	249	1	No	Yes	Yes	GH18 Domain	Yes	-	-	-	-
>fig|6666666.910587.peg.1328		Chitinase	EC 3.2.1.14 Chitinase	-	1257	419	1	Yes	Yes	No	No	No	DUF5011	DUF5011	-	-
---------------	Endozoicomonas elysicola DSM22380 DOE	Chitodextrinase	EC 3.2.1.14 Chitodextrinase	GH18	2961	987	1	No	Yes	No	GH18 Domain	Yes	ChiC	Big _7	Big_7	CBM_5_12_2
---------------		Chitinase	EC 3.2.1.14 Chitinase	GH18	2217	739	1	Yes	Yes	Yes	GH18 Domain	Yes	DUF5011	DUF5011	-	-
---------------	Endozoicomonas elysicola DSM22380	Chitodextrinase	EC 3.2.1.14 Chitodextrinase	GH18	2961	987	1	No	Yes	No	GH18 Domain	Yes	ChiC	Big_7	Big_7	CBM_5_12_2
---------------		Chitinase	EC 3.2.1.14 Chitinase	GH18	2217	739	1	Yes	Yes	Yes	GH18 Domain	Yes	DUF5011	DUF5011	-	-
	uncultured Endozoicomonas sp. cretensis	Chitodextrinase	EC 3.2.1.14 Chitodextrinase	GH18	3048	1016	1	Yes	Yes	No	GH18 Domain	Yes	ChiC	Big_7	Big_7	CBM_5_12_2
		Chitinase	EC 3.2.1.14 Chitinase	GH18	2208	736	1	No	Yes	Yes	GH18 Domain	Yes	DUF5011	DUF5011	-	-
---------------	Endozoicomonas S. pistillata A	Chitinase	EC 3.2.1.14 Chitinase	-	570	190	1	No	Yes	-	No	-	-	-	-	-
---------------		Chitinase	EC 3.2.1.14 Chitinase	-	672	224	1	No	No	-	No	-	-	-	-	-
---------------	Endozoicomonas S. pistillata B	Chitinase	EC 3.2.1.14 Chitinase	-	273	91	1	No	Yes	No	No	No	DUF5011	-	-	-
---------------		Chitinase	EC 3.2.1.14 Chitinase	-	1131	377	1	No	Yes	No	No	No	DUF5011	DUF5011	DUF5011	DUF5011, DUF5011
---------------		Chitinase	EC 3.2.1.14 Chitinase	-	1767	589	1	No	Yes	No	No	No	He_PIG	-	-	-
---------------	Endozoicomonas P. verrucosa	Chitodextrinase	EC 3.2.1.14 Chitodextrinase	-	387	129	1	No	Yes	No	No	No	Big_7	-	-	-
---------------		Chitinase	EC 3.2.1.14 Chitinase	-	213	71	1	Yes	Yes	No	No	No	CBM_5_12	-	-	-
	Endozoicomonas ascidiicola KASP37	Chitinase	EC 3.2.1.14 Chitinase	GH6	2208	736	1	Yes	Yes	Yes	GH6 Domain	No	PKD_4	PKD_4	CBM_2	PKD *, PKD *
	Endozoicomonas ascidiicola AVMART05	Chitinase	EC 3.2.1.14 Chitinase	GH6	2208	736	1	Yes	Yes	Yes	GH6 Domain	No	PKD_4	PKD_4	CBM_2	PKD *, PKD *
---------------	Endozoicomonas arenosclerae E-MC227	Chitodextrinase	EC 3.2.1.14 Chitodextrinase	-	129	43	1	No	Yes	No	No	No	CBM_5_12_2	CBM_5_12 *	-	-
---------------		Chitodextrinase	EC 3.2.1.14 Chitodextrinase	GH18	2193	731	1	No	No	No	GH18 Domain	Yes	ChiC	-	-	-
---------------		Chitinase	EC 3.2.1.14 Chitinase	GH18	1362	454	1	No	Yes	No	GH18 Domain	Yes	-	-	-	-
>fig|6666666.910613.peg.3454	Endozoicomonas arenosclerae ab112	Chitodextrinase	EC 3.2.1.14 Chitodextrinase	GH18	3099	1033	1	Yes	Yes	Yes	GH18 Domain	Yes	ChiC	Big_7, Big_7	CBM_5_12_2	CBM_5_12
>fig|6666666.910613.peg.3696		Chitinase	EC 3.2.1.14 Chitinase	GH18	2175	725	1	Yes	Yes	Yes	GH18 Domain	Yes	ChitinaseA_N	ChitinaseA_N	-	-
---------------	Endozoicomonas numazuensis DSM25634	Chitinase	EC 3.2.1.14 Chitinase	GH18	1590	530	1	No	Yes	No	GH18 Domain	Yes	ChitinaseA_N	-	-	-
		Chitinase	EC 3.2.1.14 Chitinase	GH18	3054	1018	1	Yes	Yes	No	GH18 Domain	Yes	Big_7	Big_7	CBM_5_12_2	ChiC
>fig|6666666.910622.peg.4536	Endozoicomonas montiporae LMG24815	Chitinase	EC 3.2.1.14 Chitinase	GH18	543	181	1	Yes	Yes	No	GH18 Domain	No	-	-	-	-
---------------		Chitinase	EC 3.2.1.14 Chitinase	GH18	873	291	1	No	Yes	No	GH18 Domain	Yes	-	-	-	-
>fig|6666666.910622.peg.1816		Chitinase	EC 3.2.1.14 Chitinase	GH19	2439	813	1	Yes	Yes	Yes	GH19 Domain	Yes	-	-	-	-
>fig|6666666.910623.peg.5319	Endozoicomonas montiporae CL-33	Chitinase	EC 3.2.1.14 Chitinase	GH 18	543	181	1	Yes	Yes	No	GH18 Domain	No	-	-	-	-
---------------		Chitinase	EC 3.2.1.14 Chitinase	GH18	873	291	1	No	Yes	No	GH18 Domain	Yes	-	-	-	-
>fig|6666666.910623.peg.1659		Chitinase	EC 3.2.1.14 Chitinase	GH19	2439	813	1	Yes	Yes	Yes	GH19 Domain	Yes	-	-	-	-
>fig|6666666.910625.peg.4315	Parendozoicomonas haliclonae	Chitinase	EC 3.2.1.14 Chitinase	GH19	1704	568	1	Yes	Yes	Yes	GH19 Domain	Yes	-	-	-	-
>fig|6666666.910625.peg.4322		Chitinase	EC 3.2.1.14 Chitinase	GH18	2205	735	1	Yes	Yes	Yes	GH18 Domain	Yes	DUF5011	DUF5011	-	-
---------------	Parendozoicomonas sp. Alg238-R29	Chitinase	EC 3.2.1.14 Chitinase	-	573	191	1	Yes	Yes	-	No	-	-	-	-	-
---------------	Kistimonas sp. bin40	Chitinase	EC 3.2.1.14 Chitinase	GH18	1521	507	1	No	Yes	No	GH18 Domain	Yes	-	-	-	-
---------------		Chitinase	EC 3.2.1.14 Chitinase	GH18	2697	899	1	Yes	No	No	GH18 Domain	Yes	-	-	-	-
---------------		Chitinase	EC 3.2.1.14 Chitinase	GH18, GH19	3255	1085	1	Yes	Yes	Yes	GH18, GH19 Domains	Yes (on both GH18 and GH19 domains)	CBM_5_12	-	-	-
>fig|6666666.910641.peg.817	Endozoicomonas sp. SM1973	Chitinase	EC 3.2.1.14 Chitinase	GH19	1254	418	1	yes	yes	Yes	GH19 Domain	Yes	-	-	-	-
>fig|6666666.910641.peg.3714		Chitinase	EC 3.2.1.14 Chitinase	GH18	2634	878	1	yes	yes	No	GH18 Domain	Yes	-	-	-	-
>fig|6666666.910641.peg.4631		Chitinase	EC 3.2.1.14 Chitinase	GH18	3264	1088	1	yes	yes	Yes	GH18, GH18 Domains	Yes (on both GH18 Domains)	CBM_5_12	-	-	-
---------------	uncl Endozoicomonadaceae uncl EG16H Bin3	Chitinase	EC 3.2.1.14 Chitinase	GH18	1731	577	1	Yes	Yes	Yes	GH18 Domain	Yes	DUF5011	DUF5011	---	---
---------------	Endozoicomonadaceae uncl EG15H Bin2	Chitinase	EC 3.2.1.14 Chitinase	GH18	1572	524	1	Yes	Yes	Yes	GH18 Domain	Yes	---	----	----	----
---------------	Endozoicomonadaceae uncl EG18H Bin1	Chitinase	EC 3.2.1.14 Chitinase	GH18	1572	524	1	yes	Yes	Yes	GH18 Domain	Yes	---	---	---	---
---------------	Endozoicomonadaceae uncl EG15N Bin1	Chitinase	EC 3.2.1.14 Chitinase	GH18	1572	524	1	Yes	Yes	Yes	GH18 Domain	Yes	---	---	---	---
---------------	Endozoicomonadaceae uncl EG18N Bin1	Chitinase	EC 3.2.1.14 Chitinase	GH18	1572	524	1	Yes	Yes	Yes	GH18 Domain	Yes	---	---	---	---
---------------	Endozoicomonadaceae uncl EV01H Bin1	Chitinase	EC 3.2.1.14 Chitinase	GH18	1572	524	1	Yes	Yes	Yes	GH18 Domain	Yes	---	---	---	---
---------------	Endozoicomonadaceae uncl EV02H Bin2	Chitinase	EC 3.2.1.14 Chitinase	GH18	1572	524	1	Yes	Yes	Yes	GH18 Domain	Yes	---	---	---	---
---------------	Endozoicomonadaceae uncl EV03H Bin1	Chitinase	EC 3.2.1.14 Chitinase	GH18	1572	524	1	Yes	Yes	Yes	GH18 Domain	Yes	---	---	---	---
---------------	Endozoicomonadaceae uncl LS06H Bin1	Chitinase	EC 3.2.1.14 Chitinase	GH18	1731	577	1	Yes	Yes	Yes	GH18 Domain	Yes	DUF5011	DUF5011	---	---
---------------	Endozoicomonadaceae uncl LS07H Bin2	Chitinase	EC 3.2.1.14 Chitinase	GH18	1731	577	1	Yes	yes	Yes	GH18 Domain	Yes	DUF5011	DUF5011	---	---
---------------	Endozoicomonadaceae uncl LS08H Bin1	Chitinase	EC 3.2.1.14 Chitinase	GH18	1731	577	1	Yes	Yes	Yes	GH18 Domain	Yes	DUF5011	DUF5011	---	---
																	Other Domains	Description
																	CBM_5_12	Carbohydrate binding domain
																	CBM_5_12_2	Cellulose-binding domain
																	Big_7	Bacterial Ig domain
																	ChiC	Chitinase C
																	ChitinaseA_N	Chitinase A, N-terminal domain
																	He_PIG	Putative Ig domain
																	DUF5011	Domain of unknown function
																	PKD_4	PKD domain
																	REJ	REJ domain
																	*	Not a chosen Clan member - the match has not been chosen to represent the clan after Pfam post processing.
