# Supplementary material for: Widespread occurrence of chitinase-encoding genes suggests the Endozoicomonadaceae family as a key player in chitin processing in the marine benthos
Source: ISME Commun. 2023 Oct 14;3:109. doi: 10.1038/s43705-023-00316-7 (PMC10576748; doi:10.1038/s43705-023-00316-7)
Supplement: Supplementary file 6 — Supplementary TableS5. [file 43705_2023_316_MOESM6_ESM.xlsx]

## Sheet: Table S5
Table S5. Counts of COG and Pfam entries involved in chitin and chito-oligosaccharides degradation and deacelyation in the 42 Endozoicomonadaceae genomes, MAGs and SAGs.
Endochitinase - Pfam Description	Pfam ID	Endozoicomonas acroporae Acr-5	Endozoicomonas acroporae Acr-1	Endozoicomonas acroporae Acr-14	Endozoicomonas sp. G2 2	Endozoicomonas sp. G2 1	Endozoicomonas atrinae WP70	Endozoicomonas elysicola DSM22380 DOE	Endozoicomonas elysicola DSM22380	uncultured Endozoicomonas sp. cretensis	Endozoicomonas S. pistillata A	Endozoicomonas S. pistillata B	Endozoicomonas P. verrucosa	Endozoicomonas ascidiicola KASP37	Endozoicomonas ascidiicola AVMART05	Endozoicomonas sp. ex Bugula neritina AB1	Endozoicomonas arenosclerae E-MC227	Endozoicomonas arenosclerae ab112	Endozoicomonas numazuensis DSM25634	Endozoicomonas sp. OPT23	Endozoicomonas montiporae LMG24815	Endozoicomonas montiporae CL-33	Endozoicomonadaceae sp. v2	Endozoicomonadaceae bacterium ACE	Parendozoicomonas haliclonae	Parendozoicomonas R29	Kistimonas sp. bin40	Endozoicomonadaceae bacterium HKUST1	Endozoicomonadaceae bacterium HKUST2	Kistimonas asteriae KMD 001	Endozoicomonas sp. SM1973	Endozoicomonadaceae bacterium GTF-13	uncl Endozoicomonadaceae uncl EG16H Bin3	Endozoicomonadaceae uncl EG15H Bin2	Endozoicomonadaceae uncl EG18H Bin1	Endozoicomonadaceae uncl EG15N Bin1	Endozoicomonadaceae uncl EG18N Bin1	Endozoicomonadaceae uncl EV01H Bin1	Endozoicomonadaceae uncl EV02H Bin2	Endozoicomonadaceae uncl EV03H Bin1	Endozoicomonadaceae uncl LS06H Bin1	Endozoicomonadaceae uncl LS07H Bin2	Endozoicomonadaceae uncl LS08H Bin1
Chitinase class I	PF00182.20	0	0	0	0	0	0	0	0	0	0	0	0	0	0	0	0	0	0	0	1	1	0	0	1	0	1	0	0	0	3	0	0	0	0	0	0	0	0	0	0	0	0
Chitinase A, N-terminal domain	PF08329.11	1	1	1	0	0	0	0	0	0	0	0	0	0	0	0	0	2	1	0	0	0	0	0	0	0	0	0	0	0	0	0	0	0	0	0	0	0	0	0	0	0	0
Glycosyl hydrolases family 18	PF00704.29	2	2	2	0	0	2	2	2	2	0	0	0	0	0	0	1	2	2	0	2	2	0	0	1	0	2	0	0	0	2	0	1	1	1	1	1	1	1	1	1	1	1
Chitinase C	PF06483.12	0	0	0	0	0	1	1	1	1	0	0	0	0	0	0	0	1	1	0	0	0	0	0	0	0	0	0	0	0	0	0	0	0	0	0	0	0	0	0	0	0	0
	sum	3	3	3	0	0	3	3	3	3	0	0	0	0	0	0	1	5	4	0	3	3	0	0	2	0	3	0	0	0	5	0	1	1	1	1	1	1	1	1	1	1	1	58
Carbohydrate Binding Protein - Pfam Description	Pfam ID
Carbohydrate binding domain	PF02839.15	1	1	1	0	0	2	1	1	0	0	0	1	0	0	0	0	1	0	0	0	0	0	0	0	0	1	0	0	0	2	0	0	0	0	0	0	0	0	0	0	0	0
Carbohydrate binding module (family 35)	PF16990.6	0	0	0	0	0	0	0	0	0	0	0	0	0	0	0	0	0	0	0	0	0	0	0	0	0	0	0	0	0	1	0	0	0	0	0	0	0	0	0	0	0	0
Carbohydrate binding domain	PF02018.18	0	0	0	0	0	0	0	0	0	0	0	0	0	0	0	0	0	0	0	1	1	0	0	0	0	0	0	0	0	10	0	0	0	0	0	0	0	0	0	0	0	0
Carbohydrate binding module (family 6)	PF03422.16	0	0	0	0	0	0	0	0	0	0	0	0	0	0	0	0	0	0	0	0	0	0	0	0	0	0	0	0	0	1	0	0	0	0	0	0	0	0	0	0	0	0
Putative carbohydrate binding domain	PF03173.14	0	0	0	0	0	0	0	0	0	0	0	0	0	0	0	0	0	0	0	0	0	0	0	0	0	0	0	0	1	1	0	0	0	0	0	0	0	0	0	0	0	0
	sum	1	1	1	0	0	2	1	1	0	0	0	1	0	0	0	0	1	0	0	1	1	0	0	0	0	1	0	0	1	15	0	0	0	0	0	0	0	0	0	0	0	0	28
Polysaccharide Deacetylase - Pfam Description	Pfam ID
Polysaccharide deacetylase	PF01522.22	2	2	2	1	2	2	2	2	2	2	0	0	2	2	1	3	3	3	1	2	2	0	0	2	2	0	0	0	2	3	4	0	0	0	0	0	0	0	0	0	0	0
Divergent polysaccharide deacetylase	PF04748.14	0	0	0	0	1	0	0	0	0	0	0	0	0	0	0	0	0	0	0	0	0	0	0	0	0	0	0	0	0	0	1	0	0	0	0	0	0	0	0	0	0	0
	sum	2	2	2	1	3	2	2	2	2	2	0	0	2	2	1	3	3	3	1	2	2	0	0	2	2	0	0	0	2	3	5	0	0	0	0	0	0	0	0	0	0	0	53
Exochitinase - Pfam Description	Pfam ID
beta-N-acetylglucosaminidase	PF07555.14	1	1	1	0	0	1	1	1	1	0	1	2	1	1	0	0	0	0	0	0	0	0	0	0	0	0	0	0	0	0	0	0	0	0	0	0	0	0	0	0	0	0
Chitobiase/beta-hexosaminidase C-terminal domain	PF03174.14	0	0	0	0	0	0	0	0	0	0	0	0	0	0	0	0	0	0	0	0	0	0	0	0	0	0	0	0	0	1	0	0	0	0	0	0	0	0	0	0	0	0
Chitobiase/beta-hexosaminidase C-terminal domain	PF13290.7	0	0	0	0	0	0	0	0	0	0	0	0	0	0	0	0	0	0	0	0	0	0	0	0	0	0	0	0	0	2	0	0	0	0	0	0	0	0	0	0	0	0
beta-acetyl hexosaminidase like	PF14845.7	0	0	0	0	0	0	0	0	0	0	0	0	0	0	0	0	0	0	0	0	0	0	0	1	0	0	0	0	0	0	0	0	0	0	0	0	0	0	0	0	0	0
	sum	1	1	1	0	0	1	1	1	1	0	1	2	1	1	0	0	0	0	0	0	0	0	0	1	0	0	0	0	0	3	0	0	0	0	0	0	0	0	0	0	0	0	16
Endochitinase - COG Description	COG ID
Chitinase	COG3469	1	1	1	0	0	1	1	1	1	0	0	0	0	0	0	0	0	0	0	0	0	0	0	1	0	0	0	0	0	0	0	1	1	1	1	1	1	1	1	1	1	1
Chitinase, GH18 family	COG3325	1	1	1	0	0	1	1	1	1	0	0	0	0	0	0	1	2	2	0	2	2	0	0	0	0	2	0	0	0	2	0	0	0	0	0	0	0	0	0	0	0	0
Predicted chitinase	COG3179	0	0	0	0	0	0	0	0	0	0	0	0	0	0	0	0	0	0	0	0	0	0	0	0	0	0	0	0	0	2	0	0	0	0	0	0	0	0	0	0	0	0	Sum
	sum	2	2	2	0	0	2	2	2	2	0	0	0	0	0	0	1	2	2	0	2	2	0	0	1	0	2	0	0	0	4	0	1	1	1	1	1	1	1	1	1	1	1	41
Carbohydrate Binding Protein - COG Description	COG ID
Predicted carbohydrate-binding protein, contains CBM5 and CBM33 domains	COG3397	0	0	0	0	0	2	2	2	2	0	0	1	0	0	0	1	2	0	0	0	0	0	0	0	0	0	0	0	1	1	0	1	1	1	1	1	1	1	1	1	1	1	25
Polysaccharide Deacetylase - COG Description	COG ID
Peptidoglycan/xylan/chitin deacetylase, PgdA/CDA1 family	COG0726	2	2	2	1	2	2	2	2	2	1	0	0	2	2	1	3	3	3	1	1	1	0	0	2	2	0	0	0	2	2	4	0	0	0	0	0	0	0	0	0	0	0
Predicted glycoside hydrolase or deacetylase ChbG, UPF0249 family	COG3394	1	1	1	0	0	1	1	1	0	1	0	1	1	1	0	2	2	2	1	2	2	0	0	1	0	0	0	0	0	0	0	1	0	0	0	0	0	0	0	0	1	0
Uncharacterized conserved protein YibQ, putative polysaccharide deacetylase 2 family	COG2861	0	0	0	0	1	0	0	0	0	0	0	0	0	0	0	0	0	0	0	0	0	0	0	0	0	0	0	0	0	0	1	0	0	0	0	0	0	0	0	0	0	0
	sum	3	3	3	1	3	3	3	3	2	2	0	1	3	3	1	5	5	5	2	3	3	0	0	3	2	0	0	0	2	2	5	1	0	0	0	0	0	0	0	0	1	0	73
Exochitinase - COG Description	COG ID
Endo-beta-N-acetylglucosaminidase D	COG4724	0	0	0	0	0	0	0	0	0	0	0	0	0	0	0	0	0	0	0	1	1	0	0	0	0	0	0	0	0	0	0	0	0	0	0	0	0	0	0	0	0	0
N-acetyl-beta-hexosaminidase	COG3525	0	0	0	0	0	0	0	0	0	0	0	0	0	0	0	0	0	0	0	0	0	0	0	1	0	0	0	0	0	1	0	0	0	0	0	0	0	0	0	0	0	0
Chitodextrinase	COG3979	0	0	0	0	0	1	0	0	0	0	0	0	0	0	0	0	0	0	0	1	1	0	0	1	0	0	0	0	0	1	0	0	0	0	0	0	0	0	0	0	0	0
	sum	0	0	0	0	0	1	0	0	0	0	0	0	0	0	0	0	0	0	0	2	2	0	0	2	0	0	0	0	0	2	0	0	0	0	0	0	0	0	0	0	0	0	9
Cellulase COG/Pfam Description	COG/Pfam ID
Cellulase/cellobiase CelA1	COG5297	0	0	0	0	0	0	0	0	0	0	0	0	1	1	0	0	0	0	0	0	0	0	0	0	0	0	0	0	0	0	0	0	0	0	0	0	0	0	0	0	0	0	2
Glycosyl hydrolases family 6	PF01341.18	0	0	0	0	0	0	0	0	0	0	0	0	1	1	0	0	0	0	0	0	0	0	0	0	0	0	0	0	0	0	0	0	0	0	0	0	0	0	0	0	0	0	2

## Sheet: Cópia de Supplementary table
Tree reference	Organism	COG anno	RAST-tk anno	Pfam anno	gene length (bp)	protein length (AA)	Frame	Start Codon?	Stop Codon?	SignalPep?	GH Domain?	Active Site?	Other Domains
>fig|6666666.910582.peg.88	Endozoicomonas acroporae Acr-5	Chitinase	EC 3.2.1.14 Chitinase	GH18	2262	754	1	Yes	Yes	Yes	GH18 Domain	Yes	DUF5011	DUF5011	-	-
>fig|6666666.910582.peg.89		Chitinase	EC 3.2.1.14 Chitinase	GH18	2616	872	1	Yes	Yes	Yes	GH18 Domain	Yes	ChitinaseA_N	PKD_4	REJ *	-
>fig|6666666.910570.peg.3263	Endozoicomonas acroporae Acr-1	Chitinase		GH18	2262	754	1	Yes	Yes	Yes	GH18 Domain	Yes	DUF5011	DUF5011	-	-
>fig|6666666.910570.peg.3262		Chitinase	EC 3.2.1.14 Chitinase	GH18	2616	872	1	Yes	Yes	Yes	GH18 Domain	Yes	ChitinaseA_N	PKD_4	REJ *	-
>fig|6666666.910584.peg.3023	Endozoicomonas acroporae Acr-14	Chitinase	EC 3.2.1.14 Chitinase	GH18	2262	754	1	Yes	Yes	Yes	GH18 Domain	Yes	DUF5011	DUF5011	-	-
>fig|6666666.910584.peg.3022		Chitinase	EC 3.2.1.14 Chitinase	GH18	2616	872	1	Yes	Yes	Yes	GH18 Domain	Yes	ChitinaseA_N	PKD_4	REJ *	-
>fig|6666666.910587.peg.3711	Endozoicomonas atrinae WP70	Chitodextrinase	EC 3.2.1.14 Chitodextrinase	GH18	3090	1030	1	Yes	Yes	Yes	GH18 Domain	Yes	ChiC	Big_7	Big_7	CBM_5_12_2
---------------		Chitinase	EC 3.2.1.14 Chitinase	GH18	747	249	1	No	Yes	Yes	GH18 Domain	Yes	-	-	-	-
>fig|6666666.910587.peg.1328		Chitinase	EC 3.2.1.14 Chitinase	-	1257	419	1	Yes	Yes	No	No	No	DUF5011	DUF5011	-	-
---------------	Endozoicomonas elysicola DSM22380 DOE	Chitodextrinase	EC 3.2.1.14 Chitodextrinase	GH18	2961	987	1	No	Yes	No	GH18 Domain	Yes	ChiC	Big _7	Big_7	CBM_5_12_2
---------------		Chitinase	EC 3.2.1.14 Chitinase	GH18	2217	739	1	Yes	Yes	Yes	GH18 Domain	Yes	DUF5011	DUF5011	-	-
---------------	Endozoicomonas elysicola DSM22380	Chitodextrinase	EC 3.2.1.14 Chitodextrinase	GH18	2961	987	1	No	Yes	No	GH18 Domain	Yes	ChiC	Big_7	Big_7	CBM_5_12_2
---------------		Chitinase	EC 3.2.1.14 Chitinase	GH18	2217	739	1	Yes	Yes	Yes	GH18 Domain	Yes	DUF5011	DUF5011	-	-
	uncultured Endozoicomonas sp. cretensis	Chitodextrinase	EC 3.2.1.14 Chitodextrinase	GH18	3048	1016	1	Yes	Yes	No	GH18 Domain	Yes	ChiC	Big_7	Big_7	CBM_5_12_2
		Chitinase	EC 3.2.1.14 Chitinase	GH18	2208	736	1	No	Yes	Yes	GH18 Domain	Yes	DUF5011	DUF5011	-	-
---------------	Endozoicomonas S. pistillata A	Chitinase	EC 3.2.1.14 Chitinase	-	570	190	1	No	Yes	-	No	-	-	-	-	-
---------------		Chitinase	EC 3.2.1.14 Chitinase	-	672	224	1	No	No	-	No	-	-	-	-	-
---------------	Endozoicomonas S. pistillata B	Chitinase	EC 3.2.1.14 Chitinase	-	273	91	1	No	Yes	No	No	No	DUF5011	-	-	-
---------------		Chitinase	EC 3.2.1.14 Chitinase	-	1131	377	1	No	Yes	No	No	No	DUF5011	DUF5011	DUF5011	DUF5011, DUF5011
---------------		Chitinase	EC 3.2.1.14 Chitinase	-	1767	589	1	No	Yes	No	No	No	He_PIG	-	-	-
---------------	Endozoicomonas P. verrucosa	Chitodextrinase	EC 3.2.1.14 Chitodextrinase	-	387	129	1	No	Yes	No	No	No	Big_7	-	-	-
---------------		Chitinase	EC 3.2.1.14 Chitinase	-	213	71	1	Yes	Yes	No	No	No	CBM_5_12	-	-	-
	Endozoicomonas ascidiicola KASP37	Chitinase	EC 3.2.1.14 Chitinase	GH6	2208	736	1	Yes	Yes	Yes	GH6 Domain	No	PKD_4	PKD_4	CBM_2	PKD *, PKD *
	Endozoicomonas ascidiicola AVMART05	Chitinase	EC 3.2.1.14 Chitinase	GH6	2208	736	1	Yes	Yes	Yes	GH6 Domain	No	PKD_4	PKD_4	CBM_2	PKD *, PKD *
---------------	Endozoicomonas arenosclerae E-MC227	Chitodextrinase	EC 3.2.1.14 Chitodextrinase	-	129	43	1	No	Yes	No	No	No	CBM_5_12_2	CBM_5_12 *	-	-
---------------		Chitodextrinase	EC 3.2.1.14 Chitodextrinase	GH18	2193	731	1	No	No	No	GH18 Domain	Yes	ChiC	-	-	-
---------------		Chitinase	EC 3.2.1.14 Chitinase	GH18	1362	454	1	No	Yes	No	GH18 Domain	Yes	-	-	-	-
>fig|6666666.910613.peg.3454	Endozoicomonas arenosclerae ab112	Chitodextrinase	EC 3.2.1.14 Chitodextrinase	GH18	3099	1033	1	Yes	Yes	Yes	GH18 Domain	Yes	ChiC	Big_7, Big_7	CBM_5_12_2	CBM_5_12
>fig|6666666.910613.peg.3696		Chitinase	EC 3.2.1.14 Chitinase	GH18	2175	725	1	Yes	Yes	Yes	GH18 Domain	Yes	ChitinaseA_N	ChitinaseA_N	-	-
---------------	Endozoicomonas numazuensis DSM25634	Chitinase	EC 3.2.1.14 Chitinase	GH18	1590	530	1	No	Yes	No	GH18 Domain	Yes	ChitinaseA_N	-	-	-
		Chitinase	EC 3.2.1.14 Chitinase	GH18	3054	1018	1	Yes	Yes	No	GH18 Domain	Yes	Big_7	Big_7	CBM_5_12_2	ChiC
>fig|6666666.910622.peg.4536	Endozoicomonas montiporae LMG24815	Chitinase	EC 3.2.1.14 Chitinase	GH18	543	181	1	Yes	Yes	No	GH18 Domain	No	-	-	-	-
---------------		Chitinase	EC 3.2.1.14 Chitinase	GH18	873	291	1	No	Yes	No	GH18 Domain	Yes	-	-	-	-
>fig|6666666.910622.peg.1816		Chitinase	EC 3.2.1.14 Chitinase	GH19	2439	813	1	Yes	Yes	Yes	GH19 Domain	Yes	-	-	-	-
>fig|6666666.910623.peg.5319	Endozoicomonas montiporae CL-33	Chitinase	EC 3.2.1.14 Chitinase	GH 18	543	181	1	Yes	Yes	No	GH18 Domain	No	-	-	-	-
---------------		Chitinase	EC 3.2.1.14 Chitinase	GH18	873	291	1	No	Yes	No	GH18 Domain	Yes	-	-	-	-
>fig|6666666.910623.peg.1659		Chitinase	EC 3.2.1.14 Chitinase	GH19	2439	813	1	Yes	Yes	Yes	GH19 Domain	Yes	-	-	-	-
>fig|6666666.910625.peg.4315	Parendozoicomonas haliclonae	Chitinase	EC 3.2.1.14 Chitinase	GH19	1704	568	1	Yes	Yes	Yes	GH19 Domain	Yes	-	-	-	-
>fig|6666666.910625.peg.4322		Chitinase	EC 3.2.1.14 Chitinase	GH18	2205	735	1	Yes	Yes	Yes	GH18 Domain	Yes	DUF5011	DUF5011	-	-
---------------	Parendozoicomonas sp. Alg238-R29	Chitinase	EC 3.2.1.14 Chitinase	-	573	191	1	Yes	Yes	-	No	-	-	-	-	-
---------------	Kistimonas sp. bin40	Chitinase	EC 3.2.1.14 Chitinase	GH18	1521	507	1	No	Yes	No	GH18 Domain	Yes	-	-	-	-
---------------		Chitinase	EC 3.2.1.14 Chitinase	GH18	2697	899	1	Yes	No	No	GH18 Domain	Yes	-	-	-	-
---------------		Chitinase	EC 3.2.1.14 Chitinase	GH18, GH19	3255	1085	1	Yes	Yes	Yes	GH18, GH19 Domains	Yes (on both GH18 and GH19 domains)	CBM_5_12	-	-	-
>fig|6666666.910641.peg.817	Endozoicomonas sp. SM1973	Chitinase	EC 3.2.1.14 Chitinase	GH19	1254	418	1	yes	yes	Yes	GH19 Domain	Yes	-	-	-	-
>fig|6666666.910641.peg.3714		Chitinase	EC 3.2.1.14 Chitinase	GH18	2634	878	1	yes	yes	No	GH18 Domain	Yes	-	-	-	-
>fig|6666666.910641.peg.4631		Chitinase	EC 3.2.1.14 Chitinase	GH18	3264	1088	1	yes	yes	Yes	GH18, GH18 Domains	Yes (on both GH18 Domains)	CBM_5_12	-	-	-
---------------	uncl Endozoicomonadaceae uncl EG16H Bin3	Chitinase	EC 3.2.1.14 Chitinase	GH18	1731	577	1	Yes	Yes	Yes	GH18 Domain	Yes	DUF5011	DUF5011	---	---
---------------	Endozoicomonadaceae uncl EG15H Bin2	Chitinase	EC 3.2.1.14 Chitinase	GH18	1572	524	1	Yes	Yes	Yes	GH18 Domain	Yes	---	----	----	----
---------------	Endozoicomonadaceae uncl EG18H Bin1	Chitinase	EC 3.2.1.14 Chitinase	GH18	1572	524	1	yes	Yes	Yes	GH18 Domain	Yes	---	---	---	---
---------------	Endozoicomonadaceae uncl EG15N Bin1	Chitinase	EC 3.2.1.14 Chitinase	GH18	1572	524	1	Yes	Yes	Yes	GH18 Domain	Yes	---	---	---	---
---------------	Endozoicomonadaceae uncl EG18N Bin1	Chitinase	EC 3.2.1.14 Chitinase	GH18	1572	524	1	Yes	Yes	Yes	GH18 Domain	Yes	---	---	---	---
---------------	Endozoicomonadaceae uncl EV01H Bin1	Chitinase	EC 3.2.1.14 Chitinase	GH18	1572	524	1	Yes	Yes	Yes	GH18 Domain	Yes	---	---	---	---
---------------	Endozoicomonadaceae uncl EV02H Bin2	Chitinase	EC 3.2.1.14 Chitinase	GH18	1572	524	1	Yes	Yes	Yes	GH18 Domain	Yes	---	---	---	---
---------------	Endozoicomonadaceae uncl EV03H Bin1	Chitinase	EC 3.2.1.14 Chitinase	GH18	1572	524	1	Yes	Yes	Yes	GH18 Domain	Yes	---	---	---	---
---------------	Endozoicomonadaceae uncl LS06H Bin1	Chitinase	EC 3.2.1.14 Chitinase	GH18	1731	577	1	Yes	Yes	Yes	GH18 Domain	Yes	DUF5011	DUF5011	---	---
---------------	Endozoicomonadaceae uncl LS07H Bin2	Chitinase	EC 3.2.1.14 Chitinase	GH18	1731	577	1	Yes	yes	Yes	GH18 Domain	Yes	DUF5011	DUF5011	---	---
---------------	Endozoicomonadaceae uncl LS08H Bin1	Chitinase	EC 3.2.1.14 Chitinase	GH18	1731	577	1	Yes	Yes	Yes	GH18 Domain	Yes	DUF5011	DUF5011	---	---
																	Other Domains	Description
																	CBM_5_12	Carbohydrate binding domain
																	CBM_5_12_2	Cellulose-binding domain
																	Big_7	Bacterial Ig domain
																	ChiC	Chitinase C
																	ChitinaseA_N	Chitinase A, N-terminal domain
																	He_PIG	Putative Ig domain
																	DUF5011	Domain of unknown function
																	PKD_4	PKD domain
																	REJ	REJ domain
																	*	Not a chosen Clan member - the match has not been chosen to represent the clan after Pfam post processing.
