# Supplementary material for: Widespread occurrence of chitinase-encoding genes suggests the Endozoicomonadaceae family as a key player in chitin processing in the marine benthos
Source: ISME Commun. 2023 Oct 14;3:109. doi: 10.1038/s43705-023-00316-7 (PMC10576748; doi:10.1038/s43705-023-00316-7)
Supplement: Supplementary file 7 — Supplementary TableS6. [file 43705_2023_316_MOESM7_ESM.xlsx]

## Sheet: Table S6
Table S6. Detailed information on the endo-chitinases (EC 3.2.1.14) shown in Fig. 2 from the Endozoicomonadaceae family.
Endozoicomonadaceae Organism	Genome Assembly Accession Number	Origin	Host Scientific Name	RAST-tk annotation	COG annotation	Pfam annotation	Gene Length (bp)	Protein Length (aa)	Frame	Start Codon Present?	Stop Codon Present?	Signal Peptide Present?	Glycoside Hydrolase Domain?	Active Site Present?	Presence of Other Protein Domains				Nucleotide Sequence	Amino Acid Sequence	Closest hit in NCBI (protein Blastp)	Query Cover (BLASTP)	E-value (BLASTP)	% Identity (BLASTP)	Average Protein Molecular weight [Dalton]	Protein Isolelectric Point (pI)	MW without signal peptide	pI without signal peptide
Endozoicomonas acroporae Acr-5	GCA_010994325	Hexacoral	Acropora sp.	EC 3.2.1.14 Chitinase	Chitinase	GH18	2262	754	1	Yes	Yes	Yes	GH18 Domain	Yes	DUF5011	DUF5011	-	-	atgttgctcttgtcttataaatcaaaagcctataaaaactgctggcaaataaaatgtgtaaggaacagaaatttgtttaagcgtaaattattacaactggctacttctgcggtactggcgggaatagttgtgactgcacaggctaacggttcggccatggttaatccggacagtggcgttgtggtgggctactggcacaactggtgcaatggctccggctatcagggcgggaacgctccctgtgtgaaactggaccaggttgacccaatgtacaatgtggtcaacgtctcgtttatgaaagtgtacgacacagctgcaggtcgtattccgacgttccatctggacccggccattggtcttactgagcagcagtttattgaccagattgctgaactgaat…	MLLLSYKSKAYKNCWQIKCVRNRNLFKRKLLQLATSAVLAGIVVTAQANGSAMVNPDSGV VVGYWHNWCNGSGYQGGNAPCVKLDQVDPMYNVVNVSFMKVYDTAAGRIPTFHLDPAIGL TEQQFIDQIAELNNQGRSVLIALGGADAHIELRAGDEQPFADEIIRLTDYYGFDGLDIDL EQTAVTAADNQTVIPAALRIVKDHYNAQGKNFLITMAPEFPYLVDSGKYVPYIDNLEGYY DWINPQFYNQGGDGIWIDGVGWIAQNNDALKEEFIYYMADSLVNGTRGFHQIPHSRLVFG IPSSNDAAATGFVKDPQDLYNAFKRLDSQGQGLRGVMTWSINWDMGTDASGNAYNEQFVK DYGPFIHSNSPTPPPVDGKPVLKGVQNVRVLHG…	DUF5011 domain-containing protein [Salinisphaera sp. G21_0]	0.96	0	0.9794	81586.3	4.35	76149.7	4.17		Other Domains	Description
				EC 3.2.1.14 Chitinase	Chitinase	GH18	2616	872	1	Yes	Yes	Yes	GH18 Domain	Yes	ChitinaseA_N	PKD_4	REJ *	-	atgatcagaaaaacaaaactggcattcattctaggaagtatgattgcttctgccgctgctcaggcagctctgccgcccacgccagtcctcggttggggagatcacaaatatgcattggtggaggtcagccagtctgctgtcgcttataaggaactggtgacggttaatgacgaggtgaatattgaggtaacctgggatctgccctggggcacagcagcggacactgaagctaagatattatttgatggtgacgtacagtggaccggcactgctggcgcaaaacaggcatcattccctgtgtccaaaggtggtaagtgggacatgacgctgcagttttgtaatggcagcggctgctccacctcagcacccaaaccagtagtggttgctgataccgatggt…	MIRKTKLAFILGSMIASAAAQAALPPTPVLGWGDHKYALVEVSQSAVAYKELVTVNDEVN IEVTWDLPWGTAADTEAKILFDGDVQWTGTAGAKQASFPVSKGGKWDMTLQFCNGSGCST SAPKPVVVADTDGAHLEALPVSWTEFHKPYENKTGKVMGTYFVEWSVYGRNYPFDKVPVQ NLTHILYGFIPICSEQHNDSLKSIDGSWGALQNACAGTPEFEVVIHDPWAALQKGFNQEG ASSWSDPYKGNYAAMMAAKKTNPDLKILPSIGGWTLSDPFHQFHDETNRRTFVNSVEKFL RTWKFFDGVDIDWEHPGGKGANPSLGNPETDGPLYVTLMKELRQMLDRLEAETGREYQLT SAMNAGKDKIDVVNYKQVSPYLDYLFAMTYDFY…	glycosyl hydrolase family 18 protein [Endozoicomonas sp. ONNA2]	0.68	0	0.9448	95260.6	4.56	92985.8	4.5		CBM_5_12	Carbohydrate binding domain
Endozoicomonas acroporae Acr-1	GCA_010994335	Hexacoral	Acropora sp.	EC 3.2.1.14 Chitinase	Chitinase	GH18	2262	754	1	Yes	Yes	Yes	GH18 Domain	Yes	DUF5011	DUF5011	-	-	atgttgctcttgtcttataaatcaaaagcctataaaaactgctggcaaataaaatgtgtaaggaacagaaatttgtttaagcgtaaattattacaactggctacttctgcggtactggcgggaatagttgtgactgcacaggctaacggttcggccatggttaatccggacagtggcgttgtggtgggctactggcacaactggtgcaatggctccggctatcagggcgggaacgctccctgtgtgaaactggaccaggttgacccaatgtacaatgtggtcaacgtctcgtttatgaaagtgtacgacacagctgcaggtcgtattccgacgttccatctggacccggccattggtcttactgagcagcagtttattgaccagattgctgaactgaat…	MLLLSYKSKAYKNCWQIKCVRNRNLFKRKLLQLATSAVLAGIVVTAQANGSAMVNPDSGV VVGYWHNWCNGSGYQGGNAPCVKLDQVDPMYNVVNVSFMKVYDTAAGRIPTFHLDPAIGL TEQQFIDQIAELNNQGRSVLIALGGADAHIELRAGDEQPFADEIIRLTDYYGFDGLDIDL EQTAVTAADNQTVIPAALRIVKDHYNAQGKNFLITMAPEFPYLVDSGKYVPYIDNLEGYY DWINPQFYNQGGDGIWIDGVGWIAQNNDALKEEFIYYMADSLVNGTRGFHQIPHSRLVFG IPSSNDAAATGFVKDPQDLYNAFKRLDSQGQGLRGVMTWSINWDMGTDASGNAYNEQFVK DYGPFIHSNSPTPPPVDGKPVLKGVQNVRVLHG…	DUF5011 domain-containing protein [Salinisphaera sp. G21_0]	0.96	0	0.9794	81586.3	4.35	76149.7	4.17		CBM_5_12_2	Bacterial Ig domain
				EC 3.2.1.14 Chitinase	Chitinase	GH18	2616	872	1	Yes	Yes	Yes	GH18 Domain	Yes	ChitinaseA_N	PKD_4	REJ *	-	atgatcagaaaaacaaaactggcattcattctaggaagtatgattgcttctgccgctgctcaggcagctctgccgcccacgccagtcctcggttggggagatcacaaatatgcattggtggaggtcagccagtctgctgtcgcttataaggaactggtgacggttaatgacgaggtgaatattgaggtaacctgggatctgccctggggcacagcagcggacactgaagctaagatattatttgatggtgacgtacagtggaccggcactgctggcgcaaaacaggcatcattccctgtgtccaaaggtggtaagtgggacatgacgctgcagttttgtaatggcagcggctgctccacctcagcacccaaaccagtagtggttgctgataccgatggt…	MIRKTKLAFILGSMIASAAAQAALPPTPVLGWGDHKYALVEVSQSAVAYKELVTVNDEVN IEVTWDLPWGTAADTEAKILFDGDVQWTGTAGAKQASFPVSKGGKWDMTLQFCNGSGCST SAPKPVVVADTDGAHLEALPVSWTEFHKPYENKTGKVMGTYFVEWSVYGRNYPFDKVPVQ NLTHILYGFIPICSEQHNDSLKSIDGSWGALQNACAGTPEFEVVIHDPWAALQKGFNQEG ASSWSDPYKGNYAAMMAAKKTNPDLKILPSIGGWTLSDPFHQFHDETNRRTFVNSVEKFL RTWKFFDGVDIDWEHPGGKGANPSLGNPETDGPLYVTLMKELRQMLDRLEAETGREYQLT SAMNAGKDKIDVVNYKQVSPYLDYLFAMTYDFY…	glycosyl hydrolase family 18 protein [Endozoicomonas sp. ONNA2]	0.68	0	94,48%	95260.6	4.56	92985.8	4.5		Big_7
Endozoicomonas acroporae Acr-14	GCA_002864045	Hexacoral	Acropora cora	EC 3.2.1.14 Chitinase	Chitinase	GH18	2262	754	1	Yes	Yes	Yes	GH18 Domain	Yes	DUF5011	DUF5011	-	-	atgttgctcttgtcttataaatcaaaagcctataaaaactgctggcaaataaaatgtgtaaggaacagaaatttgtttaagcgtaaattattacaactggctacttctgcggtactggcgggaatagttgtgactgcacaggctaacggttcggccatggttaatccggacagtggcgttgtggtgggctactggcacaactggtgcaatggctccggctatcagggcgggaacgctccctgtgtgaaactggaccaggttgacccaatgtacaatgtggtcaacgtctcgtttatgaaagtgtacgacacagctgcaggtcgtattccgacgttccatctggacccggccattagtcttactgagcagcagtttattgaccagattgctgaactgaat…	MLLLSYKSKAYKNCWQIKCVRNRNLFKRKLLQLATSAVLAGIVVTAQANGSAMVNPDSGV VVGYWHNWCNGSGYQGGNAPCVKLDQVDPMYNVVNVSFMKVYDTAAGRIPTFHLDPAISL TEQQFIDQIAELNNQGRSVLIALGGADAHIELRAGDEQPFADEIIRLTDYYGFDGLDIDL EQAAVTAADNQTVIPAALRIVKDHYKAQGKNFLITMAPEFPYLVDSGKYVPYIDNLEGYY DWINPQFYNQGGDGIWIDGVGWIAQNNDALKEEFIYYMADSLVNGTRGFHQIPHSRLVFG IPSSNDAAATGFVKDPQDLYNAFKRLDSQGQGLRGVMTWSINWDMGTDASGNAYNEQFVK DYGPFIHSNSPTPPPVDGKPVLKGVQNVRVLHG…	DUF5011 domain-containing protein [Salinisphaera sp. G21_0]	0.96	0	0.9849	81561.3	4.37	76124.7	4.19		ChiC	Chitinase C
				EC 3.2.1.14 Chitinase	Chitinase	GH18	2616	872	1	Yes	Yes	Yes	GH18 Domain	Yes	ChitinaseA_N	PKD_4	REJ *	-	atgatcagaaaaacaaaactggcattcattctaggaagtatgattgcttctgccgctgctcaggcagctctgccgcccacgccagtcctcggttggggagatcacaaatatgcattggtggaggtcagccagtctgctgtcgcttataaggaactggtgacggttaatgacgaggtgaatattgaggtaagctgggatttgccctggggcacagcagcggacactgaagctaaaatattatttgatggtgacgtacagtggaccggcactgctggcgcaaaacaggcatcattccctatgtccaaaggtggtaagtgggacatgacgctgcagttttgcaatggcagcggctgctccacctcagcacccaaaccagtagtggttgctgataccgatggt…	MIRKTKLAFILGSMIASAAAQAALPPTPVLGWGDHKYALVEVSQSAVAYKELVTVNDEVN IEVSWDLPWGTAADTEAKILFDGDVQWTGTAGAKQASFPMSKGGKWDMTLQFCNGSGCST SAPKPVVVADTDGAHLEALPVSWTEFHKPYENKTGKVMGTYFVEWSVYGRNYPFDKVPVQ NLTHILYGFIPICSEQHNDSLKSIDGSWGALQNACAGTPEFEVVIHDPWAALQKGFSQEG ASSWSDPYKGNYAAMMAAKKTNPDLKILPSIGGWTLSDPFHQFHDETNRRTFVNSVEKFL RTWKFFDGVDIDWEHPGGKGANPSLGNPETDGPLYVTLMKELRQMLDRLEAETGREYQLT SAMNAGKDKIDVVNYKQVSPYLDYLFAMTYDFY…	glycosyl hydrolase family 18 protein [Endozoicomonas sp. ONNA2]	0.68	0	0.9431	95165.5	4.56	92890.7	4.51		ChitinaseA_N	Chitinase A, N-terminal domain
Endozoicomonas atrinae WP70	GCA_001647025	Bivalve	Atrina pectinata	EC 3.2.1.14 Chitodextrinase	Chitodextrinase	GH18	3090	1030	1	Yes	Yes	Yes	GH18 Domain	Yes	ChiC	Big_7	Big_7	CBM_5_12_2	atgtttagactatccagcctgtttgcgctgagcagcttagccatggtgacctcagtctcggcattggcttatgactgttcaccacttggctcatgggagtcaactgtcgcttataatggcggtgacaggattcaacataataataaagcctatcaggcaaactggtggacacagggaaataatcccgaacagttttcatcggcttatcaggaatggactttactgggcagctgtaacgggacggagccaccgccggaagaaaacatgccaccgcaggtcagcctgacttcgccagtgagtggcgctgtgtattctgagggagactctgtattgttgcgtgcggatgcatctgacgaagatggttccatcaataaagttgagttctatgtcaataatgct…	MFRLSSLFALSSLAMVTSVSALAYDCSPLGSWESTVAYNGGDRIQHNNKAYQANWWTQGN NPEQFSSAYQEWTLLGSCNGTEPPPEENMPPQVSLTSPVSGAVYSEGDSVLLRADASDED GSINKVEFYVNNALAGSDTTAPYSLSWRSVVGSHSISARAIDDQGTSSSSLASVIEVLAE VQNQLPQVSLTSPIDGSEYQPGDKVFLTADASDRDGTISKVSFYANSVLLGEDSTEPYSL EWVAAEGRQQIKAVATDNDNGSSTSKTVVVNVGEVVPPPPGDSSCRPDGLYQTPGVSTPY CTVYDEQGREKMGDDHPRRIIGYFTAWRNGANGQPAYLVDDIPWDKLTHINYAFAHVNSE NRISIGNPDNPENPATGMLWPGVEGAEMSPDYP…	glycosyl hydrolase family 18 protein [Endozoicomonas elysicola]	1	0	0.9164	112060	4.29	109675	4.27		DUF5011	Domain of unknown function
				EC 3.2.1.14 Chitinase	Chitinase	-	1257	419	1	Yes	Yes	No	No	No	DUF5011	DUF5011	-	-	atgacttggtcgatcaactgggatatgggcaccgacgcctccggtaacgcttacaatgagcagtttattaaagactacggtccatttatccacagcaactcaccaacgccaccgccggttgagggtaagccggtattgaaaggggttcagaatgtccgtgttctgcatcgcagtgattttgatgccatggccggagtctctgccattgataatgaagatggtgacctgacgggggaaatccgcattgacggttatgtcgatacccacgagataggcacctatgctctcacttatcgtgtaacggacagtgatggtaatacaacgcctgccgttcgttctgtggaggtgtacagtctgaagcccgttttctccggggtagacaacacaattatccagctc…	MTWSINWDMGTDASGNAYNEQFIKDYGPFIHSNSPTPPPVEGKPVLKGVQNVRVLHRSDF DAMAGVSAIDNEDGDLTGEIRIDGYVDTHEIGTYALTYRVTDSDGNTTPAVRSVEVYSLK PVFSGVDNTIIQLNTPFDEMAGVTATDAEDGDLTSLIRVSGSVNTSVVGVYSVNYSVTDS AGQAVSAERKVTVSDGTSCANPWDAGTIYLKGDEASHNGSLWQAGWWTQGEEPGTTGEWG VWRKVSDSSCGGSGQPDPDAEITVSGVAAEYTAVDGLVNLSLQIAVNEAMDLHAVITDSS GNVVSNASLSVTGNSNLAMSISNAEAGRYTLKVNGTTADGETASYEAGFTVKVEGGVTPP PGEYPLYDANASYAAGDIVVGSDNALYECKPWP…	glycosyl hydrolase family 18 protein [Endozoicomonas acroporae]	0.99	0	0.8945	44163.2	4.15	44163.2	4.15		PKD_4	PKD domain
Endozoicomonas elysicola DSM22380 DOE	GCA_000373945	Sea Slug	Elysia ornata	EC 3.2.1.14 Chitinase	Chitinase	GH18	2217	739	1	Yes	Yes	Yes	GH18 Domain	Yes	DUF5011	DUF5011	-	-	atgaaatgtgtaaggaacagaaatttgttcaagcgtaaattattacaactggctacttccactgtactggctgccatgggtgcaagtgcacaggctaatggttcggctatggtcaatcctgacagtggcgttgttgtgggctattggcacaactggtgtgatggcgcaggttatcagaggggtaatgctccctgtgtgaagctggatcagattgacccgatgtacaacgtggttaacgtctcttttatgaaggtgtacgacacggcggcaggtcgtattccgacatttcatctggatccggccattggtctctctgaacagcagtttattaatcagattgcagaactcaataaccaggggcgctctgtgctgattgccctcggcggtgctgatgcgcat…	MKCVRNRNLFKRKLLQLATSTVLAAMGASAQANGSAMVNPDSGVVVGYWHNWCDGAGYQR GNAPCVKLDQIDPMYNVVNVSFMKVYDTAAGRIPTFHLDPAIGLSEQQFINQIAELNNQG RSVLIALGGADAHVELKTGDEQPFADEIIRLTDIYGFDGLDIDLEQAAVTAADNQTVIPA ALRIVKDHYKAQGKNFLITMAPEFPYLTTGGKYVPYIENLEGYYDWINPQFYNQGGDGIW IDGVGWIAQNNDDLKEEFIYYISDSLVNGTRGFHQIPHSRLVFGIPTSNDAAATGFVKDP QDLYNAFERLDAQGQGLRGVMTWSVNWDMGTDASGKAYNEQFIKDYGPFIHSNSPTPPPV DGKPVFKGIQNSRILHGSDFDAMAGVTAIDNED…	DUF5011 domain-containing protein [Salinisphaera sp. G21_0]	0.98	0	0.8726	79429.8	4.31	75955.6	4.19
																					glycosyl hydrolase family 18 protein [Endozoicomonas acroporae]	0.98	0	0.8724						REJ	REJ domain
Endozoicomonas elysicola DSM22380	GCA_000710775	Sea Slug	Elysia ornata	EC 3.2.1.14 Chitinase	Chitinase	GH18	2217	739	1	Yes	Yes	Yes	GH18 Domain	Yes	DUF5011	DUF5011	-	-	atgaaatgtgtaaggaacagaaatttgttcaagcgtaaattattacaactggctacttccactgtactggctgccatgggtgcaagtgcacaggctaatggttcggctatggtcaatcctgacagtggcgttgttgtgggctattggcacaactggtgtgatggcgcaggttatcagaggggtaatgctccctgtgtgaagctggatcagattgacccgatgtacaacgtggttaacgtctcttttatgaaggtgtacgacacggcggcaggtcgtattccgacatttcatctggatccggccattggtctctctgaacagcagtttattaatcagattgcagaactcaataaccaggggcgctctgtgctgattgccctcggcggtgctgatgcgcat…	MKCVRNRNLFKRKLLQLATSTVLAAMGASAQANGSAMVNPDSGVVVGYWHNWCDGAGYQR GNAPCVKLDQIDPMYNVVNVSFMKVYDTAAGRIPTFHLDPAIGLSEQQFINQIAELNNQG RSVLIALGGADAHVELKTGDEQPFADEIIRLTDIYGFDGLDIDLEQAAVTAADNQTVIPA ALRIVKDHYKAQGKNFLITMAPEFPYLTTGGKYVPYIENLEGYYDWINPQFYNQGGDGIW IDGVGWIAQNNDDLKEEFIYYISDSLVNGTRGFHQIPHSRLVFGIPTSNDAAATGFVKDP QDLYNAFERLDAQGQGLRGVMTWSVNWDMGTDASGKAYNEQFIKDYGPFIHSNSPTPPPV DGKPVFKGIQNSRILHGSDFDAMAGVTAIDNED…	DUF5011 domain-containing protein [Salinisphaera sp. G21_0]	0.98	0	0.8726	79429.8	4.31	75955.6	4.19
																					glycosyl hydrolase family 18 protein [Endozoicomonas acroporae]	0.98	0	0.8724						*	Not a chosen Clan member - the match has not been chosen to represent the clan after Pfam post processing.
uncultured Endozoicomonas cretensis sp.	GCA_900299555	Teleost Fish	Diplodus puntazzo	EC 3.2.1.14 Chitodextrinase	Chitodextrinase	GH18	3048	1016	1	Yes	Yes	No	GH18 Domain	Yes	ChiC	Big_7	Big_7	CBM_5_12_2	atggtgacgtcggtttcggcattagcttacgattgttcacccctcagttcatgggagtcgactaccgtctataacagcggtgatcgtgttcagcataatagcaaagcctatcaggcaaattggtggacgaaaggaaataatcccgaacagttttcatcggcttatcaggaatggactttactgggtagttgtggggggactgaaccgcctccgacagagaaccaaccacctcaggtcactcttatttctccagtaaatggtgctgtctacgctgaaggtgattccgtattactgcgtgcaaatgcatctgatgtagatggttctgtcagcaaagttgagttctatgtcaataatgctctagcaggagctgatgtcactgcaccttactctctgagctgg…	MVTSVSALAYDCSPLSSWESTTVYNSGDRVQHNSKAYQANWWTKGNNPEQFSSAYQEWTL LGSCGGTEPPPTENQPPQVTLISPVNGAVYAEGDSVLLRANASDVDGSVSKVEFYVNNAL AGADVTAPYSLSWSAVVGSHAISARAIDDKGASSSSSAAVVEVSAVEQNQLPQVSLTSPV DGAEYQQGDKVVLTADASDHDGTISKVSFYANSVLLGEDSTEPFSLEWVAAEGRQQIKAV ATDNDNGSSTSKTVVVNVGEVVPPPPGDSNCRPDGLYQTPGVSTPYCTVYDDQGREKMGA DHPRRIIGYFTAWRNGANGQPAYLVDDIPWDKLTHINYAFAHVNGQNRISVGTPGNPENP ATGMEWPGVEGAEMSLDYPYKGHFNLLNKYKQK…	glycosyl hydrolase family 18 protein [Endozoicomonas elysicola]	1	0	0.9901	110057	4.34	110057	4.34
Endozoicomonas ascidiicola KASP37	GCA_001646955	Ascidian	Ascidiella scabra	EC 3.2.1.14 Chitinase	Chitinase	GH6	2208	736	1	Yes	Yes	Yes	GH6 Domain	No	PKD_4	PKD_4	CBM_2	PKD *, PKD *	atgaaaaataccctctcagcaaaaggcgctgctttagcattgctatttagttgtatgccagaaatagcctccgcagactgttcataccaaattgctaacgaatggaatacagggttcgttggcaccattgcaataaccaacgcaaaagccgagccaattaatggatggaatgtaaactggcagtatgctgatggctcggtcatcacctctcactggaatgccaccgtatcaggcaccggaacctataacgcctccaaccttggttggaacggctctattgcgcccggtcaaaccgtttcttttggtgtacaaggtaataaaggatcggcgaacagccccgccaaaatcccagagattaatggcgatcattgcgggcttggcgttgataatcaggcacct…	MKNTLSAKGAALALLFSCMPEIASADCSYQIANEWNTGFVGTIAITNAKAEPINGWNVNW QYADGSVITSHWNATVSGTGTYNASNLGWNGSIAPGQTVSFGVQGNKGSANSPAKIPEIN GDHCGLGVDNQAPVASFTLAQNNSEVVFNAADSSDPDGDELTYTWDFGDNTQAQGISPEH NYAQTGQYTVTLIVHEGELSHTFNQVVTVDTLTVNTPPVASIDVYMNGYSVTLDAARSSD AENDTLSFSWDLGDGNTAQDSLVRHDYTSAGQFTVSLVVSDGKNTSSITRQVVITAPSEI AHVNNPFLGATAYINPDYANLVDRSIAQETNPTLKAKMEKMRDVPTAVWLDRIEAIYGGA NNSNRLSLEQHFEQALLQKEHGVPMTVTIVVYN…	glycoside hydrolase family 6 protein [Shewanella violacea]	0.99	0	0.6082	79258.2	4.44	76737.2	4.41
Endozoicomonas ascidiicola AVMART05	GCA_001646945	Ascidian	Ascidiella sp.	EC 3.2.1.14 Chitinase	Chitinase	GH6	2208	736	1	Yes	Yes	Yes	GH6 Domain	No	PKD_4	PKD_4	CBM_2	PKD *, PKD *	atgaaaaataccctctcagcaaaaggcgctgctttagcattgctatttagttgtatgccagaaatagcctccgcagactgttcataccaaattgctaacgaatggaatacagggttcgttggcaccattgcaataaccaacgcaaaagccgagccaattaatggatggaatgtaaactggcagtatgctgatggctcggtcatcacctctcactggaatgccaccgtatcaggcaccggaacctataacgcctccaaccttggttggaacggctctattgcgcccggtcaaaccgtttcttttggtgtacaaggtaataaaggatcggcgaacagccccgccaaaatcccagagattaatggcgatcattgcgggcttggcgttgataatcaggcacct…	MKNTLSAKGAALALLFSCMPEIASADCSYQIANEWNTGFVGTIAITNAKAEPINGWNVNW QYADGSVITSHWNATVSGTGTYNASNLGWNGSIAPGQTVSFGVQGNKGSANSPAKIPEIN GDHCGLGVDNQAPVASFTLAQNNSEVVFNAADSSDPDGDELTYTWDFGDNTQAQGISPEH NYAQTGQYTVTLIVHDGELSHTFNQVVTVDTLTVNTPPVASIDVYMNGYSVTLDAARSSD AENDTLSFSWDLGDGNTAQDSLVRHDYTSAGQFTVSLVVSDGKNTSSITRQVVITAPSEI AHVNNPFLGATAYINPDYANLVDRSIAQETNPTLKAKMEKMRDVPTAVWLDRIEAIYGGA NNSNRLSLEQHFEQALLQKEHGVPMTVTIVVYN…	glycoside hydrolase family 6 protein [Shewanella violacea]	0.99	0	0.6096	79244.2	4.44	76723.1	4.41
Endozoicomonas arenosclerae ab112	GCA_001562015	Marine Sponge	Arenosclera brasiliensis	EC 3.2.1.14 Chitodextrinase	Chitodextrinase	GH18	3099	1033	1	Yes	Yes	Yes	GH18 Domain	Yes	ChiC	Big_7, Big_7	CBM_5_12_2	CBM_5_12	atgataaaaacgctagtagcgggaagtctgtcgagcatggccttgctgaccagcctgtcagctcatggttatgactgcagtggactcagtgaatgggaagccggagtcgcctatacaggaggtagccaggtcaagcatgatgggctggcctaccaggcaaactggtggacccagggtaataatcctgcggaacgttccgggcaatatcaggaatggaaaagtctgggggagtgtgatggtcagacccctccaccacagcccaatcagccaccttctgtttctctgacatctccttcacagaacgccagttacacagagggtgataatgtcagtttcagcgctactgcctctgacagcgatggttctgtagctaaagtagagttctatgtgggcaatact…	MIKTLVAGSLSSMALLTSLSAHGYDCSGLSEWEAGVAYTGGSQVKHDGLAYQANWWTQGN NPAERSGQYQEWKSLGECDGQTPPPQPNQPPSVSLTSPSQNASYTEGDNVSFSATASDSD GSVAKVEFYVGNTLVSTDASAPYTASWTATVGSHSVLAKAVDDDNAETSSSTVAITVSAV SSNQPPSVSMTAPTAGSEFQQGDTVTLAADASDDDGSVAKVAFYVGNLLVGEDASAPYSL DWTATPGSHQVKARAYDNENATTDSSSVALNVTGSIVSDDSCRPDGLYQTPGVNTPYCTI YDENGREKMGADHPRRIIGYFTSWRNGANDQPSYLVNNIPWDKLTHINYAFAHVNAENMI SVGNPGNPDNPATGMEWPGVAGAEMSPEYSYKG…	glycosyl hydrolase family 18 protein [Endozoicomonas numazuensis]	1	0	0.8643	110398	4.38	108128	4.35
				EC 3.2.1.14 Chitinase	Chitinase	GH18	2175	725	1	Yes	Yes	Yes	GH18 Domain	Yes	ChitinaseA_N	ChitinaseA_N	-	-	atgagaatgtcctattcgggcagacttctcacaggtctgctgttatcaggaagtgcatctttagccctggctgctccggctaagccggttattgcctggatgcctgcagggcatgctgcaggaacgtccatcaaggttcattgggacatgtggtggggagagaatggcaccgcatgggtattgaacgccaacaatactcaagtctgttcaggctcactggtggcaaatcccagcaaggctgcacagaaggcctcctgcaatatttcaccggacgcaggcaactatgaccttcaagttattctctcaaatgataccggttccacgacaagtgacgttaaaaaaattgcagtaaccggtggtactacacccactccggatcccgacccaacaccggacccg…	MRMSYSGRLLTGLLLSGSASLALAAPAKPVIAWMPAGHAAGTSIKVHWDMWWGENGTAWV LNANNTQVCSGSLVANPSKAAQKASCNISPDAGNYDLQVILSNDTGSTTSDVKKIAVTGG TTPTPDPDPTPDPDPTPDPDPTPTPDPDPTPDPDPTPDPDPTPDPDPTPDPDPTPDPDVS APAKPVIAWLDASQDTGDVEVKWDMWWGSNGTSWTLESNGNEVCEGTLTANGNSAQNGKC TVNFTAGNYELQVILTNAGGSTGSDKKTINVGGGSGGGGGGNVGSGDTPLPTDYSSAGLR KHKPYTNSTNSVVGAYFVEWGIYGRDYQPAQIPASNLTHLLYGFVPICGPNDSLQQANAN GYSALQQSCQGKQDFEVTVHDKFAALEKNYTGD…	hypothetical protein GZ78_21850 [Endozoicomonas numazuensis]	0.75	0	0.9505	76524.1	4.48	74073.2	4.43
Endozoicomonas numazuensis DSM25634	GCA_000722635	Marine Sponge	Haliclona sp.	EC 3.2.1.14 Chitodextrinase	Chitodextrinase	GH18	3054	1018	1	Yes	Yes	No	GH18 Domain	Yes	Big_7	Big_7	CBM_5_12_2	ChiC	atggctttgctgaccagtctggcagcacatggctatgattgcagcggactcagtgaatgggaagccagtgttgcctatgtcggtggcaagcagattcagcataaagggataggctatcaggcaaactggtggactcagggtaataatcctgccgaacgttcagggcagtatcaggagtggaaaaatctggggcagtgcgatggtttggtgcctcctccacaaccgaacctggctccttccgtctctttgaactcaccctctcaaaatgcgagtttcacagaaggagacgctgtcactataacagcgactgccacagacagtgatggatcggtgaccaaggtcgagttttatcgcgacagtgcactgatttccacggataccagtgctccttatagtgcc…	MALLTSLAAHGYDCSGLSEWEASVAYVGGKQIQHKGIGYQANWWTQGNNPAERSGQYQEW KNLGQCDGLVPPPQPNLAPSVSLNSPSQNASFTEGDAVTITATATDSDGSVTKVEFYRDS ALISTDTSAPYSAHWTATAGSHTLLAKAIDNDNAEASSSTVSIIVNAVSSNQPPAVSLTA PGAGSEYHEGDTVTLTADASDSDGSVVKVAFYVSNLLVGEDTSAPFSLDWTATTGSHQIK AKAYDNEKAEKDSALVTINVTGSSLGGSDCRPDGLYQTPGVNTPYCTVYDENGREIMGAD HPRRIIGYFTSWRNGANGQPSYLVNNIPWDKLTHINYAFAHVDAENKISIGNPSNPDNPA TGMEWPGVAGAEMSTDFSYKGHLNLLNKYKQQY…	glycosyl hydrolase family 18 protein [Endozoicomonas arenosclerae]	1	0	0.8627	109372	4.59	109372	4.59
Endozoicomonas montiporae LMG24815	GCA_000722565	Hexacoral	Montipora aequituberculata	EC 3.2.1.14 Chitinase	Chitinase	GH18	543	181	1	Yes	Yes	No	GH18 Domain	No	-	-	-	-	atggtcagtatgagactttcacccaaacatattcagctgggctatgccaactacagccgaaatgctgccaacgtcaaaatagaaagctatagccctcttaaaggttcatacactcaccgtcagaacctgatgggaacttttgaatctgcggttactgctattaatgatgtgttcagcaattacctgttgccagcagcctcaggattaacagcgaccaatggttatcggctttataccgatcagcaggccaatgcggattatctgtttaatccaaccaatggcatcttcatgtcgctggataccccgcgaaccgtttttgccaaagcgcaatatgtccgcaaacataaactgggtggcatttttacctggatggcggatcaggatgaagggctgatgctt…	MVSMRLSPKHIQLGYANYSRNAANVKIESYSPLKGSYTHRQNLMGTFESAVTAINDVFSN YLLPAASGLTATNGYRLYTDQQANADYLFNPTNGIFMSLDTPRTVFAKAQYVRKHKLGGI FTWMADQDEGLMLNAAREGLGYQAQTKKIEMDKIINTCGSNISQQETCRKLTHLTSEQAP	glycosyl hydrolase family 18 protein [Vibrio sp. Of7-15]	0.95	9,00E-75	0.6512	20073.7	9.04	20073.7	9.04
				EC 3.2.1.14 Chitinase	Chitinase	GH19	2439	813	1	Yes	Yes	Yes	GH19 Domain	Yes	-	-	-	-	atgaagaatatatccctctctacactgcataaagcatttaccgttttatgtctgtatctgcttacctaccccatagcctacgctgccccggggcgtagctatcaactgacggaagaacaagcctttcaacaggcgcataactttctgatccaccagatacatactgaagcaaaagcaagactcgtcagcggttcgctgcaacagacttttgagtctcaaagcaatcaacaaacaacgtctagtgccgagccctacaacatagactctcttgtcaaagttgtttcagatgagatgggaaagtttttcgccaagagaaaagaggagctgggcggggacccaactgcacagacaacaagacgacaaaccagacccattattgacctgcatgatgagaccgca…	MKNISLSTLHKAFTVLCLYLLTYPIAYAAPGRSYQLTEEQAFQQAHNFLIHQIHTEAKAR LVSGSLQQTFESQSNQQTTSSAEPYNIDSLVKVVSDEMGKFFAKRKEELGGDPTAQTTRR QTRPIIDLHDETAMHAALTGRLLTALTKSYAEKKREYKYLLSKHKAASDKPHEIHKSEIE RDERNIIAIAEEKKMFRLARESIQTLPNDQVNAIRPGNADNPENVKRVEKFITAKVWEDI FPMRNPQYTYQNFLMAIGKYPAFCRTYTDKHESVSDTVCKRALVTMFAHFTQETGGHIPN QGKYEEWQQGLYYLRELGWTESMANGYGICSPDTWQGKAYPCGKFPDGKNYKSYFGRGAK QLSYNYNYGSFSQSIFGDVHNLLNAPEEVADTW…	glycoside hydrolase family 19 protein [Endozoicomonas gorgoniicola]	1	0	0.5325	91072.8	5.4	87902	5.29
Endozoicomonas montiporae CL-33	GCA_001583435	Hexacoral	Montipora aequituberculata	EC 3.2.1.14 Chitinase	Chitinase	GH 18	543	181	1	Yes	Yes	No	GH18 Domain	No	-	-	-	-	atggtcagtatgagactttcacccaaacatattcagctgggctatgccaactacagccgaaatgctgccaacgtcaaaatagaaagctatagccctcttaaaggttcatacactcaccgtcagaacctgatgggaacttttgaatctgcggttactgctattaatgatgtgttcagcaattacctgttgccagcagcctcaggattaacagcgaccaatggttatcggctttataccgatcagcaggccaatgcggattatctgtttaatccaaccaatggcatcttcatgtcgctggataccccgcgaaccgtttttgccaaagcgcaatatgtccgcaaacataaactgggtggcatttttacctggatggcggatcaggatgaagggctgatgctt…	MVSMRLSPKHIQLGYANYSRNAANVKIESYSPLKGSYTHRQNLMGTFESAVTAINDVFSN YLLPAASGLTATNGYRLYTDQQANADYLFNPTNGIFMSLDTPRTVFAKAQYVRKHKLGGI FTWMADQDEGLMLNAAREGLGYQAQTKKIEMDKIINTCGSNISQQETCRKLTHLTSEQAP	glycosyl hydrolase family 18 protein [Vibrio sp. Of7-15]	0.95	9,00E-75	0.6512	20073.7	9.04	20073.7	9.04
				EC 3.2.1.14 Chitinase	Chitinase	GH19	2439	813	1	Yes	Yes	Yes	GH19 Domain	Yes	-	-	-	-	atgaagaatatatccctctctacactgcataaagcatttaccgttttatgtctgtatctgcttacctaccccatagcctacgctgccccggggcgtagctatcaactgacggaagaacaagcctttcaacaggcgcataactttctgatccaccagatacatactgaagcaaaagcaagactcgtcagcggttcgctgcaacagacttttgagtctcaaagcaatcaacaaacaacgtctagtgccgagccctacaacatagactctcttgtcaaagttgtttcagatgagatgggaaagtttttcgccaagagaaaagaggagctgggcggggacccaactgcacagacaacaagacgacaaaccagacccattattgacctgcatgatgagaccgca…	MKNISLSTLHKAFTVLCLYLLTYPIAYAAPGRSYQLTEEQAFQQAHNFLIHQIHTEAKAR LVSGSLQQTFESQSNQQTTSSAEPYNIDSLVKVVSDEMGKFFAKRKEELGGDPTAQTTRR QTRPIIDLHDETAMHAALTGRLLTALTKSYAEKKREYKYLLSKHKAASDKPHEIHKSEIE RDERNIIAIAEEKKMFRLARESIQTLPNDQVNAIRPGNADNPENVKRVEKFITAKVWEDI FPMRNPQYTYQNFLMAIGKYPAFCRTYTDKHESVSDTVCKRALVTMFAHFTQETGGHIPN QGKYEEWQQGLYYLRELGWTESMANGYGICSPDTWQGKAYPCGKFPDGKNYKSYFGRGAK QLSYNYNYGSFSQSIFGDVHNLLNAPEEVADTW…	glycoside hydrolase family 19 protein [Endozoicomonas gorgoniicola]	1	0	0.5325	91072.8	5.4	87902	5.29
Parendozoicomonas haliclonae S-B4-1U	GCA_900174585	Marine Sponge	Haliclona sp.	EC 3.2.1.14 Chitinase	Chitinase	GH19	1704	568	1	Yes	Yes	Yes	GH19 Domain	Yes	-	-	-	-	atgaagttcaaaccattagtcctggccatgttggtggcgggggctacccttcccctcactgccattgcggcagatgcttacaatgcaagccagtcatatcctgccggagaacaagtgtcttacggcggcaatatctataaagccaagtggtgggcaaacccgggccagtctcctgcagacagtgttgaaaacgcatgggacaccccatgggaactggtaggccctgatgaaggcggtccagaccctgaccctcagccagatcctgatccagaaccacaacccgatccggatcccgaggaacctgaagagccaccgacgggtgacttcccagcctacaaagaaggtaccaaatacaacagtggtgatgtcgttctcgctgatggcaagctgtatcgctgt…	MKFKPLVLAMLVAGATLPLTAIAADAYNASQSYPAGEQVSYGGNIYKAKWWANPGQSPAD SVENAWDTPWELVGPDEGGPDPDPQPDPDPEPQPDPDPEEPEEPPTGDFPAYKEGTKYNS GDVVLADGKLYRCKEGVAAWCSGAGWAYAPGSGTAWDMAWELSDGTKPPKPDPDPNPNPD GDGDDTKPPVDGDYEMTREELEAKEKEVTSSPEIQSILHSVRTLDNALVEQVKPGAASNP ANVKRVEALMDAEDWEFLFPERAPEYTYEGFLKAVAKFPAFCDEYTDGRDSDAICRKSLA TMFAHFAQETGGHTAWWDVPEWRQALVHVREMGWDETMMGGYNGECNPDVWQGQTWPCGK LPNGEFKSYFGRGSKQLSYNYNYGPFSQKIYGD…	glycoside hydrolase family 19 protein [Vibrio vulnificus]	0.99	0	0.618	62487.2	4.34	60135.2	4.3
				EC 3.2.1.14 Chitinase	Chitinase	GH18	2205	735	1	Yes	Yes	Yes	GH18 Domain	Yes	DUF5011	DUF5011	-	-	atgtcgaaattaaaagtactgcagttggctgttgctgcaggtatcgctgcgatgcaggcaccggcttacgccagtggtgcggatatgatcaacccgcagggcggtgttgttgtaggctactggcacaactggtgcgatggcggtggctatcaaggtggtaatgcgccttgtgtaacccttgatgaggttgatccacagtacaacgtggtcgatgtctcttttatgaaggtctacgacaccagcgaaggccgtattcctaccttcaaactcgatccttccattggtttgagtgagcagcagtttaaagatcagattgccaacctgaacagtcagggacgttctgttctgatcgcactcggtggtgccgatgcccatatcgagctgaaggcgggtgatgag…	MSKLKVLQLAVAAGIAAMQAPAYASGADMINPQGGVVVGYWHNWCDGGGYQGGNAPCVTL DEVDPQYNVVDVSFMKVYDTSEGRIPTFKLDPSIGLSEQQFKDQIANLNSQGRSVLIALG GADAHIELKAGDEQPFADEIIRLVETYGFDGLDIDLEQAAVTASDNQTVIPAALRIVKDH YRKQGKNFLITMAPEFPYLTSGGKYVPYITNLEGYYDWINPQFYNQGGDGLWIDGVGWIA QNNDELKEEFIYYISDSLVNGSRNFTLIPHNKLVFGIPANIDAAATGFIKDPQDLYNAFD RLSKQGQGLRGVMTWSVNWDMGTNASGQPYGEQFIRDYGSFIHGNTPVPPPVVPGKPVLT GVISQRVMHASNFDPMSGVSATDKEDGDLTSAI…	chitinase [Endozoicomonas elysicola]	1	0	0.6766	78855.4	4.35	76312.3	4.31
Kistimonas sp. bin40	GCA_002238585	Marine Sponge	Aplysina aerophoba	EC 3.2.1.14 Chitinase	Chitinase	GH18, GH19	3255	1085	1	Yes	Yes	Yes	GH18, GH19 Domains	Yes	CBM_5_12	-	-	-	atggcaaaaaaaataagtttctttacaggatttgctttgtctggcctgttggcgtgtagctctatgggggcagtcagcgcgctggcctctatagcgtcgccttcgccggacaaggaggcggttgcctccatgaaaaaaattgttggctattacccggagtggggggtttattccggacacaagatgtacaaccctgctgatatggccataggcaagatgacgcatgtcaattatgcctttgccactatcagaaacggtaaaattgcagtttttgacgactgggctgctacaggtatcgctcagcagttcggagaagcctacgacagcgcttataagggcgctttggggcagttcaaaaaactggagtcccagtatcctgagaccagctttatgatatcg…	MAKKISFFTGFALSGLLACSSMGAVSALASIASPSPDKEAVASMKKIVGYYPEWGVYSGH KMYNPADMAIGKMTHVNYAFATIRNGKIAVFDDWAATGIAQQFGEAYDSAYKGALGQFKK LESQYPETSFMISLGGWSQSANFRDVAATQAAREKFASSVVDFVREWHFDGVDVDWEFPG LRRQGDTVDNPNDQGTPRGDDSEGQTFTLLLRELRRALDVAGAEDKTYYQLTAAVSANKN LIDKTDPVDYAQYLDFVNVMTYDLHGAWENVTNHQTALYSRPDAPVAALSIDDSINHFRQ KGVPASKLVVGAAFYSRGWKGVRAEEKINALPGLFAGASGGADGIWDGGRAGGVNPYWHV KELEASPDFVKYYDDVAQAPYLYSASRGEMYTY…	chitinase [Sulfurimonas sp.]	0.55	0	0.4863	116954	4.52	114091	4.49
Endozoicomonas sp. SM1973	GCA_013425485.1	Sediment	-	EC 3.2.1.14 Chitinase	Chitinase	GH19	1254	418	1	Yes	Yes	Yes	GH19 Domain	Yes	-	-	-	-	atgaaaacacgcctctttttttccttatactgcattccatttagttcatcgcttgccatcagtgctcctacaatacctgatcagcaagggatgtggagttcagtttaccaatataaccagtcttacaccattccacttagccaacttaaaaaggctgaagcagaactcaccaactccgaacttatgcggcaggtcaggcattcaattaccactttgaataaccaaattgttgagaatattgctccacatcgtaaaaccaacccagctaatgttaaaagagtagagtctattattgctaataaagactgggagtatttattccctaaacgcaacccaatgtatacttataataattttttaaaagccattggaaaatttccagctttttgtggaaattac…	MKTRLFFSLYCIPFSSSLAISAPTIPDQQGMWSSVYQYNQSYTIPLSQLKKAEAELTNSE LMRQVRHSITTLNNQIVENIAPHRKTNPANVKRVESIIANKDWEYLFPKRNPMYTYNNFL KAIGKFPAFCGNYSDKRNADAICRKSLATMFAHFTQETGGHNPYDEVPEWRQGLFWVREM GWTETMRGGYNSECNPDTWQGQTWPCGKFKDGAFKSYFGRGAKQLSYNYNYGPFSDAMFG TIRTLLDQPEKVADTWLNLASAVFFFVYPQPPKPSMLHVVEGTWQPNQHDQAKGLLPGFG VTTHIINGGVECGAENEHKQSLNRISYYRHFTQHLNVSITDSEVLGCANMQRFDNQGSGA LAIYWEQDWRWDPNTPTGKSYACKLVNYQTPYT…	chitinase [Oceanospirillales]	1	0	1	47721.7	7.98	45327.8	7.3
				EC 3.2.1.14 Chitinase	Chitinase	GH18	2634	878	1	Yes	Yes	No	GH18 Domain	Yes	-	-	-	-	atggttgatcacctaacaagcaaaagacaatttgatgcaaaaaataacaaccatttttttgcatcttcattatttactggtatggttagttttttcatctctacatcgacaaccgccaactcggtagaaataactcaagcagagtcaggtaatatacctgaccaaacgatgacagtgccttatgattttaaagtcagtaaatatacaggcaaacgtaaccatttcaaattattttacgattggaaatgggatgaacaagacccgtttaaagagtacgcaggttttcgtccaggtgactaccacatttacctggctgaacggaccggattaaactggaaaaatgaaattcaatataaaaaaattcgcttggtaaaatcagaggacagaaactggactgct…	MVDHLTSKRQFDAKNNNHFFASSLFTGMVSFFISTSTTANSVEITQAESGNIPDQTMTVP YDFKVSKYTGKRNHFKLFYDWKWDEQDPFKEYAGFRPGDYHIYLAERTGLNWKNEIQYKK IRLVKSEDRNWTATKEHHQPFNVTHSGKIVGLYMGEWGVWERAYTADYIAANNITHLFYS FVGICDYQRPNATENNGLDIQFGKDSRNKAVMRASCGQGLAPDQHDNLKGDLVKIGVTKK QQDFEISPYDYLAYPHLLDSIKAMKQQFPHLKGMLSVGGWTLSDPFYDMVKTPERQQTFI QSIIDTIKAYPGVFDGVDLDWEFPGGSGLSPNLTAGYVEDRENFTVFVKALRQALTNEFG NSFQLTAALSASPAKLAAVDLNALKNDFTFINL…	glycosyl hydrolase family 18 protein [Oceanospirillales]	1	0	1	98520.1	7.18	94151.2	7.02	Phobius didn't predict a signal peptide, but SignalP v. 6.0 did.
				EC 3.2.1.14 Chitinase	Chitinase	GH18	3264	1088	1	Yes	Yes	Yes	GH18, GH18 Domains	Yes	CBM_5_12	-	-	-	atgaacagacggtcttttcgacatctgctacctaagactctgagtttaagtataacgcttggtttaggtctgtctttagctgaaatatcttttgcgacccctattgatggtcacaatcttgctgatgataaagttgtggctgcctattttgctgaatggggtatatatggacgcaactttcacgtaaaagatataccagcagaaaaactcactcatgtattatatggctttattgcagtttgtggccctaatgagtcactaaaaaaagcaaaccctcaaggatatagtgcactacaacgtgagtgtagtgatcaagaagattataccgttactattcatgatcgatttgccgctttagaaaaaagctaccctggcgataaatgggatcagccgattaaa…	MNRRSFRHLLPKTLSLSITLGLGLSLAEISFATPIDGHNLADDKVVAAYFAEWGIYGRNF HVKDIPAEKLTHVLYGFIAVCGPNESLKKANPQGYSALQRECSDQEDYTVTIHDRFAALE KSYPGDKWDQPIKGNFNQLANMKAANPHIKILPSLGGWTLSDPFYYLANDPQKRAKFVQS AVDFIKKYDFFDGLDIDWEFPGQPGANPDLGKPEDKQGFTALMQELRAALDNLSQQTGRQ YLLTAAVSAGPKKIASIDYSQVSQYMDYVFAMTYDFYGGWDNTLGHHAGIYAADHEKVPQ YNGHDAVNNIIKAGFPSDKIVMGVAMYGRGWKGVNGSLPDNPFTGKGGGPLPKNTQQGTW ENGVIDYKGIEKYYLGGVNGQGINGFKYYYDEK…	glycosyl hydrolase family 18 protein [Spartinivicinus sp. A2-2]	1	0	0.9282	121645	6.32	118120	6.1
uncl Endozoicomonadaceae uncl EG16H Bin3	GCA_929200205	Octocoral	Eunicella gazella	EC 3.2.1.14 Chitinase	Chitinase	GH18	1731	577	1	Yes	Yes	Yes	GH18 Domain	Yes	DUF5011	DUF5011	-	-	atgcgtcaatacctatttatagcaaataaattagtaaaaacgtttgcttttcttattgcttttttattgccaagcttatgtcttgctggtaatactataacttcttctgataaatcaactaacataccagataaactagttattggatactggcataactggtcagatggcacgggttatttattaggtaaatcgcctagcatacagctaaaagatatcgattctaggtataatgtaattatggtatcttttatgaaggtgtacttagggcaaaactcaaggatacctacttttaagcttgactctgctggtgtaggtatgtcagatgagcagtttatcgagcaaataaaattattacaatcacaaggacgcttggtagttttatctcttggaggtgct…	MRQYLFIANKLVKTFAFLIAFLLPSLCLAGNTITSSDKSTNIPDKLVIGYWHNWSDGTGY LLGKSPSIQLKDIDSRYNVIMVSFMKVYLGQNSRIPTFKLDSAGVGMSDEQFIEQIKLLQ SQGRLVVLSLGGADAHIELQKNDVNDFANEIIRLTDYYGFNGLDIDLEQVAIAAGDNQQV IPEALKIVRKHYSKQKKHFTISMAPEFPYLRTSIGNYIPYMEALEDSYDWVSPQFYNQRG DGIYISKYGYIAQNNDSLKQEFIYYISKAIIDGTEYYQIPHDKLVFGLPANVDAAGDGYV KNPNDLIKVFDQLAQEGTPLRGIMTWSVNWDIGYSVNGKNYNSSFINAYGDYFKQSKIYN KSPVIIGTENITLPVNSDFDPMADVIATDAEDG…	glycosyl hydrolase family 18 protein [Photobacterium sp. NCIMB 13483]	0.93	6,00E-179	0.5092	64623.2	4.89	61295.1	4.77
Endozoicomonadaceae uncl EG15H Bin2	GCA_929200165	Octocoral	Eunicella gazella	EC 3.2.1.14 Chitinase	Chitinase	GH18	1572	524	1	Yes	Yes	Yes	GH18 Domain	Yes	-	-	-	-	atgttagggtatatttctaaatttcgagtagttaaattagcagtcttgttatttacttgtttaatactgcctaagttatcttttgctgatttattggttaagattcctgataaaatagtagaaggatattggcataattgggctggaggtcaaggttataagggcggaacatgccctgggatacagctaaaagatatagacagcagatataatgttattatggtatcttttatgaaagtctataaaggtcaaggcagcaatataccaacttttaaacttgatcttagtttaggaatgacagagcgtcaatttataaatcaaatcaaaatacttaacgcacaggggcgtttagtattaatatctctcggcggggcaaatgctgatatcgcattatcatct…	MLGYISKFRVVKLAVLLFTCLILPKLSFADLLVKIPDKIVEGYWHNWAGGQGYKGGTCPG IQLKDIDSRYNVIMVSFMKVYKGQGSNIPTFKLDLSLGMTERQFINQIKILNAQGRLVLI SLGGANADIALSSSDEQKFVDEIIRLTDHFGFNGLDIDLEQSAIKAADNKTVIPSALIKI KDHYKKKGKVFVIAMAPEFPHIRKNSDYSDYLTALEKHYDWISPQFYNQGGDGIWDAKYG KFIGQNNDQYKKQFIITMSTAIANGTDGFNKIPHDKLLFGLPSNHDAAANGCVDNPRKLL EALDELEKTGIPLRGIMTWSINWDFGKDSAGKEYHGYFINAYGNYFKQMSKVAHKVAHKN ITSHKPKPIITGADTTSIAKGGSFDPMAGVKAK…	DUF5011 domain-containing protein [Photobacterium damselae]	0.98	4,00E-143	0.4956	58159.2	8.25	54892.1	7.08
Endozoicomonadaceae uncl EG18H Bin1	GCA_929200355	Octocoral	Eunicella gazella	EC 3.2.1.14 Chitinase	Chitinase	GH18	1572	524	1	yes	Yes	Yes	GH18 Domain	Yes	-	-	-	-	atgttagggtatatttctaaatttcgagtagttaaattagcagtcttgttatttacttgtttaatactgcctaagttatcttttgctgatttattggttaagattcctgataaaatagtagaaggatattggcataattgggctggaggtcaaggttataagggcggaacatgccctgggatacagctaaaagatatagacagcagatataatgttattatggtatcttttatgaaagtctataaaggtcaaggcagcaatataccaacttttaaacttgatcttagtttaggaatgacagagcgtcaatttataaatcaaatcaaaatacttaacgcacaggggcgtttagtattaatatctctcggcggggcaaatgctgatatcgcattatcatct…	MLGYISKFRVVKLAVLLFTCLILPKLSFADLLVKIPDKIVEGYWHNWAGGQGYKGGTCPG IQLKDIDSRYNVIMVSFMKVYKGQGSNIPTFKLDLSLGMTERQFINQIKILNAQGRLVLI SLGGANADIALSSSDEQKFVDEIIRLTDHFGFNGLDIDLEQSAIKAADNKTVIPSALIKI KDHYKKKGKVFVIAMAPEFPHIRKNSDYSDYLTALEKHYDWISPQFYNQGGDGIWDAKYG KFIGQNNDQYKKQFIITMSTAIANGTDGFNKIPHDKLLFGLPSNHDAAANGCVDNPRKLL EALDELEKTGIPLRGIMTWSINWDFGKDSAGKEYHGYFINAYGNYFKQMSKVAHKVAHKN ITSHKPKPIITGADTTSIAKGGSFDPMAGVKAK…	DUF5011 domain-containing protein [Photobacterium damselae]	0.98	4,00E-143	0.4956	58159.2	8.25	54892.1	7.08
Endozoicomonadaceae uncl EG15N Bin1	GCA_929200215	Octocoral	Eunicella gazella	EC 3.2.1.14 Chitinase	Chitinase	GH18	1572	524	1	Yes	Yes	Yes	GH18 Domain	Yes	-	-	-	-	atgttagggtatatttctaaatttcgagtagttaaattagcagtcttgttatttacttgtttaatactgcctaagttatcttttgctgatttattggttaagattcctgataaaatagtagaaggatattggcataattgggctggaggtcaaggttataagggcggaacatgccctgggatacagctaaaagatatagacagcagatataatgttattatggtatcttttatgaaagtctataaaggtcaaggcagcaatataccaacttttaaacttgatcttagtttaggaatgacagagcgtcaatttataaatcaaatcaaaatacttaacgcacaggggcgtttagtattaatatctctcggcggggcaaatgctgatatcgcattatcatct…	MLGYISKFRVVKLAVLLFTCLILPKLSFADLLVKIPDKIVEGYWHNWAGGQGYKGGTCPG IQLKDIDSRYNVIMVSFMKVYKGQGSNIPTFKLDLSLGMTERQFINQIKILNAQGRLVLI SLGGANADIALSSSDEQKFVDEIIRLTDHFGFNGLDIDLEQSAIKAADNKTVIPSALIKI KDHYKKKGKVFVIAMAPEFPHIRKNSDYSDYLTALEKHYDWISPQFYNQGGDGIWDAKYG KFIGQNNDQYKKQFIITMSTAIANGTDGFNKIPHDKLLFGLPSNHDAAANGCVDNPRKLL EALDELEKTGIPLRGIMTWSINWDFGKDSAGKEYHGYFINAYGNYFKQMSKVAHKVAHKN ITSHKPKPIITGADTTSIAKGGSFDPMAGVKAK…	DUF5011 domain-containing protein [Photobacterium damselae]	0.98	4,00E-143	0.4956	58159.2	8.25	54892.1	7.08
Endozoicomonadaceae uncl EG18N Bin1	GCA_929200395	Octocoral	Eunicella gazella	EC 3.2.1.14 Chitinase	Chitinase	GH18	1572	524	1	Yes	Yes	Yes	GH18 Domain	Yes	-	-	-	-	atgttagggtatatttctaaatttcgagtagttaaattagcagtcttgttatttacttgtttaatactgcctaagttatcttttgctgatttattggttaagattcctgataaaatagtagaaggatattggcataattgggctggaggtcaaggttataagggcggaacatgccctgggatacagctaaaagatatagacagcagatataatgttattatggtatcttttatgaaagtctataaaggtcaaggcagcaatataccaacttttaaacttgatcttagtttaggaatgacagagcgtcaatttataaatcaaatcaaaatacttaacgcacaggggcgtttagtattaatatctctcggcggggcaaatgctgatatcgcattatcatct…	MLGYISKFRVVKLAVLLFTCLILPKLSFADLLVKIPDKIVEGYWHNWAGGQGYKGGTCPG IQLKDIDSRYNVIMVSFMKVYKGQGSNIPTFKLDLSLGMTERQFINQIKILNAQGRLVLI SLGGANADIALSSSDEQKFVDEIIRLTDHFGFNGLDIDLEQSAIKAADNKTVIPSALIKI KDHYKKKGKVFVIAMAPEFPHIRKNSDYSDYLTALEKHYDWISPQFYNQGGDGIWDAKYG KFIGQNNDQYKKQFIITMSTAIANGTDGFNKIPHDKLLFGLPSNHDAAANGCVDNPRKLL EALDELEKTGIPLRGIMTWSINWDFGKDSAGKEYHGYFINAYGNYFKQMSKVAHKVAHKN ITSHKPKPIITGADTTSIAKGGSFDPMAGVKAK…	DUF5011 domain-containing protein [Photobacterium damselae]	0.98	4,00E-143	0.4956	58159.2	8.25	54892.1	7.08
Endozoicomonadaceae uncl EV01H Bin1	GCA_929200435	Octocoral	Eunicella verrucosa	EC 3.2.1.14 Chitinase	Chitinase	GH18	1572	524	1	Yes	Yes	Yes	GH18 Domain	Yes	-	-	-	-	atgttagggtatatttctaaatttcgagtagttaaattagcagtcttgttatttatttgtttaatactgcctaagttatcttttgctgatttattggttaagattcctgataaaatagtagaaggatattggcataattgggctggaggtcaaggttataagggcggaacatgccctgggatacagctaaaagatatagacagcagatataatgttattatggtatcttttatgaaagtctataaaggtcaaggcagcaatataccaacttttaaacttgatcttagtttaggaatgacagagcgtcaatttataaatcaaatcaaaatacttaacgcacaggggcgtttagtattaatatctctcggcggggcaaatgctgatatcgcattatcatct…	MLGYISKFRVVKLAVLLFICLILPKLSFADLLVKIPDKIVEGYWHNWAGGQGYKGGTCPG IQLKDIDSRYNVIMVSFMKVYKGQGSNIPTFKLDLSLGMTERQFINQIKILNAQGRLVLI SLGGANADIALSSSDEQKFVDEIIRLTDHFGFNGLDIDLEQSAIKAADNKTVIPSALIKI KDHYKKKGKVFVIAMAPEFPHIRKNSDYSDYLTALEKHYDWISPQFYNQGGDGIWDAKYG KFIGQNNDQYKKQFIITMSTAIANGTDGFNKIPHDKLLFGLPSNHDAAANGCVDNPRKLL EALDELEKTGIPLRGIMTWSINWDFGKDSAGKEYHGYFINAYGNYFKQMSKVAHKVAHKN ITSHKPKPIITGADTTSIAKGGSFDPMAGVKAK…	DUF5011 domain-containing protein [Photobacterium damselae]	0.98	4,00E-143	0.4956	58159.2	8.25	54892.1	7.08
Endozoicomonadaceae uncl EV02H Bin2	GCA_929200465	Octocoral	Eunicella verrucosa	EC 3.2.1.14 Chitinase	Chitinase	GH18	1572	524	1	Yes	Yes	Yes	GH18 Domain	Yes	-	-	-	-	atgttagggtatatttctaaatttcgagtagttaaattagcagtcttgttatttacttgtttaatactgcctaagttatcttttgctgatttattggttaagattcctgataaaatagtagaaggatattggcataattgggctggaggtcaaggttataagggcggaacatgccctgggatacagctaaaagatatagacagcagatataatgttattatggtatcttttatgaaagtctataaaggtcaaggcagcaatataccaacttttaaacttgatcttagtttaggaatgacagagcgtcaatttataaatcaaatcaaaatacttaacgcacaggggcgtttagtattaatatctctcggcggggcaaatgctgatatcgcattatcatct…	MLGYISKFRVVKLAVLLFTCLILPKLSFADLLVKIPDKIVEGYWHNWAGGQGYKGGTCPG IQLKDIDSRYNVIMVSFMKVYKGQGSNIPTFKLDLSLGMTERQFINQIKILNAQGRLVLI SLGGANADIALSSSDEQKFVDEIIRLTDHFGFNGLDIDLEQSAIKAADNKTVIPSALIKI KDHYKKKGKVFVIAMAPEFPHIRKNSDYSDYLTALEKHYDWISPQFYNQGGDGIWDAKYG KFIGQNNDQYKKQFIITMSTAIANGTDGFNKIPHDKLLFGLPSNHDAAANGCVDNPRKLL EALDELEKTGIPLRGIMTWSINWDFGKDSAGKEYHGYFINAYGNYFKQMSKVAHKVAHKN ITSHKPKPIITGADTTSIAKGGSFDPMAGVKAK…	DUF5011 domain-containing protein [Photobacterium damselae]	0.98	4,00E-143	0.4956	58159.2	8.25	54892.1	7.08
Endozoicomonadaceae uncl EV03H Bin1	GCA_929200415	Octocoral	Eunicella verrucosa	EC 3.2.1.14 Chitinase	Chitinase	GH18	1572	524	1	Yes	Yes	Yes	GH18 Domain	Yes	-	-	-	-	atgttagggtatatttctaaatttcgagtagttaaattagcagtcttgttatttacttgtttaatactgcctaagttatcttttgctgatttattggttaagattcctgataaaatagtagaaggatattggcataattgggctggaggtcaaggttataagggcggaacatgccctgggatacagctaaaagatatagacagcagatataatgttattatggtatcttttatgaaagtctataaaggtcaaggcagcaatataccaacttttaaacttgatcttagtttaggaatgacagagcgtcaatttataaatcaaatcaaaatacttaacgcacaggggcgtttagtattaatatctctcggcggggcaaatgctgatatcgcattatcatct…	MLGYISKFRVVKLAVLLFTCLILPKLSFADLLVKIPDKIVEGYWHNWAGGQGYKGGTCPG IQLKDIDSRYNVIMVSFMKVYKGQGSNIPTFKLDLSLGMTERQFINQIKILNAQGRLVLI SLGGANADIALSSSDEQKFVDEIIRLTDHFGFNGLDIDLEQSAIKAADNKTVIPSALIKI KDHYKKKGKVFVIAMAPEFPHIRKNSDYSDYLTALEKHYDWISPQFYNQGGDGIWDAKYG KFIGQNNDQYKKQFIITMSTAIANGTDGFNKIPHDKLLFGLPSNHDAAANGCVDNPRKLL EALDELEKTGIPLRGIMTWSINWDFGKDSAGKEYHGYFINAYGNYFKQMSKVAHKVAHKN ITSHKPKPIITGADTTSIAKGGSFDPMAGVKAK…	DUF5011 domain-containing protein [Photobacterium damselae]	0.98	4,00E-143	0.4956	58159.2	8.25	54892.1	7.08
Endozoicomonadaceae uncl LS06H Bin1	GCA_929200475	Octocoral	Leptogorgia sarmentosa	EC 3.2.1.14 Chitinase	Chitinase	GH18	1731	577	1	Yes	Yes	Yes	GH18 Domain	Yes	DUF5011	DUF5011	-	-	atgcgtcaatacctatttatagcaaataaattagtaaaaacgtttgcttttcttattgcttttttattgccaagcttatgtcttgctggtaatactataacttcttctgataaatcaactaacataccagataaactagttattggatactggcataactggtcagatggcacgggttatttattaggtaaatcgcctagcatacagctaaaagatatcgattctaggtataatgtaattatggtatcttttatgaaggtgtacttagggcaaaactcaaggatacctacttttaagcttgactctgctggtgtaggtatgtcagatgagcagtttatcgagcaaataaaattattacaatcacaaggacgcttggtagttttatctcttggaggtgct…	MRQYLFIANKLVKTFAFLIAFLLPSLCLAGNTITSSDKSTNIPDKLVIGYWHNWSDGTGY LLGKSPSIQLKDIDSRYNVIMVSFMKVYLGQNSRIPTFKLDSAGVGMSDEQFIEQIKLLQ SQGRLVVLSLGGADAHIELQKNDVNDFANEIIRLTDYYGFNGLDIDLEQVAIAAGDNQQV IPEALKIVRKHYSKQKKHFTISMAPEFPYLRTSIGNYIPYMEALEDSYDWVSPQFYNQRG DGIYISKYGYIAQNNDSLKQEFIYYISKAIIDGTEYYQIPHDKLVFGLPANVDAAGDGYV KNPNDLIKVFDQLAQEGTPLRGIMTWSVNWDIGYSVNGKNYNSSFINAYGDYFKQSKIYN KSPVIIGTENITLPVNSDFDPMADVIATDAEDG…	glycosyl hydrolase family 18 protein [Photobacterium sp. NCIMB 13483]	0.93	6,00E-179	0.5092	64623.2	4.89	61295.1	4.77
Endozoicomonadaceae uncl LS07H Bin2	GCA_929200515	Octocoral	Leptogorgia sarmentosa	EC 3.2.1.14 Chitinase	Chitinase	GH18	1731	577	1	Yes	Yes	Yes	GH18 Domain	Yes	DUF5011	DUF5011	-	-	atgcgtcaatacctatttatagcaaataaattagtaaaaacgtttgcttttcttattgcttttttattgccaagcttatgtcttgctggtaatactataacttcttctgataaatcaactaacataccagataaactagttattggatactggcataactggtcagatggcacgggttatttattaggtaaatcgcctagcatacagctaaaagatatcgattctaggtataatgtaattatggtatcttttatgaaggtgtacttagggcaaaactcaaggatacctacttttaagcttgactctgctggtgtaggtatgtcagatgagcagtttatcgagcaaataaaattattacaatcacaaggacgcttggtagttttatctcttggaggtgct…	MRQYLFIANKLVKTFAFLIAFLLPSLCLAGNTITSSDKSTNIPDKLVIGYWHNWSDGTGY LLGKSPSIQLKDIDSRYNVIMVSFMKVYLGQNSRIPTFKLDSAGVGMSDEQFIEQIKLLQ SQGRLVVLSLGGADAHIELQKNDVNDFANEIIRLTDYYGFNGLDIDLEQVAIAAGDNQQV IPEALKIVRKHYSKQKKHFTISMAPEFPYLRTSIGNYIPYMEALEDSYDWVSPQFYNQRG DGIYISKYGYIAQNNDSLKQEFIYYISKAIIDGTEYYQIPHDKLVFGLPANVDAAGDGYV KNPNDLIKVFDQLAQEGTPLRGIMTWSVNWDIGYSVNGKNYNSSFINAYGDYFKQSKIYN KSPVIIGTENITLPVNSDFDPMADVIATDAEDG…	glycosyl hydrolase family 18 protein [Photobacterium sp. NCIMB 13483]	0.93	6,00E-179	0.5092	64623.2	4.89	61295.1	4.77
Endozoicomonadaceae uncl LS08H Bin1	GCA_929200495	Octocoral	Leptogorgia sarmentosa	EC 3.2.1.14 Chitinase	Chitinase	GH18	1731	577	1	Yes	Yes	Yes	GH18 Domain	Yes	DUF5011	DUF5011	-	-	atgcgtcaatacctatttatagcaaataaattagtaaaaacgtttgcttttcttattgcttttttattgccaagcttatgtcttgctggtaatactataacttcttctgataaatcaactaacataccagataaactagttattggatactggcataactggtcagatggcacgggttatttattaggtaaatcgcctagcatacagctaaaagatatcgattctaggtataatgtaattatggtatcttttatgaaggtgtacttagggcaaaactcaaggatacctacttttaagcttgactctgctggtgtaggtatgtcagatgagcagtttatcgagcaaataaaattattacaatcacaaggacgcttggtagttttatctcttggaggtgct…	MRQYLFIANKLVKTFAFLIAFLLPSLCLAGNTITSSDKSTNIPDKLVIGYWHNWSDGTGY LLGKSPSIQLKDIDSRYNVIMVSFMKVYLGQNSRIPTFKLDSAGVGMSDEQFIEQIKLLQ SQGRLVVLSLGGADAHIELQKNDVNDFANEIIRLTDYYGFNGLDIDLEQVAIAAGDNQQV IPEALKIVRKHYSKQKKHFTISMAPEFPYLRTSIGNYIPYMEALEDSYDWVSPQFYNQRG DGIYISKYGYIAQNNDSLKQEFIYYISKAIIDGTEYYQIPHDKLVFGLPANVDAAGDGYV KNPNDLIKVFDQLAQEGTPLRGIMTWSVNWDIGYSVNGKNYNSSFINAYGDYFKQSKIYN KSPVIIGTENITLPVNSDFDPMADVIATDAEDG…	glycosyl hydrolase family 18 protein [Photobacterium sp. NCIMB 13483]	0.93	6,00E-179	0.5092	64623.2	4.89	61295.1	4.77

## Sheet: Cópia de Supplementary table
Tree reference	Organism	COG anno	RAST-tk anno	Pfam anno	gene length (bp)	protein length (AA)	Frame	Start Codon?	Stop Codon?	SignalPep?	GH Domain?	Active Site?	Other Domains
>fig|6666666.910582.peg.88	Endozoicomonas acroporae Acr-5	Chitinase	EC 3.2.1.14 Chitinase	GH18	2262	754	1	Yes	Yes	Yes	GH18 Domain	Yes	DUF5011	DUF5011	-	-
>fig|6666666.910582.peg.89		Chitinase	EC 3.2.1.14 Chitinase	GH18	2616	872	1	Yes	Yes	Yes	GH18 Domain	Yes	ChitinaseA_N	PKD_4	REJ *	-
>fig|6666666.910570.peg.3263	Endozoicomonas acroporae Acr-1	Chitinase		GH18	2262	754	1	Yes	Yes	Yes	GH18 Domain	Yes	DUF5011	DUF5011	-	-
>fig|6666666.910570.peg.3262		Chitinase	EC 3.2.1.14 Chitinase	GH18	2616	872	1	Yes	Yes	Yes	GH18 Domain	Yes	ChitinaseA_N	PKD_4	REJ *	-
>fig|6666666.910584.peg.3023	Endozoicomonas acroporae Acr-14	Chitinase	EC 3.2.1.14 Chitinase	GH18	2262	754	1	Yes	Yes	Yes	GH18 Domain	Yes	DUF5011	DUF5011	-	-
>fig|6666666.910584.peg.3022		Chitinase	EC 3.2.1.14 Chitinase	GH18	2616	872	1	Yes	Yes	Yes	GH18 Domain	Yes	ChitinaseA_N	PKD_4	REJ *	-
>fig|6666666.910587.peg.3711	Endozoicomonas atrinae WP70	Chitodextrinase	EC 3.2.1.14 Chitodextrinase	GH18	3090	1030	1	Yes	Yes	Yes	GH18 Domain	Yes	ChiC	Big_7	Big_7	CBM_5_12_2
---------------		Chitinase	EC 3.2.1.14 Chitinase	GH18	747	249	1	No	Yes	Yes	GH18 Domain	Yes	-	-	-	-
>fig|6666666.910587.peg.1328		Chitinase	EC 3.2.1.14 Chitinase	-	1257	419	1	Yes	Yes	No	No	No	DUF5011	DUF5011	-	-
---------------	Endozoicomonas elysicola DSM22380 DOE	Chitodextrinase	EC 3.2.1.14 Chitodextrinase	GH18	2961	987	1	No	Yes	No	GH18 Domain	Yes	ChiC	Big _7	Big_7	CBM_5_12_2
---------------		Chitinase	EC 3.2.1.14 Chitinase	GH18	2217	739	1	Yes	Yes	Yes	GH18 Domain	Yes	DUF5011	DUF5011	-	-
---------------	Endozoicomonas elysicola DSM22380	Chitodextrinase	EC 3.2.1.14 Chitodextrinase	GH18	2961	987	1	No	Yes	No	GH18 Domain	Yes	ChiC	Big_7	Big_7	CBM_5_12_2
---------------		Chitinase	EC 3.2.1.14 Chitinase	GH18	2217	739	1	Yes	Yes	Yes	GH18 Domain	Yes	DUF5011	DUF5011	-	-
	uncultured Endozoicomonas sp. cretensis	Chitodextrinase	EC 3.2.1.14 Chitodextrinase	GH18	3048	1016	1	Yes	Yes	No	GH18 Domain	Yes	ChiC	Big_7	Big_7	CBM_5_12_2
		Chitinase	EC 3.2.1.14 Chitinase	GH18	2208	736	1	No	Yes	Yes	GH18 Domain	Yes	DUF5011	DUF5011	-	-
---------------	Endozoicomonas S. pistillata A	Chitinase	EC 3.2.1.14 Chitinase	-	570	190	1	No	Yes	-	No	-	-	-	-	-
---------------		Chitinase	EC 3.2.1.14 Chitinase	-	672	224	1	No	No	-	No	-	-	-	-	-
---------------	Endozoicomonas S. pistillata B	Chitinase	EC 3.2.1.14 Chitinase	-	273	91	1	No	Yes	No	No	No	DUF5011	-	-	-
---------------		Chitinase	EC 3.2.1.14 Chitinase	-	1131	377	1	No	Yes	No	No	No	DUF5011	DUF5011	DUF5011	DUF5011, DUF5011
---------------		Chitinase	EC 3.2.1.14 Chitinase	-	1767	589	1	No	Yes	No	No	No	He_PIG	-	-	-
---------------	Endozoicomonas P. verrucosa	Chitodextrinase	EC 3.2.1.14 Chitodextrinase	-	387	129	1	No	Yes	No	No	No	Big_7	-	-	-
---------------		Chitinase	EC 3.2.1.14 Chitinase	-	213	71	1	Yes	Yes	No	No	No	CBM_5_12	-	-	-
	Endozoicomonas ascidiicola KASP37	Chitinase	EC 3.2.1.14 Chitinase	GH6	2208	736	1	Yes	Yes	Yes	GH6 Domain	No	PKD_4	PKD_4	CBM_2	PKD *, PKD *
	Endozoicomonas ascidiicola AVMART05	Chitinase	EC 3.2.1.14 Chitinase	GH6	2208	736	1	Yes	Yes	Yes	GH6 Domain	No	PKD_4	PKD_4	CBM_2	PKD *, PKD *
---------------	Endozoicomonas arenosclerae E-MC227	Chitodextrinase	EC 3.2.1.14 Chitodextrinase	-	129	43	1	No	Yes	No	No	No	CBM_5_12_2	CBM_5_12 *	-	-
---------------		Chitodextrinase	EC 3.2.1.14 Chitodextrinase	GH18	2193	731	1	No	No	No	GH18 Domain	Yes	ChiC	-	-	-
---------------		Chitinase	EC 3.2.1.14 Chitinase	GH18	1362	454	1	No	Yes	No	GH18 Domain	Yes	-	-	-	-
>fig|6666666.910613.peg.3454	Endozoicomonas arenosclerae ab112	Chitodextrinase	EC 3.2.1.14 Chitodextrinase	GH18	3099	1033	1	Yes	Yes	Yes	GH18 Domain	Yes	ChiC	Big_7, Big_7	CBM_5_12_2	CBM_5_12
>fig|6666666.910613.peg.3696		Chitinase	EC 3.2.1.14 Chitinase	GH18	2175	725	1	Yes	Yes	Yes	GH18 Domain	Yes	ChitinaseA_N	ChitinaseA_N	-	-
---------------	Endozoicomonas numazuensis DSM25634	Chitinase	EC 3.2.1.14 Chitinase	GH18	1590	530	1	No	Yes	No	GH18 Domain	Yes	ChitinaseA_N	-	-	-
		Chitinase	EC 3.2.1.14 Chitinase	GH18	3054	1018	1	Yes	Yes	No	GH18 Domain	Yes	Big_7	Big_7	CBM_5_12_2	ChiC
>fig|6666666.910622.peg.4536	Endozoicomonas montiporae LMG24815	Chitinase	EC 3.2.1.14 Chitinase	GH18	543	181	1	Yes	Yes	No	GH18 Domain	No	-	-	-	-
---------------		Chitinase	EC 3.2.1.14 Chitinase	GH18	873	291	1	No	Yes	No	GH18 Domain	Yes	-	-	-	-
>fig|6666666.910622.peg.1816		Chitinase	EC 3.2.1.14 Chitinase	GH19	2439	813	1	Yes	Yes	Yes	GH19 Domain	Yes	-	-	-	-
>fig|6666666.910623.peg.5319	Endozoicomonas montiporae CL-33	Chitinase	EC 3.2.1.14 Chitinase	GH 18	543	181	1	Yes	Yes	No	GH18 Domain	No	-	-	-	-
---------------		Chitinase	EC 3.2.1.14 Chitinase	GH18	873	291	1	No	Yes	No	GH18 Domain	Yes	-	-	-	-
>fig|6666666.910623.peg.1659		Chitinase	EC 3.2.1.14 Chitinase	GH19	2439	813	1	Yes	Yes	Yes	GH19 Domain	Yes	-	-	-	-
>fig|6666666.910625.peg.4315	Parendozoicomonas haliclonae	Chitinase	EC 3.2.1.14 Chitinase	GH19	1704	568	1	Yes	Yes	Yes	GH19 Domain	Yes	-	-	-	-
>fig|6666666.910625.peg.4322		Chitinase	EC 3.2.1.14 Chitinase	GH18	2205	735	1	Yes	Yes	Yes	GH18 Domain	Yes	DUF5011	DUF5011	-	-
---------------	Parendozoicomonas sp. Alg238-R29	Chitinase	EC 3.2.1.14 Chitinase	-	573	191	1	Yes	Yes	-	No	-	-	-	-	-
---------------	Kistimonas sp. bin40	Chitinase	EC 3.2.1.14 Chitinase	GH18	1521	507	1	No	Yes	No	GH18 Domain	Yes	-	-	-	-
---------------		Chitinase	EC 3.2.1.14 Chitinase	GH18	2697	899	1	Yes	No	No	GH18 Domain	Yes	-	-	-	-
---------------		Chitinase	EC 3.2.1.14 Chitinase	GH18, GH19	3255	1085	1	Yes	Yes	Yes	GH18, GH19 Domains	Yes (on both GH18 and GH19 domains)	CBM_5_12	-	-	-
>fig|6666666.910641.peg.817	Endozoicomonas sp. SM1973	Chitinase	EC 3.2.1.14 Chitinase	GH19	1254	418	1	yes	yes	Yes	GH19 Domain	Yes	-	-	-	-
>fig|6666666.910641.peg.3714		Chitinase	EC 3.2.1.14 Chitinase	GH18	2634	878	1	yes	yes	No	GH18 Domain	Yes	-	-	-	-
>fig|6666666.910641.peg.4631		Chitinase	EC 3.2.1.14 Chitinase	GH18	3264	1088	1	yes	yes	Yes	GH18, GH18 Domains	Yes (on both GH18 Domains)	CBM_5_12	-	-	-
---------------	uncl Endozoicomonadaceae uncl EG16H Bin3	Chitinase	EC 3.2.1.14 Chitinase	GH18	1731	577	1	Yes	Yes	Yes	GH18 Domain	Yes	DUF5011	DUF5011	---	---
---------------	Endozoicomonadaceae uncl EG15H Bin2	Chitinase	EC 3.2.1.14 Chitinase	GH18	1572	524	1	Yes	Yes	Yes	GH18 Domain	Yes	---	----	----	----
---------------	Endozoicomonadaceae uncl EG18H Bin1	Chitinase	EC 3.2.1.14 Chitinase	GH18	1572	524	1	yes	Yes	Yes	GH18 Domain	Yes	---	---	---	---
---------------	Endozoicomonadaceae uncl EG15N Bin1	Chitinase	EC 3.2.1.14 Chitinase	GH18	1572	524	1	Yes	Yes	Yes	GH18 Domain	Yes	---	---	---	---
---------------	Endozoicomonadaceae uncl EG18N Bin1	Chitinase	EC 3.2.1.14 Chitinase	GH18	1572	524	1	Yes	Yes	Yes	GH18 Domain	Yes	---	---	---	---
---------------	Endozoicomonadaceae uncl EV01H Bin1	Chitinase	EC 3.2.1.14 Chitinase	GH18	1572	524	1	Yes	Yes	Yes	GH18 Domain	Yes	---	---	---	---
---------------	Endozoicomonadaceae uncl EV02H Bin2	Chitinase	EC 3.2.1.14 Chitinase	GH18	1572	524	1	Yes	Yes	Yes	GH18 Domain	Yes	---	---	---	---
---------------	Endozoicomonadaceae uncl EV03H Bin1	Chitinase	EC 3.2.1.14 Chitinase	GH18	1572	524	1	Yes	Yes	Yes	GH18 Domain	Yes	---	---	---	---
---------------	Endozoicomonadaceae uncl LS06H Bin1	Chitinase	EC 3.2.1.14 Chitinase	GH18	1731	577	1	Yes	Yes	Yes	GH18 Domain	Yes	DUF5011	DUF5011	---	---
---------------	Endozoicomonadaceae uncl LS07H Bin2	Chitinase	EC 3.2.1.14 Chitinase	GH18	1731	577	1	Yes	yes	Yes	GH18 Domain	Yes	DUF5011	DUF5011	---	---
---------------	Endozoicomonadaceae uncl LS08H Bin1	Chitinase	EC 3.2.1.14 Chitinase	GH18	1731	577	1	Yes	Yes	Yes	GH18 Domain	Yes	DUF5011	DUF5011	---	---
																	Other Domains	Description
																	CBM_5_12	Carbohydrate binding domain
																	CBM_5_12_2	Cellulose-binding domain
																	Big_7	Bacterial Ig domain
																	ChiC	Chitinase C
																	ChitinaseA_N	Chitinase A, N-terminal domain
																	He_PIG	Putative Ig domain
																	DUF5011	Domain of unknown function
																	PKD_4	PKD domain
																	REJ	REJ domain
																	*	Not a chosen Clan member - the match has not been chosen to represent the clan after Pfam post processing.
